# Supplementary material for: Mutagenesis alters sperm swimming velocity in Astyanax cave fish
Source: Sci Rep. 2022 Nov 15;12:18709. doi: 10.1038/s41598-022-22486-5 (PMC9666463; doi:10.1038/s41598-022-22486-5)
Supplement: Supplementary file 1 — Supplementary Information 1. [file 41598_2022_22486_MOESM1_ESM.xlsx]

## Sheet: Data Layout
The data sheets MUT and NoMut contain the raw data for fish mutagen treated and controls in experiment #1.
Experiment 1 was conducted with two reads for each ejaculate tested. The two reads were combined for analysis.
For example, the following represents a fragment of the MUT spreadsheet starting with fish #2
Each line is the CASA output for an individual sperm cell.
2									2
	VCL	VAP	VSL	LIN	WOB	PROG	BCF
	113.594	85.4665	43.3671	0.507416	0.752383	0.507416	5.88235
	110.447	50.9152	23.0045	0.451819	0.460993	0.451819	5.88235
	25.3564	16.4506	8.25082	0.501552	0.648774	0.501552	5.88235
	129.613	93.6524	46.5848	0.497422	0.722552	0.497422	5.88235
	142.774	132.574	66.1954	0.499309	0.928556	0.499309	5.88235
	102.15	17.7989	13.5283	0.760064	0.174244	2.12683	8
	140.2	98.2168	87.6306	0.892216	0.700546	4.0144	8.33333
	129.808	93.2094	75.0283	0.804943	0.718059	2.00152	10
	64.0034	48.9773	41.389	0.845065	0.765229	3.05287	13.6364
	139.944	124.321	113.906	0.916224	0.888365	4.97614	15.3846
	64.7792	41.5011	31.4786	0.7585	0.640655	1.50075	15.7895
	118.805	97.5454	89.2901	0.91537	0.821056	6.26732	17.2414
	93.4534	71.0663	61.954	0.871777	0.760446	3.54561	17.3913
	92.7705	70.4025	60.6984	0.862163	0.758889	3.04446	18.1818
	15.1067	6.59214	6.09976	0.925308	0.436371	4.56961	20
	97.3134	21.8223	18.5114	0.848279	0.224248	3.48468	20
	95.6532	65.0037	57.9013	0.890739	0.679577	4.02383	20.8333
	21.1486	12.8004	11.3806	0.889077	0.605262	4.10674	20.8333
	101.888	84.8356	75.8535	0.894123	0.832638	4.03847	20.8333
	146.455	108.72	96.8145	0.890496	0.74234	4.04398	20.8333
	53.9654	11.1808	4.8796	0.436426	0.207185	4.36887	21.2121
	64.6002	48.8354	45.3644	0.928924	0.755964	5.92269	21.4286
	Scrolling down we reach the end of raw data for fish #2 and their analysis.
	82.69	45.2388	44.6861	0.987783	0.54709	33.2487	81.0526
	0.523179	74.6919	46.3962	45.6204	0.983279	0.621167	943.35	45.9124	151
Stats for CASA Output for fish #2	0.436842	75.7104	52.634	79.9605	1.51918	0.695202	813.282	37.5614	190
mean	74.6231	49.4671	44.9116	0.886914	0.623166	21.3448	43.2351
stdv	36.9751	31.2104	28.8298	0.13967	0.192113	14.1163	16.8752
CoefVar	49.5492	63.0933	64.1923	15.7479	30.8285	66.1346	39.0312	156
	0.48001
	Scrolling down further we reach the raw data for fish #7. This continues till the end of raw data on line 4193.
7	S
	124.432	92.4849	61.3462	0.663311	0.743254	0.993857	5.55556
	104.113	78.5559	39.9853	0.509004	0.754522	0.509004	5.88235
	112.815	76.0194	57.2643	0.753286	0.673842	1.52339	10.5263
	38.2143	27.3332	19.6031	0.717189	0.715262	1.02295	11.1111
	85.8842	58.1228	51.9311	0.893473	0.676758	5.03729	11.5385
	112.13	81.6659	76.2486	0.933665	0.728317	8.74807	12.1212

## Sheet: MUT
Raw Data for sperm of mutagenized males. Each line lists the seven CASA variables of a single sperm. Data from CASA analysis.
e.g., the "2" below lists data (lines 7 through 162) from all sperm of male 2. Male 7 data starts at line 172, etc.
Lines 163 and 164 are summary CASA output while lines 165 to 167 are the calculations of CV (Coeficients of Variation)
ID#
2	VCL	VAP	VSL	LIN	WOB	PROG	BCF
	113.594	85.4665	43.3671	0.507416	0.752383	0.507416	5.88235
	110.447	50.9152	23.0045	0.451819	0.460993	0.451819	5.88235
	25.3564	16.4506	8.25082	0.501552	0.648774	0.501552	5.88235
	129.613	93.6524	46.5848	0.497422	0.722552	0.497422	5.88235
	142.774	132.574	66.1954	0.499309	0.928556	0.499309	5.88235
	102.15	17.7989	13.5283	0.760064	0.174244	2.12683	8
	140.2	98.2168	87.6306	0.892216	0.700546	4.0144	8.33333
	129.808	93.2094	75.0283	0.804943	0.718059	2.00152	10
	64.0034	48.9773	41.389	0.845065	0.765229	3.05287	13.6364
	139.944	124.321	113.906	0.916224	0.888365	4.97614	15.3846
	64.7792	41.5011	31.4786	0.7585	0.640655	1.50075	15.7895
	118.805	97.5454	89.2901	0.91537	0.821056	6.26732	17.2414
	93.4534	71.0663	61.954	0.871777	0.760446	3.54561	17.3913
	92.7705	70.4025	60.6984	0.862163	0.758889	3.04446	18.1818
	15.1067	6.59214	6.09976	0.925308	0.436371	4.56961	20
	97.3134	21.8223	18.5114	0.848279	0.224248	3.48468	20
	95.6532	65.0037	57.9013	0.890739	0.679577	4.02383	20.8333
	21.1486	12.8004	11.3806	0.889077	0.605262	4.10674	20.8333
	101.888	84.8356	75.8535	0.894123	0.832638	4.03847	20.8333
	146.455	108.72	96.8145	0.890496	0.74234	4.04398	20.8333
	53.9654	11.1808	4.8796	0.436426	0.207185	4.36887	21.2121
	64.6002	48.8354	45.3644	0.928924	0.755964	5.92269	21.4286
	134.71	92.4355	81.4817	0.881498	0.68618	3.50519	21.7391
	49.3807	37.6089	34.7796	0.92477	0.761612	8.43829	21.875
	75.6221	54.4195	49.9338	0.917573	0.719624	5.49471	22.2222
	82.0652	65.0858	60.7412	0.933247	0.793099	7.06802	23.3333
	179.893	105.833	88.1401	0.832826	0.588309	2.50957	23.8095
	78.0099	63.0207	56.6602	0.899073	0.807855	4.52453	24
	93.8448	61.7628	56.4116	0.91336	0.658138	7.93273	25
	79.6924	54.0229	47.1726	0.873196	0.677893	3.50744	26.087
	94.6726	78.8695	75.9985	0.963597	0.833077	13.8461	26.1905
	72.797	52.7842	47.783	0.905253	0.725087	4.32088	28
	139.938	92.0298	82.2415	0.89364	0.657647	4.51791	28
	106.722	77.8576	70.623	0.90708	0.729534	4.46017	28
	48.8487	42.6054	40.0631	0.940329	0.872191	8.1606	28.125
	106.537	76.9603	70.7769	0.919655	0.722378	5.97916	28.5714
	100.087	63.48	58.3105	0.918565	0.634246	5.89355	28.5714
	73.7557	63.9222	60.6295	0.94849	0.866674	32.1742	30.2632
	69.5451	55.1049	52.8335	0.95878	0.792362	10.9588	31.5789
	71.5483	54.8186	51.023	0.930761	0.766176	6.98499	33.3333
	18.2359	9.62389	9.11337	0.946952	0.527745	7.41656	34.375
	116.544	80.7256	73.1031	0.905575	0.692664	4.9912	34.6154
	114.372	89.1754	85.6345	0.960293	0.779697	15.0146	34.7826
	89.9756	69.3893	65.8296	0.948699	0.771201	8.96862	35.2941
	135.454	102.008	96.5912	0.946895	0.753086	8.92493	35.2941
	20.0836	10.1936	9.41982	0.924092	0.507557	17.0398	35.4167
	108.305	76.8341	72.3872	0.942123	0.709422	7.1923	35.4839
	96.2522	45.2753	41.8769	0.92494	0.470381	10.086	35.8974
	50.2014	20.3445	18.48	0.908353	0.405258	20.7172	36
	74.8098	66.1946	63.9273	0.965749	0.884839	10.6432	36.8421
	84.4203	41.3893	39.0146	0.942625	0.490277	8.92024	37.1429
	85.9651	63.4819	59.2251	0.932944	0.738461	7.99931	37.5
	137.221	99.2798	94.782	0.954696	0.723501	10.4512	37.8378
	78.2591	57.6756	53.3451	0.924918	0.736982	40.3421	37.8947
	80.0263	65.2049	63.4837	0.973603	0.814793	38.6043	37.8947
	109.635	84.6129	80.9206	0.956362	0.771766	10.0367	38.8889
	27.8509	9.74935	9.30912	0.954845	0.350055	11.5922	39.0244
	73.9727	61.554	57.9278	0.94109	0.832118	6.68158	40
	17.8376	10.1844	9.8231	0.964528	0.570951	22.1538	40.3226
	83.504	62.353	59.6256	0.956259	0.746707	10.4664	40.5405
	21.0788	15.0904	14.6055	0.967868	0.715905	21.9635	40.678
	48.9034	35.5338	34.595	0.973581	0.726611	22.8976	40.678
	20.4158	11.4989	10.3973	0.9042	0.563236	27.6309	41.0959
	22.1212	14.9386	14.1084	0.944422	0.675308	36.4872	42.1053
	83.4282	70.8282	69.1167	0.975835	0.848972	30.3233	42.4657
	14.7037	7.31855	6.91449	0.944789	0.497737	22.1607	43.1034
	17.1384	6.08351	4.37887	0.719792	0.354965	30.4394	43.1579
	29.8902	8.3409	7.64504	0.916572	0.279052	43.8471	43.617
	124.906	96.9334	91.0275	0.939072	0.776051	7.97006	43.75
	57.6562	42.7025	41.0573	0.961473	0.74064	16.7265	43.75
	130.557	100.449	95.031	0.946065	0.769388	9.01906	44.1176
	20.9373	12.5236	11.9246	0.952172	0.598146	14.8685	44.186
	20.994	16.484	16.0659	0.974637	0.785175	30.7806	44.5783
	18.0869	6.61202	5.64777	0.854168	0.365569	24.2372	44.6154
	66.2862	51.3549	46.3422	0.902391	0.774744	35.573	45.3488
	17.7495	9.90274	8.54158	0.862548	0.557916	30.346	45.7447
	76.4578	58.5161	56.7706	0.97017	0.765338	29.6613	46.0526
	65.0373	52.3666	51.2343	0.978378	0.805179	17.5888	46.1538
	141.083	98.431	96.0951	0.976269	0.697682	30.3547	46.7532
	36.0192	18.3812	14.4539	0.786338	0.510318	48.2957	46.8085
	24.7786	6.07911	4.54599	0.747805	0.245337	33.2209	46.875
	29.179	7.18836	4.18948	0.582814	0.246354	33.0136	46.875
	84.3438	65.9067	62.4732	0.947904	0.781406	9.00545	47.0588
	60.6568	49.7861	48.2723	0.969594	0.820783	26.9874	47.3684
	83.0009	60.5194	57.9835	0.958098	0.729141	12.6199	47.5
	91.3539	69.5646	67.2632	0.966918	0.761485	13.1192	47.7273
	77.8639	54.6146	53.1328	0.972868	0.701411	35.8347	47.7273
	38.0024	11.0524	7.2372	0.654805	0.290836	37.0448	47.8723
	23.0752	7.43513	4.86033	0.653697	0.322213	25.8441	47.9167
	27.3328	13.7779	12.7472	0.92519	0.504081	21.5535	48.0519
	106.277	85.5804	83.4799	0.975456	0.80526	23.0663	48.3871
	75.2869	44.7204	42.6256	0.953157	0.594	12.0197	48.718
	49.0307	30.3699	29.1274	0.95909	0.619406	15.5749	48.8889
	124.057	98.6668	96.793	0.981009	0.795336	37.8102	50
	35.8908	19.6368	19.1105	0.973197	0.547127	40.9692	50
	58.3763	37.8167	35.651	0.942732	0.647809	41.8225	50
	35.0011	11.2135	9.6657	0.861971	0.320375	15.0026	50
	24.1478	13.7859	8.88031	0.64416	0.570896	33.917	50.5263
	17.565	9.76311	8.96317	0.918065	0.555828	46.6316	50.5376
	78.2863	58.4874	56.8546	0.972083	0.747096	18.6369	50.9434
	19.903	7.69605	6.7778	0.880686	0.386677	43.5583	51.0638
	46.7086	26.3222	25.4954	0.968589	0.563542	38.2531	51.0638
	76.2981	54.4047	53.0521	0.975138	0.713054	42.1914	51.0638
	18.842	8.17583	6.96305	0.851662	0.433915	43.1324	51.0638
	89.151	69.8552	67.4561	0.965657	0.78356	15.6277	51.0638
	106.596	83.6009	76.3357	0.913096	0.784274	32.1978	51.2195
	27.2923	15.7464	13.0024	0.825738	0.576957	25.5625	51.3889
	72.0548	33.9571	19.8427	0.584348	0.471268	35.344	52.0833
	83.3929	65.6639	61.1118	0.930676	0.787403	38.4588	52.1277
	65.375	50.9487	49.856	0.978553	0.77933	27.3713	52.8571
	79.5418	52.7729	51.1735	0.969692	0.663461	16.5652	52.9412
	110.328	87.5419	84.5556	0.965887	0.793469	15.3377	53.1915
	21.6607	14.1576	13.9465	0.985087	0.653608	35.0063	53.1915
	15.9601	6.18126	5.76911	0.933323	0.387294	36.5567	53.1915
	74.9098	8.52218	3.20167	0.375687	0.113766	8.12748	53.8462
	74.8076	48.7617	47.7004	0.978235	0.651828	42.8772	54.2553
	26.2003	6.63263	1.89543	0.285773	0.253151	14.7612	55.2083
	146.878	99.7479	92.6006	0.928346	0.67912	34.3891	55.3192
	112.67	89.3508	87.8216	0.982885	0.793035	38.1733	56.5217
	68.1212	54.6068	53.8517	0.986171	0.801613	39.1774	56.8421
	94.2867	77.0962	74.8782	0.97123	0.817678	38.5387	56.9892
	82.5442	58.0363	56.0877	0.966423	0.703094	16.406	57.1429
	74.7963	52.1736	51.273	0.982737	0.697543	40.3501	57.4468
	24.9689	13.0707	12.4537	0.952798	0.523476	46.6627	57.4468
	116.447	75.063	72.9734	0.972162	0.64461	21.6565	57.6271
	30.2968	15.1205	14.4042	0.952628	0.499079	35.4601	57.8947
	17.6297	6.62843	6.3768	0.962037	0.375982	22.2028	57.8947
	95.6388	9.38659	3.65777	0.389681	0.0981463	10.2319	59.2593
	130.258	95.2654	90.2576	0.947433	0.731358	21.3325	59.322
	108.432	69.3892	67.9926	0.979874	0.639931	40.2122	59.5745
	84.9385	67.3395	66.1072	0.981699	0.792803	27.9799	59.7222
	69.2172	52.5706	51.426	0.978228	0.759502	30.1721	59.7403
	95.3771	52.3226	49.0233	0.936943	0.548586	25.4294	60
	81.7635	54.7727	52.192	0.952884	0.669892	38.9155	60.2151
	93.6112	77.6359	76.2118	0.981658	0.829344	28.3089	60.2564
	33.7462	16.1599	14.7956	0.915576	0.478867	28.2893	60.6383
	73.2169	38.9524	38.1558	0.979549	0.532014	41.593	61.0526
	56.7334	43.7362	43.2398	0.98865	0.770908	33.8023	61.0526
	82.1663	66.7938	65.6556	0.98296	0.812909	38.985	62.766
	72.91	18.9968	14.6076	0.768952	0.260551	32.1284	62.766
	54.8007	37.5268	36.9893	0.985677	0.684787	36.3822	63.1579
	101.239	77.7762	75.3191	0.968408	0.768245	23.4005	63.4921
	102.965	58.2652	56.7656	0.974263	0.565874	29.764	63.5135
	52.011	20.263	17.0437	0.841124	0.389591	35.6514	63.8298
	103.202	42.2746	41.2287	0.97526	0.409629	24.7307	64.2105
	74.6406	38.2362	35.3797	0.925296	0.51227	36.9502	64.8936
	109.347	84.2783	81.7157	0.969593	0.770742	38.0341	65.9091
	111.064	65.1528	63.8025	0.979274	0.586623	38.9508	67.3913
	60.6708	13.2856	12.3437	0.92911	0.218978	41.6848	68.0851
	98.6135	51.4885	49.8178	0.967551	0.522124	25.3683	68.421
	88.3097	68.6521	66.075	0.962462	0.777401	38.4123	70.2128
	49.2515	9.23292	8.30182	0.899154	0.187465	38.1765	73.4043
	73.2829	7.72017	6.18938	0.801716	0.105347	30.0299	75.3247
	62.3857	8.08893	4.5308	0.560123	0.12966	30.1859	76.0417
	59.6736	34.2242	23.5017	0.686697	0.573523	36.5624	76.5957
	82.69	45.2388	44.6861	0.987783	0.54709	33.2487	81.0526
	0.523179	74.6919	46.3962	45.6204	0.983279	0.621167	943.35	45.9124	151
	0.436842	75.7104	52.634	79.9605	1.51918	0.695202	813.282	37.5614	190
mean	74.6231	49.4671	44.9116	0.886914	0.623166	21.3448	43.2351
stdv	36.9751	31.2104	28.8298	0.13967	0.192113	14.1163	16.8752
CoefVar	49.5492	63.0933	64.1923	15.7479	30.8285	66.1346	39.0312	156
	0.48001
7
	124.432	92.4849	61.3462	0.663311	0.743254	0.993857	5.55556
	104.113	78.5559	39.9853	0.509004	0.754522	0.509004	5.88235
	112.815	76.0194	57.2643	0.753286	0.673842	1.52339	10.5263
	38.2143	27.3332	19.6031	0.717189	0.715262	1.02295	11.1111
	85.8842	58.1228	51.9311	0.893473	0.676758	5.03729	11.5385
	112.13	81.6659	76.2486	0.933665	0.728317	8.74807	12.1212
	31.1515	25.4067	22.1207	0.870665	0.815583	4.77381	12.5
	88.9678	78.3218	67.6535	0.863789	0.880338	3.50959	13.0435
	75.7767	7.18722	3.23068	0.449503	0.0948473	1.62484	13.6364
	117.879	92.5064	83.6849	0.904639	0.78476	5.09214	15.3846
	112.406	73.8235	54.0564	0.732238	0.656756	1.47146	15.7895
	199.287	90.34	75.8886	0.840033	0.453316	2.51645	19.0476
	107.141	79.145	65.6365	0.82932	0.7387	2.50224	19.0476
	183.27	113.834	93.8631	0.824559	0.62113	2.50587	19.0476
	149.077	104.662	83.4568	0.797392	0.702067	2.0062	20
	122.654	99.7541	79.9726	0.801697	0.813295	2.013	20
	89.9411	62.1715	55.9562	0.900029	0.691247	4.52069	20
	146.687	8.10199	2.20974	0.27274	0.055233	1.06411	21.7391
	114.495	75.8427	65.0519	0.857721	0.662409	3.00508	22.7273
	92.2147	74.8947	69.9571	0.934073	0.812178	6.46411	24.1379
	25.6366	14.8863	14.0509	0.94388	0.580666	11.9578	25.641
	99.9709	82.9064	78.7127	0.949418	0.829305	9.5877	25.7143
	104.788	81.6581	75.5379	0.925051	0.779273	7.15962	26.6667
	105.339	78.1725	69.0033	0.882706	0.742106	3.94142	29.1667
	110.567	68.3422	65.0184	0.951365	0.618106	15.9454	31.1111
	28.4404	10.6715	10.2023	0.956032	0.375222	6.41151	32.2581
	150.91	26.335	23.1074	0.877441	0.174508	8.20266	32.3529
	181.843	109.105	101.814	0.933168	0.599997	6.94744	33.3333
	95.4411	78.1315	71.5151	0.915317	0.818636	5.50097	33.3333
	161.082	78.2812	70.2744	0.897718	0.485972	5.50427	33.3333
	24.9433	21.1476	20.2415	0.957153	0.847828	9.43087	33.3333
	27.7408	16.9106	16.0956	0.951802	0.609594	27.3825	34.375
	22.1103	12.5135	11.0716	0.884777	0.565958	26.8646	35
	119.67	98.0576	92.9657	0.948073	0.819397	10.3046	35.1351
	28.5119	10.2965	8.32151	0.80819	0.361129	30.5151	35.4839
	125.283	100.676	95.5803	0.949387	0.803585	14.5278	35.5556
	92.8083	74.642	70.8193	0.948787	0.80426	8.54866	36.3636
	91.0594	46.7397	36.1554	0.773548	0.513289	45.7537	37.6344
	119.791	77.5818	74.1418	0.95566	0.647641	10.6569	37.8378
	19.3178	6.49297	5.99426	0.923192	0.336113	37.9953	38.5417
	27.8011	6.87176	4.23371	0.616103	0.247176	17.2889	38.7097
	20.4445	8.22815	6.99978	0.850711	0.402462	44.6677	39.7849
	21.9119	7.06444	6.2641	0.886709	0.322403	36.2045	40
	113.158	84.8615	79.5573	0.937495	0.749939	7.99381	40.625
	51.0132	35.6926	34.5809	0.968854	0.699674	18.9838	41.0714
	111.751	80.4062	75.879	0.943696	0.719512	8.93038	41.1765
	20.1937	6.58967	5.82763	0.884359	0.326323	34.9254	41.3043
	45.3507	17.2778	13.3976	0.775423	0.380982	16.4612	41.9355
	87.4903	57.0298	54.726	0.959604	0.651841	35.6285	42.3529
	128.99	74.7206	71.5726	0.957869	0.579273	36.3453	42.8571
	23.5011	13.3166	12.3858	0.9301	0.566638	35.53	42.8571
	45.5183	22.2073	21.6648	0.975569	0.487877	38.4906	43.1579
	25.0772	14.5474	12.8633	0.88423	0.580105	37.1172	43.1579
	25.1636	12.9625	11.437	0.882313	0.51513	44.1934	43.3333
	19.6326	9.24038	7.33813	0.794137	0.470665	40.3165	44.086
	56.906	24.5107	8.88363	0.362439	0.430723	17.0855	44.086
	38.3254	14.1665	5.82907	0.411468	0.369639	18.5236	44.7917
	89.1942	44.1902	41.9966	0.950361	0.495438	27.6483	45.0549
	115.154	77.1271	74.005	0.95952	0.669773	13.0986	45.2381
	161.962	106.921	39.2086	0.366705	0.660163	21.1354	45.2632
	118.551	90.2239	87.3091	0.967693	0.761057	21.222	45.7627
	60.4036	22.0112	17.8128	0.809259	0.364402	57.1151	45.8333
	20.6192	12.7303	10.3852	0.815791	0.617399	17.2875	46.0317
	17.5766	7.73448	7.46075	0.96461	0.440043	29.6882	46.2366
	30.548	11.6136	6.63415	0.571241	0.380175	25.5903	46.3158
	123.962	87.8268	83.4205	0.94983	0.708499	10.062	47.2222
	24.58	7.05039	4.31338	0.611793	0.286834	40.3306	47.3118
	25.6845	7.66686	4.5503	0.593503	0.298501	29.0005	47.3684
	112.993	70.5711	52.2733	0.740719	0.624561	36.5679	47.3684
	101.152	70.7877	67.663	0.955859	0.699815	13.3457	47.6191
	189.066	115.397	109.221	0.946485	0.610349	13.7357	47.7273
	27.771	6.06831	3.7502	0.617998	0.218512	29.313	47.9167
	120.449	80.2954	77.9975	0.971382	0.666636	18.2477	48.0769
	131.685	88.4788	85.2419	0.963416	0.671895	18.3013	48.0769
	44.4283	13.5228	11.1141	0.821881	0.304374	40.8231	48.3871
	17.7049	6.99303	5.40669	0.773155	0.394978	28.7513	48.3871
	119.092	83.9058	80.4437	0.958738	0.704543	11.3082	48.718
	22.0486	8.55493	7.89274	0.922595	0.388003	25.3808	49.4624
	132.795	97.5608	95.2785	0.976607	0.73467	26.1222	50
	22.4099	7.4943	5.83992	0.779247	0.334419	27.8042	50
	97.1859	55.6888	49.6563	0.891676	0.573013	51.2198	50
	27.9328	10.8808	6.45688	0.593418	0.389536	30.7867	50
	141.476	87.585	83.4262	0.952518	0.61908	9.98656	50
	71.0867	43.4146	42.693	0.98338	0.610727	39.9847	50.5263
	19.2018	7.41605	6.20995	0.837366	0.386217	45.4701	50.5376
	19.6233	8.52805	7.55426	0.885814	0.434588	33.0875	50.5495
	34.8474	10.4548	5.82209	0.556882	0.300016	16.4124	50.7463
	22.0619	6.34624	3.75222	0.591251	0.287656	28.4075	51.0417
	83.6135	61.2168	59.2298	0.967542	0.73214	37.9459	51.6129
	84.0201	66.027	64.5566	0.97773	0.785848	36.7358	51.6129
	122.851	90.574	86.0729	0.950305	0.737265	13.8665	52.2727
	112.237	85.3483	82.3421	0.964778	0.760426	23.4533	52.3809
	108.809	82.2149	80.2384	0.97596	0.75559	19.4237	52.6316
	44.5602	14.6914	11.5461	0.785911	0.329696	37.2936	52.6316
	33.0415	10.2258	8.68194	0.849019	0.309484	27.5688	53.0303
	38.4902	11.6905	8.10768	0.693527	0.303727	40.0251	53.1915
	124.511	91.6368	78.7775	0.859671	0.735972	34.1721	53.7634
	93.4563	59.9941	53.6158	0.893684	0.641949	29.2012	53.8462
	24.1857	8.87481	4.98014	0.561155	0.366945	21.3258	54.1667
	20.5504	7.51605	4.55366	0.605858	0.365738	29.4173	54.1667
	57.1164	12.2886	6.01608	0.489568	0.215149	25.9268	54.1667
	63.0566	15.2264	7.43637	0.488388	0.241471	20.0426	54.8387
	75.1185	40.4343	39.45	0.975655	0.538274	38.5527	54.8387
	75.5699	46.8801	45.6854	0.974515	0.620354	21.7991	55
	161.243	108.807	103.786	0.953851	0.674804	39.3181	55.7895
	125.212	80.5259	61.699	0.766201	0.643115	29.4963	55.914
	45.4573	15.2472	8.85651	0.580861	0.335419	31.2812	55.914
	77.638	53.9024	52.7273	0.9782	0.694279	19.2907	56.3636
	108.443	73.3974	70.2371	0.956943	0.67683	41.0166	56.5217
	20.8855	6.2732	4.4046	0.70213	0.300361	27.1208	56.6265
	166.274	96.9256	92.1074	0.95029	0.582926	21.893	56.6667
	33.7257	18.0843	17.2655	0.954722	0.536217	42.4909	56.8182
	84.7476	43.6863	41.1106	0.941039	0.515488	39.0385	56.8421
	125.297	67.492	65.5519	0.971254	0.538657	33.2692	57.1429
	38.1998	11.6095	9.9588	0.857818	0.303914	41.4189	57.2917
	106.671	78.4231	72.9547	0.930271	0.735187	24.461	57.5758
	21.7999	6.38397	5.00996	0.784772	0.292844	33.2315	57.8947
	24.4427	9.52752	6.9877	0.733423	0.389789	34.9555	57.8947
	99.4439	61.4423	59.3675	0.966232	0.617859	38.3418	57.8947
	113.263	65.5492	40.2075	0.613394	0.578733	30.8163	58.0645
	25.7482	13.7125	11.5425	0.841749	0.532562	43.4682	58.2418
	20.2216	6.05338	3.09507	0.511296	0.299351	25.7174	58.5106
	134.339	96.4668	87.5904	0.907985	0.718082	30.6693	58.6667
	67.4043	47.4124	46.1911	0.974242	0.703403	40.3261	58.9474
	78.3904	40.745	39.1589	0.961073	0.51977	40.2872	58.9474
	117.227	67.3326	64.168	0.953	0.574379	37.3973	58.9474
	151.696	97.0957	92.7879	0.955633	0.640069	36.825	59.1398
	51.7778	32.0892	31.2891	0.975066	0.619748	38.5294	59.1398
	80.5991	60.2636	56.3377	0.934855	0.747695	38.2961	59.1398
	112.006	8.26286	2.9446	0.356365	0.0737718	12.3302	59.7222
	73.3003	50.7356	49.1158	0.968075	0.69216	39.7149	60
	125.534	69.9926	66.6771	0.952631	0.557557	32.6156	60
	104.381	71.074	69.3948	0.976373	0.680912	38.7903	60.2151
	84.4814	61.5023	60.1494	0.978003	0.727998	38.3429	60.2151
	76.7203	9.33601	2.8801	0.308493	0.121689	17.2217	60.4167
	87.9484	8.16751	4.97278	0.60885	0.0928671	18.4216	60.4167
	102.163	69.1253	67.3295	0.97402	0.676615	41.8681	61.2903
	154.475	120.552	112.814	0.935815	0.780398	39.0713	62.1053
	92.9714	59.0117	56.9998	0.965906	0.63473	39.4417	62.1053
	125.676	90.8134	86.3492	0.950843	0.722601	28.9607	62.5
	91.6607	10.3061	6.08684	0.590605	0.112438	22.2541	63.1579
	74.7603	50.3788	44.1125	0.875617	0.673871	37.3021	63.1579
	86.0811	70.2545	69.179	0.984692	0.816144	39.2059	63.4409
	102.57	70.2181	67.0178	0.954424	0.684584	36.7519	63.4409
	119.86	85.5011	82.8172	0.968609	0.713342	38.4687	64.2105
	59.3857	18.633	17.2372	0.92509	0.313763	22.046	64.3836
	119.202	83.1391	81.4962	0.980239	0.697461	38.5596	64.5161
	69.7981	28.7832	27.3937	0.951726	0.412378	42.2669	64.5833
	105.858	71.8363	70.6652	0.983698	0.67861	39.6114	65.2632
	137.851	69.6042	59.3728	0.853007	0.504925	34.4949	65.5914
	132.945	92.32	90.0073	0.97495	0.694422	35.8627	65.5914
	90.7786	24.1493	19.5794	0.810765	0.266024	49.2981	65.625
	31.2298	7.20778	4.16766	0.578217	0.230798	34.4704	65.625
	112.393	83.3084	75.7261	0.908984	0.741223	29.6849	65.8824
	110.25	8.00475	1.7536	0.21907	0.0726057	8.36974	66.1539
	83.1573	56.1863	55.3813	0.985673	0.675663	37.7158	66.6667
	39.585	18.2887	17.716	0.968684	0.46201	35.5563	66.6667
	146.106	87.771	82.1286	0.935715	0.600735	39.1833	66.6667
	84.0883	57.1186	52.1387	0.912814	0.679269	36.5555	67.3684
	57.6288	34.2978	32.483	0.947085	0.595151	34.612	67.8161
	65.9491	46.5649	45.9291	0.986345	0.706074	37.8676	69.4737
	68.9853	31.176	30.8416	0.989272	0.451923	36.5624	69.8925
	95.5843	19.2687	18.6203	0.96635	0.201588	38.7859	70.5263
	81.7723	14.3827	10.8518	0.7545	0.175888	26.1317	70.9677
	58.689	19.4121	15.0271	0.774107	0.330762	35.5751	72.6316
	0.669422	74.7543	43.8704	43.9863	1.00264	0.586861	1009.39	46.3878	121
	0.606897	90.809	53.5474	63.8791	1.19294	0.589671	1168.92	46.0113	145
mean	82.8874	48.9602	43.6425	0.838836	0.545376	25.5736	47.3116
stdev	44.6301	34.2476	32.1092	0.170823	0.199804	13.8549	15.6401
CoefVar	53.8442	69.9499	73.5732	20.3643	36.6359	54.1766	33.0576	165
	0.638159
9
	70.9065	55.6785	50.404	0.905267	0.785239	5.0259	3.84615
	108.267	103.261	91.8554	0.889545	0.953766	4.02847	4.16667
	112.182	98.0534	86.4225	0.881382	0.874057	4.0434	4.16667
	83.359	64.8397	57.1457	0.881339	0.777837	4.00139	4.16667
	80.1512	76.7747	74.3796	0.968804	0.957873	15.5601	4.25532
	76.4293	75.3543	66.6852	0.884955	0.985934	3.46266	4.34783
	98.5999	99.1839	85.7658	0.864715	1.00592	2.96739	4.54545
	101.844	99.0613	83.6415	0.844341	0.972672	3.05429	4.54545
	75.8611	48.7419	40.3613	0.828061	0.642514	3.03508	4.54545
	138.821	110.814	94.6574	0.854199	0.798251	2.99543	4.54545
	36.9466	30.1928	25.1042	0.831462	0.817202	2.47333	4.7619
	59.5436	19.0448	15.6631	0.822433	0.319847	2.92284	4.7619
	107.5	96.4555	76.9304	0.797574	0.897265	1.99051	5
	76.8486	75.5279	60.4031	0.799745	0.982814	2.00736	5
	179.218	129.607	104.758	0.808275	0.723181	2.01268	5
	128.926	105.381	84.1677	0.798699	0.817376	1.97221	5
	147.805	45.6444	30.8174	0.675163	0.308815	1.4471	5.26316
	138.312	116.454	87.0114	0.747177	0.841962	1.49892	5.26316
	128.174	98.6507	72.285	0.732736	0.769665	1.4776	5.26316
	53.5931	36.7915	26.6578	0.724564	0.686496	1.50331	5.26316
	118.271	77.2346	56.5714	0.732461	0.653029	1.47004	5.26316
	32.3715	26.7773	19.5692	0.730815	0.827188	1.46574	5.26316
	136.105	111.488	84.6158	0.758967	0.819132	1.50772	5.26316
	31.7787	20.9273	19.6881	0.940786	0.658533	1.89398	5.55556
	38.6928	16.0614	10.2638	0.639037	0.415101	0.990896	5.55556
	79.0553	28.5047	18.0621	0.633656	0.360566	0.949155	5.55556
	69.709	59.9461	39.7434	0.662985	0.859948	0.99278	5.55556
	55.3869	47.1197	31.7621	0.674071	0.850737	1.00032	5.55556
	42.1044	10.9829	7.03256	0.640317	0.26085	0.99321	5.55556
	84.4112	56.2003	37.6465	0.669862	0.665792	0.996808	5.55556
	90.7007	82.2078	54.9616	0.668569	0.906363	1.00347	5.55556
	121.392	46.6304	36.457	0.78183	0.384129	1.07154	5.55556
	113.098	72.311	36.8431	0.509509	0.639368	0.509509	5.88235
	93.5948	72.7378	36.1366	0.496806	0.777157	0.496806	5.88235
	100.032	77.8828	37.7271	0.484408	0.77858	0.484408	5.88235
	138.325	73.6273	41.3356	0.561416	0.532279	0.561416	5.88235
	95.3252	36.5217	19.2265	0.52644	0.383127	0.52644	5.88235
	82.8591	22.216	10.508	0.472991	0.268118	0.472991	5.88235
	133.064	118.616	57.8483	0.487693	0.891421	0.487693	5.88235
	187.34	140.904	71.276	0.505847	0.752133	0.505847	5.88235
	89.0848	72.3726	35.8861	0.495851	0.812402	0.495851	5.88235
	74.1853	36.6336	18.2565	0.498353	0.493811	0.498353	5.88235
	63.6941	41.0614	21.2956	0.518628	0.644666	0.518628	5.88235
	65.8448	64.468	32.559	0.505041	0.979089	0.505041	5.88235
	136.588	97.1028	48.0681	0.495022	0.710919	0.495022	5.88235
	111.805	54.5815	27.812	0.50955	0.488185	0.50955	5.88235
	118.211	98.2678	92.1721	0.937969	0.83129	8.68193	6.06061
	95.5069	68.1886	63.2713	0.927887	0.713966	8.29936	6.25
	77.4181	50.1225	47.1917	0.941528	0.647426	6.08629	6.66667
	103.117	81.4361	74.793	0.918425	0.789743	5.96821	7.14286
	116.302	92.1249	82.506	0.895588	0.792115	12.5886	7.14286
	65.6698	21.0019	18.4666	0.87928	0.319811	4.89135	7.69231
	72.4577	12.101	8.25362	0.682062	0.167007	3.03087	8.33333
	87.7765	74.8449	65.8153	0.879355	0.852677	4.05818	8.33333
	149.849	114.245	98.0986	0.858665	0.762403	3.62293	8.69565
	57.4414	30.8411	26.2441	0.850946	0.536913	3.53467	8.69565
	147.188	107.885	79.6712	0.738485	0.732974	8.86041	8.88889
	83.9343	62.8627	53.7605	0.855205	0.748951	3.06382	9.09091
	117.87	115.961	100.437	0.866127	0.9838	2.98871	9.09091
	128.308	118.906	103.203	0.867943	0.926724	3.00836	9.09091
	105.146	81.8476	69.5574	0.849841	0.778418	3.01186	9.09091
	146.053	109.877	95.5052	0.869205	0.752306	2.96754	9.09091
	107.205	107.324	101.466	0.945423	1.0011	8.0947	9.375
	121.784	89.0428	77.3541	0.86873	0.731151	8.87141	9.375
	81.5632	66.204	61.344	0.92659	0.81169	8.01001	9.375
	138.333	97.8198	81.0144	0.828201	0.707132	2.52457	9.52381
	81.9721	43.2982	35.8904	0.828914	0.528206	2.54486	9.52381
	58.409	50.5341	42.2869	0.836798	0.865177	2.48353	9.52381
	126.214	80.8671	65.6051	0.811271	0.640716	6.07757	9.67742
	99.5403	85.3963	79.2285	0.927775	0.857908	6.89824	10
	74.1767	62.6416	49.8394	0.795627	0.844492	1.99289	10
	74.7584	34.3958	26.8197	0.779737	0.460093	1.94776	10
	117.536	69.1114	64.3689	0.931379	0.588003	12.8575	10.2564
	98.4381	84.0588	77.5505	0.922575	0.853925	6.54393	10.3448
	71.1724	54.0193	40.2277	0.744691	0.758993	1.48928	10.5263
	100.832	62.7416	46.2214	0.736694	0.622237	1.51686	10.5263
	119.56	81.343	59.5883	0.732556	0.680355	1.48117	10.5263
	35.0224	15.6038	12.234	0.784044	0.445537	4.33439	10.7143
	71.683	57.097	37.8571	0.663032	0.79652	1.00726	11.1111
	131.578	80.9431	51.8945	0.641124	0.61517	0.954362	11.1111
	191.57	133.396	89.6695	0.672203	0.696333	1.02078	11.1111
	108.466	92.8955	60.2546	0.648627	0.856448	0.996987	11.1111
	124.749	54.9314	36.5167	0.664769	0.440334	1.00765	11.1111
	66.7846	50.7546	33.519	0.660413	0.759974	1.0009	11.1111
	70.2283	62.287	45.8703	0.736435	0.886922	1.10155	11.1111
	163.376	111.85	74.4944	0.666019	0.684617	0.987777	11.1111
	140.877	110.219	73.8758	0.670265	0.782376	1.00694	11.1111
	105.564	86.7058	59.191	0.682665	0.821359	1.0182	11.1111
	63.0105	48.4023	32.6117	0.673764	0.768162	1.00257	11.1111
	113.566	78.7964	71.1432	0.902873	0.69384	5.49557	11.1111
	133.899	98.7617	65.9972	0.668248	0.737582	1.00291	11.1111
	72.4976	68.1122	61.9515	0.909551	0.93951	5.06295	11.5385
	29.2196	27.6733	25.3234	0.915087	0.947079	5.00452	11.5385
	109.363	68.1366	60.2618	0.884426	0.62303	4.59992	12
	114.445	89.0616	78.3513	0.879743	0.778204	4.05499	12.5
	106.475	91.0313	84.9711	0.933428	0.854953	7.4123	12.9032
	69.9259	43.063	37.4206	0.868973	0.615837	3.54331	13.0435
	73.1003	40.0704	32.9123	0.821363	0.548156	7.47782	13.3333
	113.131	103.555	97.2287	0.938909	0.915351	6.84688	13.3333
	106.131	61.6964	51.2866	0.831275	0.581322	2.95351	13.6364
	92.5567	56.166	45.6588	0.812926	0.606829	2.94885	13.6364
	36.1072	20.7199	18.2773	0.882117	0.573843	2.96811	13.6364
	85.3725	68.575	58.5247	0.85344	0.803245	2.97176	13.6364
	153.894	51.5917	40.8714	0.792208	0.335243	7.12027	14.2857
	78.5011	60.637	55.909	0.922027	0.772435	5.97951	14.2857
	62.5204	27.47	22.3003	0.811805	0.439377	2.39969	14.2857
	113.826	78.2858	64.3324	0.821763	0.68777	2.47093	14.2857
	92.4931	70.8322	58.4722	0.825503	0.765811	2.51307	14.2857
	78.591	65.1279	54.1018	0.830701	0.828694	2.5017	14.2857
	67.4804	61.8394	51.9412	0.839937	0.916405	2.52168	14.2857
	30.0789	19.6918	16.4366	0.834695	0.654671	2.45394	14.2857
	114.289	45.0834	36.9828	0.820319	0.394468	4.14557	14.2857
	144.138	97.1363	85.8714	0.88403	0.673913	5.15564	14.8148
	164.811	118.892	107.846	0.907092	0.721382	5.61329	14.8148
	83.2488	63.3491	50.7529	0.801162	0.760962	2.00339	15
	75.5955	31.7569	24.7548	0.77951	0.42009	1.94278	15
	120.381	94.0696	76.2261	0.810316	0.781434	2.00733	15
	169.504	138.52	125.711	0.907525	0.817212	4.95751	15.3846
	79.8055	61.5881	56.1807	0.912201	0.771728	5.04884	15.3846
	67.0715	52.4285	48.0246	0.916002	0.781681	4.99421	15.3846
	119.915	99.2874	74.1819	0.747143	0.827983	1.50892	15.7895
	194.94	29.5418	25.4241	0.860612	0.151543	1.75934	15.7895
	117.52	74.7867	55.392	0.740666	0.636372	1.48085	15.7895
	54.2136	39.7086	29.7328	0.748775	0.732447	1.50648	15.7895
	140.987	117.922	88.871	0.753642	0.836406	1.50581	15.7895
	163.427	102.268	74.6807	0.730246	0.625771	1.52156	15.7895
	159.784	150.465	145.16	0.964741	0.941678	14.1692	15.9091
	23.8569	12.4978	11.3412	0.907451	0.523865	4.55406	16
	99.5702	59.7951	52.1808	0.87266	0.600532	4.14132	16
	96.2648	39.3806	32.7063	0.830518	0.409087	8.68582	16.129
	118.739	102.512	94.7117	0.92391	0.863339	7.70581	16.129
	102.673	88.4463	82.5331	0.933144	0.861432	6.95908	16.6667
	20.6543	16.4497	15.517	0.943298	0.796432	9.44436	17.1429
	123.865	98.2679	85.8626	0.87376	0.793347	3.4888	17.3913
	93.2706	76.3377	73.0397	0.956797	0.818454	12.2675	17.5
	87.3225	73.2998	69.8082	0.952365	0.839414	18.4331	18
	72.9185	66.7909	56.9543	0.852725	0.915967	3.00787	18.1818
	86.1172	80.4319	68.9027	0.856659	0.933982	3.00648	18.1818
	81.3076	58.5666	50.5849	0.863717	0.720309	2.98633	18.1818
	77.259	61.1954	60.0375	0.981079	0.792081	7.94965	18.1818
	104.402	52.722	48.1515	0.91331	0.50499	5.5364	18.5185
	75.2453	54.0036	46.5291	0.861592	0.7177	2.49265	19.0476
	83.791	43.4511	35.5893	0.819064	0.518566	2.45388	19.0476
	121.33	75.8417	61.948	0.816806	0.625087	2.49081	19.0476
	115.898	19.6068	16.2366	0.828112	0.169173	2.27489	19.0476
	157.633	142.444	127.877	0.897737	0.903644	5.11285	19.2308
	161.012	115.214	104.728	0.908992	0.715561	5.00597	19.2308
	140.835	122.112	116.231	0.951841	0.867057	9.88423	19.4444
	119.745	104.308	99.4003	0.952948	0.871087	12.6177	19.5122
	165.22	107.625	94.8856	0.881633	0.651401	14.0544	19.5122
	171.292	141.8	127.064	0.896075	0.827828	4.46685	20
	144.073	113.128	89.497	0.791115	0.78521	1.99626	20
	90.4872	81.6006	65.5457	0.803251	0.901791	2.02628	20
	124.236	53.8599	35.4381	0.657969	0.433528	7.63371	20.5128
	89.9597	72.8628	68.9319	0.946051	0.809949	12.1047	20.5128
	110.101	90.5999	85.8733	0.94783	0.822877	11.8395	20.5128
	80.5298	61.0614	54.5144	0.892781	0.758245	3.95885	20.8333
	123.792	98.3315	87.7634	0.892526	0.794329	3.95856	20.8333
	102.612	70.2815	62.7541	0.892896	0.684928	3.92949	20.8333
	109.691	54.2078	50.5307	0.932167	0.494188	8.84623	21.2121
	128.88	106.754	97.4343	0.9127	0.828324	14.4775	21.2766
	115.132	93.1926	83.898	0.900265	0.809444	6.32504	21.4286
	106.167	75.4223	69.0782	0.915885	0.710409	6.15384	21.4286
	110.936	94.0417	82.1493	0.873541	0.847714	3.4907	21.7391
	110.65	82.6645	71.4531	0.864375	0.747083	3.58198	21.7391
	127.434	114.096	100.805	0.883505	0.895335	3.49484	21.7391
	120.277	82.3279	72.2341	0.877395	0.684484	3.43295	21.7391
	166.254	124.591	108.283	0.869104	0.7494	3.48489	21.7391
	176.016	62.9894	55.6625	0.88368	0.357861	5.36977	22.2222
	105.278	82.5716	75.2842	0.911744	0.78432	5.59811	22.2222
	70.2981	60.3675	57.879	0.958777	0.858737	14.9539	22.2222
	81.4036	38.5219	34.6442	0.899336	0.473221	12.5644	22.5
	68.0267	23.4169	20.184	0.861939	0.344232	8.78137	22.5806
	83.531	66.6084	62.0377	0.931379	0.79741	7.48701	22.5806
	142.494	104.123	89.3292	0.857916	0.73072	2.99107	22.7273
	109.353	60.1975	52.699	0.875436	0.550488	2.96102	22.7273
	143.244	96.1417	83.8653	0.87231	0.671174	2.96915	22.7273
	102.598	81.5044	69.9507	0.858245	0.794406	3.03974	22.7273
	44.3581	8.79265	5.86909	0.6675	0.19822	5.07764	23.0769
	124.118	98.0538	87.1528	0.888827	0.790006	5.07664	23.0769
	93.2681	28.2019	26.0211	0.922672	0.302374	4.39757	23.0769
	96.7597	71.9871	64.7421	0.899357	0.743978	5.03949	23.0769
	92.4804	52.5643	49.1258	0.934586	0.568383	6.9675	23.3333
	127.507	94.369	87.3705	0.925838	0.74011	7.171	23.3333
	81.7557	71.13	65.3309	0.918473	0.87003	34.7367	23.5294
	135.625	110.566	105.508	0.954251	0.815236	8.97023	23.5294
	101.81	81.4005	77.379	0.950597	0.799531	20.4306	23.6364
	75.0601	59.1805	49.0413	0.828673	0.788441	2.45771	23.8095
	75.1156	66.2312	55.6178	0.839751	0.881725	2.50643	23.8095
	99.1885	76.694	63.4783	0.827682	0.773215	2.46702	23.8095
	146.573	100.124	84.3742	0.842701	0.683097	2.48768	23.8095
	102.326	64.8111	58.3339	0.90006	0.633378	4.58939	24
	119.144	93.2873	86.8338	0.930821	0.782981	6.42284	24.1379
	28.9902	13.2465	12.8062	0.966765	0.456929	7.42493	24.2424
	50.9731	25.3614	22.691	0.894705	0.497545	9.03769	24.2424
	50.5079	33.318	30.2622	0.908285	0.659659	11.5818	24.3243
	139.972	80.889	77.155	0.953838	0.577894	14.1971	24.4444
	116.331	84.813	73.7229	0.86924	0.729066	16.4624	25
	105.649	84.5139	75.6219	0.894787	0.799952	3.9635	25
	128.474	105.676	95.5182	0.903878	0.822547	6.03146	25
	138.715	89.814	83.032	0.924489	0.647469	8.18348	25
	110.572	93.5852	86.1111	0.920135	0.846373	5.9975	25
	27.8815	6.57153	4.80688	0.731471	0.235695	2.87606	25
	137.727	98.6499	87.0695	0.882611	0.716272	4.0045	25
	85.5228	69.5729	65.9458	0.947867	0.813501	12.3908	25.641
	32.3546	26.5614	25.2098	0.949115	0.820945	9.50197	25.7143
	108.767	74.6089	73.1809	0.98086	0.685949	17.3583	25.8621
	73.1786	47.8723	43.4097	0.906779	0.654185	5.4044	25.9259
	86.8939	9.91453	8.21367	0.828448	0.114099	6.32723	25.9259
	70.3503	52.3932	47.9823	0.915811	0.744747	5.4802	25.9259
	161.192	85.9128	76.0333	0.885006	0.532985	5.73067	25.9259
	188.297	108.87	97.3734	0.894399	0.578185	5.65475	25.9259
	107.563	88.3934	75.0855	0.849447	0.82178	3.47546	26.087
	171.723	118.843	104.147	0.876333	0.692066	3.4938	26.087
	176.162	136.208	118.71	0.871535	0.773201	3.54091	26.087
	94.3888	74.1199	66.8899	0.902456	0.785261	14.4316	26.087
	115.334	84.6927	79.8106	0.942355	0.734324	13.2114	26.1905
	38.5629	18.6465	17.3559	0.930785	0.483536	16.1688	26.4151
	22.1207	8.54512	7.48913	0.876422	0.386296	6.79283	26.4706
	97.2854	47.4066	39.7663	0.838836	0.487294	8.57231	26.4706
	59.5311	26.7843	25.1985	0.940793	0.449922	6.29804	26.6667
	116.639	37.4535	32.7997	0.875744	0.321105	4.77812	26.6667
	72.5124	65.7687	61.3886	0.933401	0.907	11.2041	27.027
	22.6784	7.53052	5.77729	0.767184	0.332057	6.99982	27.2727
	104.506	70.1621	59.5717	0.849059	0.671371	2.93189	27.2727
	98.2838	71.6216	67.1562	0.937653	0.728723	5.98706	27.5862
	173.826	43.0632	16.9681	0.394028	0.247738	3.13427	27.7778
	106.847	77.7777	73.4959	0.944948	0.727936	10.2805	27.7778
	49.605	17.8811	15.8245	0.884986	0.360469	4.39118	28
	114.156	65.67	57.6626	0.878065	0.575267	4.72608	28
	42.9503	37.657	35.6106	0.945658	0.876756	7.94044	28.125
	98.3125	83.5124	80.0169	0.958144	0.849459	12.0404	28.2051
	69.6745	63.505	61.6056	0.970091	0.911452	16.6167	28.5714
	169.344	127.811	117.761	0.921366	0.754743	6.1123	28.5714
	72.5372	64.4955	62.4113	0.967684	0.889137	16.8809	28.5714
	75.0713	32.7801	30.4426	0.928691	0.436653	8.31367	29.0323
	144.781	13.6057	9.50649	0.698714	0.093974	7.38567	29.0323
	116.851	39.4277	32.681	0.828885	0.33742	19.7583	29.1667
	53.4058	23.2178	21.7618	0.937292	0.434743	3.7429	29.1667
	83.561	72.9061	65.2027	0.894339	0.872489	4.00824	29.1667
	77.1662	55.4427	49.4737	0.892338	0.718485	3.92115	29.1667
	92.8715	71.921	66.5504	0.925326	0.774414	11.7991	29.2683
	57.4086	25.1633	23.1716	0.92085	0.438319	5.14436	29.6296
	74.6623	62.3139	57.3342	0.920087	0.83461	5.44705	29.6296
	32.9193	26.9707	25.5421	0.947029	0.819299	10.6195	29.7297
	59.9001	41.7531	37.0992	0.888537	0.697045	12.0361	29.7872
	149.241	102.06	95.1759	0.932553	0.683857	6.99086	30
	96.4275	31.6286	15.6025	0.493302	0.328004	7.63932	30
	83.7093	63.6113	59.5866	0.936729	0.759907	7.02919	30
	38.9116	25.9157	24.4628	0.943939	0.666014	13.5119	30
	124.781	25.7631	15.6999	0.609395	0.206466	6.48437	30.303
	186.529	130.262	120.543	0.92539	0.698347	8.22556	30.303
	136.33	86.4347	75.2093	0.870128	0.634013	3.52645	30.4348
	130.283	129.807	114.206	0.879811	0.996349	3.51494	30.4348
	153.993	108.465	95.1119	0.876888	0.704353	3.50972	30.4348
	24.153	9.34265	7.94394	0.850288	0.38681	3.38843	30.4348
	65.3753	58.2057	56.3056	0.967357	0.890331	33.2965	30.5882
	84.8198	72.392	68.8135	0.950568	0.85348	32.758	30.5882
	80.5754	68.4534	56.9626	0.832138	0.849557	30.5639	30.5882
	111.888	90.9536	85.3421	0.938304	0.812899	12.6798	30.7692
	60.2946	49.5266	44.7462	0.903477	0.82141	5.17372	30.7692
	78.5417	64.885	58.1756	0.896596	0.826121	5.05875	30.7692
	85.0787	59.6954	54.5604	0.913979	0.70165	6.20515	31.0345
	54.4191	33.5957	33.0776	0.984578	0.617352	5.07131	31.0345
	84.052	59.1297	54.8895	0.928291	0.703489	13.9934	31.1111
	170.459	139.176	134.847	0.968896	0.816478	18.9053	31.4815
	42.6747	16.8099	11.6475	0.692893	0.393908	10.7662	31.5069
	51.0869	16.0086	7.56699	0.472682	0.313361	8.61683	31.8182
	69.1566	19.0581	16.5032	0.865941	0.275579	13.7198	31.8182
	92.1665	79.6082	76.4508	0.960338	0.863743	26.0714	31.8841
	105.482	87.6253	79.1238	0.902979	0.830712	4.52097	32
	75.6625	56.9403	51.0611	0.896747	0.752557	4.50925	32
	73.69	51.1095	45.9963	0.899955	0.693575	4.49603	32
	123.653	62.6285	56.9659	0.909583	0.506487	5.65512	32.1429
	162.795	146.136	136.046	0.930956	0.897671	7.70864	32.2581
	105.93	82.6397	68.6819	0.831101	0.780132	20.8473	32.2581
	172.19	137.115	111.081	0.810133	0.796303	20.9348	32.3077
	134.72	98.3193	90.6869	0.922372	0.729802	11.8006	32.5
	107.502	75.8041	73.0424	0.963568	0.70514	16.224	32.6531
	86.6909	63.9108	56.784	0.888488	0.737226	15.7253	32.6531
	99.224	33.0312	26.8692	0.813448	0.332895	9.74216	33.3333
	82.4313	40.984	37.1999	0.907669	0.497189	14.371	33.3333
	157.887	109.706	100.132	0.912729	0.694841	5.5653	33.3333
	131.648	103.306	93.1713	0.901894	0.784717	5.61287	33.3333
	89.7458	66.2216	63.4177	0.957659	0.737879	20.2384	33.3333
	103.526	62.1621	57.2201	0.920499	0.60045	7.44781	33.3333
	68.3881	57.0692	54.1769	0.949319	0.83449	10.0489	33.3333
	118.204	73.3584	68.1426	0.9289	0.620606	22.4767	33.3333
	127.459	69.4388	62.3838	0.8984	0.544794	11.928	34.0909
	110.557	72.3995	57.8763	0.799402	0.654863	10.7089	34.2105
	73.9324	47.4392	44.581	0.93975	0.641656	11.0695	34.2105
	105.863	101.98	96.2433	0.943746	0.963325	6.41811	34.4828
	102.564	80.8275	75.1801	0.93013	0.788065	6.51705	34.4828
	80.5282	60.8143	54.8951	0.902667	0.755193	5.01255	34.6154
	91.563	51.2394	47.4682	0.926401	0.559608	20.3254	34.6154
	75.1436	54.0809	50.3883	0.931719	0.719701	13.1468	34.7826
	87.8455	65.7829	61.8247	0.939829	0.748848	13.2695	34.8837
	73.0662	68.0731	65.7999	0.966606	0.931663	13.7607	34.8837
	91.9867	69.8974	67.091	0.95985	0.759864	12.0522	35
	142.268	114.23	103.54	0.906421	0.80292	9.16443	35.2941
	90.392	80.3043	77.3116	0.962733	0.888401	15.5569	35.4167
	140.593	70.8664	61.1263	0.862557	0.504054	7.35465	35.4839
	170.609	96.912	85.2225	0.879381	0.568034	6.87425	35.4839
	89.6504	68.4492	65.1191	0.951349	0.763513	12.3136	35.7143
	103.256	85.5563	80.0066	0.935134	0.828585	13.0607	35.7143
	86.9935	66.8268	60.2138	0.901043	0.768182	4.53121	36
	105.834	92.5087	87.9057	0.950243	0.874096	16.7292	36.1702
	124.396	105.561	101.706	0.963482	0.848586	36.7839	36.4706
	114.449	70.5716	65.6622	0.930434	0.616622	17.7864	36.5385
	74.5404	66.78	63.5558	0.95172	0.89589	12.8233	36.5854
	109.153	91.5513	83.2671	0.909513	0.838745	30.3805	36.5854
	105.035	76.3604	73.2948	0.959853	0.727	12.4672	36.5854
	124.234	112.934	107.782	0.954384	0.909039	12.6831	36.5854
	140.503	111.668	103.946	0.930849	0.794778	6.99383	36.6667
	105.222	82.0831	77.8109	0.947952	0.780096	24.229	36.9231
	120.02	91.8326	83.8569	0.91315	0.765145	5.43366	37.037
	97.6862	71.0877	66.7256	0.938638	0.727715	9.37311	37.1429
	42.5519	26.7745	25.5128	0.952875	0.62922	29.6347	37.1429
	104.243	67.5457	64.6927	0.957762	0.647965	30.0709	37.3333
	86.578	71.8129	68.7494	0.95734	0.829459	11.9665	37.5
	143.094	100.575	95.1616	0.94618	0.702857	7.72743	37.5
	122.234	98.3417	92.2232	0.937783	0.804537	10.7692	37.8378
	120.826	97.3357	90.3045	0.927763	0.805588	12.4952	38.0952
	47.8826	12.733	9.48387	0.744824	0.265922	14.0841	38.2979
	31.7848	24.8977	23.3332	0.937163	0.78332	14.834	38.2979
	115.131	100.831	91.2411	0.904894	0.875791	27.0156	38.3562
	34.0635	14.931	4.9662	0.332611	0.438328	12.3781	38.3562
	116.788	91.5638	87.5076	0.955701	0.784018	11.8667	38.4615
	52.543	36.2943	34.983	0.963871	0.690753	17.5991	38.4615
	114.194	83.521	78.8676	0.944285	0.731397	42.9215	38.5417
	85.0863	67.3255	54.0083	0.802197	0.791261	27.2843	38.6667
	110.722	85.9779	80.3106	0.934085	0.776518	7.68767	38.7097
	153.678	122.992	116.08	0.943798	0.800324	7.35305	38.7097
	94.1647	47.573	42.9184	0.902159	0.50521	33.2106	38.8235
	74.4302	58.1545	56.4991	0.971534	0.78133	34.4755	38.8235
	81.4386	9.5926	5.7692	0.601422	0.117789	9.58302	38.8889
	118.513	87.8251	83.091	0.946096	0.741056	9.10029	38.8889
	124.442	100.396	92.847	0.924805	0.80677	30.636	38.961
	47.0437	18.7776	15.4267	0.821551	0.399152	37.9083	38.961
	100.276	78.9524	70.5319	0.893346	0.787354	17.0636	39.2157
	112.747	90.0445	82.9714	0.921448	0.798641	5.97002	39.2857
	76.9072	63.6985	60.7321	0.95343	0.828252	31.4697	39.5062
	25.9098	6.36415	4.26508	0.670172	0.245627	6.26524	39.5349
	69.0679	57.1926	55.2406	0.96587	0.828063	32.9546	40
	117.122	91.9718	86.8016	0.943785	0.785267	11.8257	40
	84.5595	65.1439	62.9714	0.96665	0.770392	17.0926	40
	82.6077	71.0895	68.7221	0.966699	0.860567	20.1921	40.3509
	103.871	69.0539	39.1836	0.567435	0.664805	31.8413	40.4255
	90.2373	54.8157	51.7049	0.943251	0.607462	11.0478	40.5405
	72.4766	40.018	25.9683	0.648914	0.552151	33.1604	40.625
	59.7154	19.254	5.99115	0.311163	0.32243	12.6745	40.7407
	126.179	100.746	96.8577	0.961407	0.798436	17.9947	40.7407
	30.8388	11.6029	8.07748	0.696163	0.376243	9.83269	40.9091
	110.393	51.1672	44.9723	0.878929	0.463501	36.1361	41.0959
	64.7232	34.9244	32.435	0.928721	0.539597	29.1954	41.1765
	99.6798	73.2796	68.4751	0.934436	0.73515	17.5218	41.1765
	35.4059	9.51695	9.16456	0.962972	0.268795	8.35767	41.1765
	62.0941	15.9268	9.58706	0.601944	0.256495	33.0551	41.25
	36.2442	15.0223	12.7381	0.847945	0.414473	17.2535	41.2698
	138.768	65.7168	60.2656	0.917051	0.473574	16.5265	41.3043
	76.8704	50.1499	48.5248	0.967594	0.652396	13.9776	41.3043
	42.2829	24.829	22.8246	0.919272	0.587212	5.90076	41.3793
	67.3022	6.61779	3.66103	0.55321	0.0983294	12.1012	41.6667
	92.0898	68.5805	65.736	0.958523	0.744713	15.8781	41.6667
	139.703	89.3454	82.6758	0.925351	0.639536	25.2419	41.791
	76.5764	48.8756	45.6003	0.932988	0.638259	15.2145	41.8605
	118.8	98.3495	91.6021	0.931394	0.827855	7.55507	41.9355
	100.525	74.3593	72.0788	0.969332	0.739707	23.6439	41.9355
	74.7388	76.4574	72.5903	0.949421	1.023	7.41984	41.9355
	90.3127	69.7112	65.6869	0.942272	0.771887	7.55552	41.9355
	105.415	80.4106	78.0377	0.97049	0.762801	16.8268	42
	138.564	101.443	76.9484	0.758539	0.7321	34.0082	42.3529
	86.6342	54.8692	53.1979	0.96954	0.633343	21.9563	42.3729
	83.019	41.2397	38.7585	0.939836	0.49675	11.9965	42.5
	63.6356	28.4908	24.0786	0.845134	0.447718	13.267	42.623
	35.8958	9.8072	2.45948	0.250783	0.273213	13.6441	42.7083
	114.138	63.6618	51.2526	0.805076	0.55776	28.1967	43.4783
	45.2383	15.3462	11.3418	0.739067	0.339229	39.763	43.5294
	91.0297	63.6593	50.48	0.792972	0.699324	28.7174	43.5897
	59.9439	46.4002	44.2764	0.954227	0.774061	11.7915	43.5897
	130.616	92.2	80.6573	0.874808	0.705888	15.4582	43.75
	125.677	96.0446	92.1645	0.959601	0.764215	24.752	43.75
	132.237	75.2649	70.9941	0.943257	0.569169	7.68678	43.75
	137.51	87.959	83.3786	0.947926	0.639656	18.4802	43.8597
	143.929	122.638	115.702	0.943447	0.852073	13.2546	44.186
	138.924	85.22	81.1023	0.951682	0.613429	9.96071	44.4444
	94.136	70.1359	67.4097	0.961129	0.745049	14.7881	44.4444
	93.0894	44.9336	37.0232	0.823955	0.482693	25.0733	44.6154
	24.1908	11.1832	4.42001	0.395236	0.462292	11.637	44.7059
	82.5119	61.3753	59.885	0.975719	0.743836	26.4542	44.7761
	76.7111	63.0765	61.3992	0.973409	0.822259	20.6821	44.8276
	64.4574	55.6325	53.8522	0.967999	0.863089	38.791	44.8276
	81.6517	57.1392	55.5006	0.971323	0.699792	16.3616	44.898
	63.5073	40.6468	39.1222	0.962494	0.640033	11.7241	45
	101.291	70.3664	68.1677	0.968753	0.694698	21.7764	45.1613
	64.1807	39.4243	36.9035	0.936059	0.614271	7.04667	45.1613
	133.909	110.585	102.439	0.926337	0.82582	7.74585	45.1613
	172.116	113.361	89.2827	0.787594	0.658635	26.5728	45.2055
	109.51	81.9283	75.9128	0.926575	0.748133	32.9268	45.8824
	73.5866	60.3318	58.9867	0.977704	0.819875	33.4055	45.8824
	94.4672	75.645	58.1729	0.769025	0.800754	24.7052	45.9459
	88.1404	74.8552	73.3208	0.979502	0.849272	23.7378	46.1538
	120.062	92.167	87.9333	0.954065	0.767663	11.6887	46.1538
	92.5229	59.429	56.7049	0.954163	0.642316	11.6712	46.1538
	129.069	93.3965	41.9876	0.449563	0.723614	25.3374	46.3158
	108.798	60.1762	57.9323	0.962711	0.553102	12.2699	46.3415
	98.5844	80.4218	77.4454	0.962991	0.815766	21.9424	46.6667
	106.776	91.938	88.6775	0.964536	0.861034	14.6707	46.6667
	122.127	81.9439	79.8661	0.974643	0.670972	33.2209	46.7532
	107.24	74.6673	71.1826	0.953329	0.696266	31.5618	46.7532
	108.839	32.1412	28.2775	0.879792	0.295309	19.9869	46.8085
	121.549	94.288	89.1134	0.945119	0.77572	23.6836	46.875
	151.796	119.666	113.304	0.946837	0.788333	27.0743	46.9697
	152.635	108.928	102.38	0.939891	0.713651	10.3365	47.2222
	76.1471	51.7786	49.0992	0.948252	0.679981	10.9716	47.3684
	76.7645	57.7017	56.2358	0.974595	0.751672	19.8059	47.3684
	56.0185	38.7548	36.1958	0.933969	0.691821	10.4206	47.3684
	84.4196	35.167	33.1923	0.943849	0.416573	13.5069	47.6191
	77.4036	51.3384	47.7608	0.930313	0.663256	27.2559	47.8261
	99.4441	51.5839	48.7144	0.944372	0.518723	13.132	47.8261
	86.7566	54.7188	51.4139	0.939601	0.630717	18.3498	47.9167
	85.3422	40.6899	38.9094	0.956242	0.476785	16.2956	48.1481
	93.775	48.1001	44.0299	0.91538	0.51293	18.8258	48.1481
	134.865	88.2349	79.264	0.89833	0.654244	14.2894	48.1481
	114.943	66.9	61.2288	0.915229	0.582025	30.0322	48.1928
	115.956	86.4402	61.3337	0.709551	0.745459	28.2238	48.2353
	90.6008	70.7454	67.0129	0.94724	0.780847	35.4668	48.2353
	120.103	58.7843	43.5356	0.740599	0.489448	28.0763	48.2353
	89.4189	69.1873	66.7691	0.96505	0.773743	34.1887	48.2353
	68.2097	33.3027	15.1892	0.456096	0.488241	14.4316	48.2353
	129.938	101.024	94.2421	0.932866	0.777479	7.60982	48.3871
	81.4323	39.943	37.7215	0.944384	0.490505	27.7709	48.5294
	84.2032	60.1574	53.278	0.885644	0.714431	25.8974	48.5714
	71.3409	30.7438	29.7721	0.968394	0.430942	12.0567	48.8372
	197.466	149.469	144.021	0.963552	0.756936	15.4893	48.9362
	117.986	79.3062	76.0869	0.959407	0.672166	16.516	48.9796
	140.977	114.423	110.24	0.963441	0.811643	17.9404	49.0566
	103.161	85.0953	79.5466	0.934795	0.824881	17.9806	49.0566
	171.823	121.32	116.932	0.963828	0.706074	20.3169	49.0909
	74.7057	59.301	57.6905	0.972842	0.793795	25.5804	49.2537
	87.2256	70.0419	68.6408	0.979997	0.802997	26.3435	49.2754
	123.457	78.4351	42.1196	0.536999	0.635323	22.0905	49.4118
	147.605	115.828	99.1346	0.855877	0.784717	29.1874	49.4118
	70.0798	44.3524	42.4091	0.956185	0.632884	18.5276	50
	87.2558	66.4287	63.7374	0.959487	0.761309	17.9074	50
	106.639	68.9571	65.975	0.956754	0.64664	30.6469	50
	79.0504	59.1546	57.3233	0.969042	0.748316	37.011	50
	78.3506	46.7329	43.2545	0.925568	0.596458	20.2233	50
	117.662	77.8931	74.0306	0.950414	0.662009	12.9118	50
	77.6624	48.6111	47.7856	0.983018	0.625929	23.73	50.7936
	92.5761	62.5814	61.2673	0.979002	0.676	42.1367	51.0417
	82.9046	54.8714	49.676	0.905317	0.661862	26.6428	51.0417
	172.786	119.177	114.217	0.958383	0.689738	11.5796	51.282
	90.8444	59.4552	45.5614	0.766314	0.654474	28.2525	51.7647
	120.523	103.031	98.4596	0.955632	0.854868	15.3908	52.0833
	84.5963	56.9794	55.2783	0.970144	0.673545	28.139	52.1739
	52.5281	19.8266	19.0385	0.96025	0.377447	14.3635	52.1739
	99.7746	76.3286	73.5055	0.963014	0.765011	16.7409	53.0612
	106.724	67.5503	64.426	0.953749	0.632944	18.5513	53.0612
	62.4197	18.2614	11.4536	0.627201	0.292559	29.9207	53.5714
	93.6126	63.67	61.6411	0.968135	0.680143	23.0197	54.0984
	78.0774	51.8463	50.1773	0.967808	0.664038	34.6374	54.1176
	83.8076	57.9271	55.1892	0.952735	0.691192	34.0552	54.1176
	29.3021	14.2336	11.8954	0.835726	0.485754	34.5745	54.1176
	132.295	99.266	87.4519	0.880985	0.750339	32.3104	54.1176
	132.567	86.7522	80.7322	0.930607	0.654405	27.5713	54.1667
	160.511	122.115	101.784	0.833508	0.760787	23.3869	54.2857
	103.962	76.8559	73.5253	0.956664	0.739267	24.2327	54.5455
	106.97	76.2342	73.4292	0.963205	0.712666	16.3382	54.902
	103.346	74.2467	71.2772	0.960004	0.71843	11.7198	55
	87.8688	56.831	51.2975	0.902633	0.646771	20.2661	55.1724
	180.406	147.732	139.462	0.944021	0.818883	11.0978	55.2632
	73.1967	55.6719	53.8314	0.96694	0.76058	34.3195	55.2941
	75.3234	54.3267	53.1912	0.979099	0.721246	36.0727	55.2941
	117.325	74.7422	65.322	0.873964	0.637053	25.8726	56.0606
	85.071	32.7301	28.0358	0.856576	0.384739	22.9113	56.25
	96.3837	63.7028	54.3522	0.853215	0.66093	30.979	56.4706
	146.992	99.6724	71.9767	0.722133	0.678079	25.8501	56.4706
	100.311	71.0672	65.2212	0.917741	0.708466	29.3428	57.1429
	74.6175	54.7498	53.0586	0.969111	0.73374	15.6661	57.1429
	128.772	72.4133	69.1092	0.954372	0.562337	37.3524	57.3171
	99.2976	74.7586	73.097	0.977774	0.752875	23.319	58.0645
	93.6706	62.3873	60.9234	0.976536	0.666029	24.8594	58.209
	96.352	62.2941	59.6233	0.957126	0.646526	28.057	58.4416
	152.268	8.56214	4.18079	0.488288	0.0562309	13.3427	58.6207
	53.1614	27.7473	17.6843	0.637333	0.521945	17.6113	58.8235
	169.497	115.146	110.489	0.959561	0.679339	33.2685	58.8235
	151.691	90.7304	85.2916	0.940055	0.598127	25.6794	59.1549
	71.3429	9.33263	2.98402	0.31974	0.130814	5.43578	59.1837
	41.6618	12.6038	4.21283	0.334251	0.302526	15.355	59.375
	77.0271	47.6615	46.3574	0.972638	0.618763	31.1504	59.5238
	73.2144	13.7065	11.8395	0.863789	0.18721	21.2555	59.5506
	123.545	92.6384	90.8598	0.980801	0.749834	26.8839	60.8696
	145.411	87.5779	82.5523	0.942616	0.602278	30.1759	61.039
	99.511	80.3375	76.6654	0.954291	0.807323	39.7608	61.4583
	127.242	62.5316	60.436	0.966486	0.491437	20.1531	61.9048
	133.269	93.0673	81.4546	0.875222	0.698343	31.2883	62.1951
	81.4444	51.8418	50.7555	0.979046	0.636529	31.2563	62.3529
	77.3053	50.8281	46.9129	0.922972	0.657498	32.1979	62.3529
	99.1283	51.0307	44.7318	0.876567	0.514794	33.2674	64.2857
	54.5239	28.7805	28.2897	0.982946	0.527851	35.1566	64.7059
	161.028	118.095	114.479	0.969381	0.733384	32.8514	68.2353
	69.2165	42.0166	41.0935	0.978031	0.607031	33.026	71.9512
	0.337856	99.7909	71.1921	89.5212	1.25746	0.713413	586.275	24.248	737
	0.44878	99.9539	66.43	89.8444	1.35247	0.664606	987.363	33.2763	615
mean	99.5769	68.5148	59.917	0.860135	0.676087	12.3006	30.2624
stdev	35.2512	31.0172	28.7315	0.130758	0.18303	10.3371	16.1857
CoefVar	35.401	45.2708	47.9521	15.202	27.0719	84.0372	53.4846	503
	0.393318
13
	51.8222	17.8423	15.2751	0.856118	0.344299	1.2754	5.55556
	62.7244	23.4929	11.7785	0.501362	0.374542	0.501362	5.88235
	39.2662	7.17173	4.77191	0.665378	0.182644	1.01894	11.1111
	59.3088	31.397	22.1567	0.705694	0.529382	1.06655	11.1111
	84.5303	67.3909	51.7223	0.767496	0.79724	1.52128	15.7895
	219.569	75.931	59.6931	0.786149	0.345819	2.02529	20
	115.532	93.3724	80.6031	0.863243	0.808192	2.98198	22.7273
	73.8568	64.8728	61.687	0.950891	0.878359	8.86978	23.5294
	216.406	109.555	98.3469	0.897695	0.506247	4.56574	24
	210.163	15.8284	5.77419	0.364799	0.075315	2.43804	25.9259
	32.5059	11.2971	9.68238	0.857068	0.34754	5.9299	29.6296
	92.2647	76.6986	73.6577	0.960352	0.831289	24.4124	30.7692
	57.5221	8.02013	6.71832	0.837682	0.139427	5.11624	31.0345
	17.8617	11.7374	11.3186	0.964312	0.657129	35.3482	33.3333
	152.584	57.4837	52.1788	0.907714	0.376736	15.0183	34.0426
	74.8171	58.1188	56.3542	0.969638	0.776812	21.0787	34.4828
	58.494	34.912	32.8725	0.941583	0.596848	6.06469	34.4828
	89.5536	12.2038	8.17267	0.669683	0.136273	10.2718	34.8837
	83.2042	6.45559	4.75876	0.737153	0.0775874	4.48899	35.7143
	77.0242	17.4614	14.5998	0.836118	0.226701	21.9719	36.6667
	64.2965	16.4625	12.0364	0.731141	0.256041	21.9933	37.6623
	46.2979	12.4231	11.0768	0.891627	0.26833	28.9	37.6623
	188.325	100.438	95.0646	0.946502	0.533321	11.6851	38.4615
	17.2682	14.2459	13.9741	0.98092	0.824978	34.4339	38.7097
	200.335	16.8067	3.67898	0.2189	0.0838926	8.00038	39.5833
	92.3797	71.7584	68.5417	0.955174	0.776777	16.1211	39.5833
	19.1264	13.5519	13.2743	0.979515	0.708542	35.7624	39.7849
	14.7904	7.82589	7.52518	0.961575	0.529121	33.9382	40.2174
	119.101	95.0772	92.0368	0.968022	0.798293	15.7677	40.4255
	154.837	9.1513	1.79191	0.195809	0.0591028	2.39228	40.5405
	14.2839	8.30793	8.06177	0.970371	0.581629	28.8585	43.0108
	14.7941	10.1347	9.86636	0.973525	0.685047	33.2042	43.0108
	27.1547	7.67433	7.14123	0.930534	0.282616	36.6735	43.617
	25.3012	9.5522	9.25737	0.969135	0.377539	36.7348	43.617
	19.3097	6.20534	2.74288	0.442019	0.321359	16.6734	43.75
	161.53	63.1564	59.5768	0.943322	0.390989	31.5164	44.7059
	14.7107	8.80417	8.50585	0.966117	0.598487	29.3686	46.2366
	186.237	71.1456	66.9416	0.940911	0.382016	13.0909	47.7273
	49.4139	9.39774	8.75896	0.932029	0.190184	45.9304	47.8723
	57.4491	47.2455	46.4162	0.982448	0.822388	38.5902	47.8723
	66.3741	50.7323	48.3015	0.952085	0.764339	18.3398	48.1481
	22.4783	8.14226	7.46826	0.917222	0.362227	29.1368	48.9362
	37.2457	8.3984	7.86856	0.936912	0.225487	34.6151	50
	99.6061	79.632	74.3673	0.933887	0.79947	38.1256	50.5376
	69.1243	6.26244	3.59583	0.574189	0.0905968	22.4808	51.0417
	54.1227	38.1282	37.1749	0.974996	0.704477	40.12	51.0638
	111.425	56.8526	54.7551	0.963107	0.510231	9.54801	51.3514
	68.7291	43.8369	33.4681	0.763467	0.637822	40.494	52.1277
	83.8832	27.6839	25.911	0.935959	0.33003	47.1824	52.1277
	84.7795	33.8117	32.3299	0.956175	0.39882	14.5771	52.2727
	58.1897	21.4665	20.5575	0.957657	0.368905	23.5715	52.3077
	27.5676	10.5312	10.1645	0.965184	0.382013	28.2355	53.125
	104.518	10.7264	3.25667	0.303613	0.102627	7.77466	53.125
	64.3765	7.34959	4.66854	0.635211	0.114166	24.1075	53.125
	92.6998	8.12296	3.19487	0.393313	0.0876266	14.78	53.125
	24.4637	11.9535	11.5546	0.966635	0.488619	40.8118	53.1915
	57.214	11.0002	8.18264	0.743864	0.192264	39.899	53.1915
	37.9085	9.28605	8.32339	0.896333	0.244959	37.9341	54.2553
	83.064	58.2225	56.4172	0.968993	0.700935	39.9348	54.2553
	24.867	11.0228	10.709	0.97153	0.443271	37.6682	54.2553
	94.8033	74.7167	69.3381	0.928013	0.788124	37.374	54.8387
	157.091	43.4131	35.3353	0.813934	0.276356	32.4318	55.3192
	27.4038	6.53863	6.13331	0.938011	0.238603	37.513	55.3192
	37.1797	12.543	12.2227	0.974459	0.337363	37.5921	56.383
	63.5401	17.2397	15.6332	0.906813	0.27132	35.0195	56.383
	103.423	76.3938	57.9942	0.759148	0.738652	34.8011	56.383
	104.332	77.2778	75.921	0.982442	0.740692	38.196	56.9892
	40.0041	11.4496	10.8003	0.943287	0.286212	34.6066	56.9892
	69.0002	51.3976	50.3034	0.978711	0.744891	26.5163	57.3529
	98.4787	37.534	36.2143	0.964839	0.381138	35.6167	57.4468
	38.5077	10.4997	9.87353	0.940363	0.272665	40.6861	57.4468
	65.1896	44.9663	44.2712	0.984541	0.689777	39.1427	58.0645
	56.6059	16.2081	15.4568	0.953641	0.286333	35.1211	58.0645
	225.6	98.9991	92.6378	0.935744	0.438825	18.4315	58.1818
	26.2035	10.5966	10.2359	0.965961	0.404396	40.4656	58.5106
	89.9842	62.3278	61.1486	0.981079	0.692653	39.3257	59.5745
	149.44	95.8217	91.401	0.953866	0.641206	22.8961	59.6774
	91.9682	76.3644	74.5779	0.976606	0.830335	24.3935	60.6061
	64.3413	23.8599	23.3185	0.977313	0.370833	40.403	61.2903
	143.701	18.6238	16.304	0.875441	0.129601	30.4686	62.0253
	104.068	6.98787	1.44598	0.206928	0.0671473	8.77032	62.5
	25.0168	6.64912	6.19358	0.931489	0.265786	36.6122	62.766
	166.527	9.44822	1.07129	0.113386	0.0567367	1.76839	62.963
	79.1958	10.954	8.91732	0.814068	0.138316	29.4932	63.8298
	112.902	6.89707	0.722797	0.104798	0.061089	3.50424	64.5833
	156.799	76.9219	75.1869	0.977444	0.490576	29.8704	65.3846
	94.4058	69.812	66.5696	0.953555	0.739489	39.2728	65.9574
	86.9602	67.9003	66.5975	0.980813	0.78082	38.8216	66.6667
	107.909	67.2969	66.1903	0.983557	0.623647	33.9042	66.6667
	109.303	70.5251	68.9864	0.978182	0.645226	29.1903	70.6667
	90.458	54.0473	52.8109	0.977124	0.597485	28.6152	70.9677
	115.235	27.2558	26.4366	0.969942	0.236524	38.5838	72.043
	63.7659	8.76811	7.13144	0.813337	0.137505	34.085	79.7872
	0.438462	84.8924	31.7216	32.7148	1.03131	0.373668	782.599	46.6337	130
	0.544118	83.2289	40.7517	37.345	0.916405	0.489633	902.375	47.562	68
mean	82.6659	35.0968	31.6994	0.840526	0.439013	24.9294	47.5045
stdev	52.3395	29.8764	28.7233	0.21767	0.247327	13.7734	15.0971
CoefVar	63.3145	85.1257	90.6114	25.8969	56.337	55.2498	31.7803	93
	0.49129
16
	117.97	111.906	103.954	0.928944	0.948593	7.66625	3.22581
	144.221	115.198	103.369	0.897317	0.798755	4.51522	4
	84.5773	71.0207	62.0212	0.873284	0.839713	3.49555	4.34783
	79.1017	52.9724	44.4617	0.839337	0.669675	3.01959	4.54545
	75.932	60.6819	45.588	0.751263	0.799161	1.49222	5.26316
	114.232	73.2938	49.2287	0.671663	0.64162	1.0111	5.55556
	111.756	85.9696	57.2414	0.665833	0.76926	0.998682	5.55556
	60.5564	20.4884	11.2791	0.550511	0.338337	0.550511	5.88235
	99.0867	72.3108	47.9855	0.663601	0.729773	0.999555	11.1111
	94.0184	91.5658	61.5532	0.672229	0.973914	1.00862	11.1111
	87.2247	55.8828	49.0179	0.877156	0.640676	4.59063	12
	135.075	101.788	91.4543	0.898477	0.753565	4.54657	12
	104.546	78.2356	66.5657	0.850838	0.748335	3.00462	13.6364
	69.3592	46.6399	41.6423	0.892847	0.67244	5.54097	14.8148
	169.937	111.847	82.3481	0.736255	0.658169	1.46086	15.7895
	123.483	52.2785	45.001	0.860794	0.423366	2.97136	18.1818
	114.422	101.722	84.9363	0.834983	0.889006	2.50202	19.0476
	109.489	80.866	67.1993	0.830996	0.73858	2.49942	19.0476
	116.313	77.4763	64.4674	0.832092	0.6661	2.51702	19.0476
	106.139	90.012	66.8254	0.742405	0.848055	35.7882	19.1489
	75.3006	50.4757	46.5654	0.922532	0.670322	4.95588	19.2308
	23.2879	6.68698	5.86384	0.876905	0.287143	6.5634	19.3548
	79.5597	28.64	25.8989	0.904291	0.359982	4.61232	20
	120.431	90.2843	79.9985	0.886073	0.749674	3.96176	20.8333
	82.1576	70.0029	59.7988	0.854232	0.852057	3.02892	22.7273
	80.7874	69.7974	67.6233	0.968852	0.863964	21.4336	22.807
	171.687	135.482	122.441	0.903749	0.78912	4.94541	23.0769
	132.41	113.552	104.643	0.92154	0.857581	15.7278	24
	62.46	47.6336	44.9474	0.943607	0.762626	7.61898	25
	92.8649	66.2783	60.7318	0.916315	0.713707	5.40546	25.9259
	130.208	106.514	97.4267	0.914683	0.818028	5.4772	25.9259
	25.9635	7.96167	7.1984	0.904132	0.306649	8.92163	26.4706
	155.713	97.7616	91.1	0.931859	0.627831	14.3961	26.8293
	63.268	47.5046	42.8133	0.901247	0.750847	4.938	26.9231
	87.1264	79.9182	77.6112	0.971134	0.917267	13.4903	27.2727
	109.508	96.1104	94.2722	0.980875	0.877659	28.1891	27.3973
	35.9592	11.9104	10.667	0.895602	0.331219	4.34896	28
	76.6516	66.1298	63.8529	0.965569	0.862733	17.3764	28
	102.826	86.9877	77.758	0.893896	0.845972	4.6224	28
	148.675	118.358	110.805	0.936182	0.796088	7.5589	29.0323
	48.7368	30.8722	28.0813	0.909599	0.633448	5.37781	29.6296
	85.4642	68.3855	63.7085	0.931607	0.800166	6.80958	30
	65.5405	12.0461	7.00209	0.581276	0.183796	28.053	30.2083
	20.0491	8.80842	8.02839	0.911444	0.439342	6.24216	31.0345
	39.4106	7.75199	5.64708	0.728468	0.196698	14.8447	32.6923
	88.3727	68.3111	64.9622	0.950976	0.772989	49.1377	33.6842
	111.276	95.8748	91.957	0.959136	0.861597	21.8354	34.4828
	55.8696	39.5523	35.5808	0.89959	0.70794	17.8008	35.1852
	31.3998	7.84107	7.18477	0.9163	0.249717	16.1425	35.2941
	77.457	47.0915	44.3075	0.94088	0.60797	7.49938	35.4839
	77.6814	55.2442	50.8318	0.92013	0.711163	5.98926	35.7143
	141.313	72.1327	67.0565	0.929628	0.510447	9.02293	36.3636
	145.224	13.357	2.02755	0.151797	0.0919753	5.98876	36.4583
	176.519	117.814	109.723	0.931324	0.667428	6.95768	36.6667
	83.1593	57.3986	55.4621	0.966262	0.690225	17.7481	36.8421
	79.8379	58.6981	56.2151	0.957699	0.735216	11.5461	37.5
	20.3011	6.67156	5.3811	0.806572	0.328631	43.6707	37.8947
	19.7572	6.67913	3.43483	0.514263	0.33806	30.5519	37.8947
	117.377	96.0764	93.5804	0.97402	0.818531	34.3554	38.0952
	115.449	95.5734	89.3135	0.934501	0.82784	7.44723	38.7097
	116.889	91.5817	86.4251	0.943695	0.78349	7.37428	38.7097
	138.882	96.0951	91.948	0.956844	0.69192	12.3156	39.0244
	108.332	90.8657	89.0919	0.980479	0.838768	35.8273	39.0805
	95.8045	74.6463	71.5253	0.958189	0.779153	14.0161	39.1304
	60.0868	38.4161	35.181	0.915789	0.639343	5.93003	39.2857
	31.6914	7.96296	3.61243	0.453654	0.251266	16.718	39.5833
	23.1794	9.93764	8.01904	0.806935	0.428727	17.6372	39.7436
	85.6944	71.1173	67.998	0.956139	0.829895	37.7767	40
	107.638	75.5952	72.255	0.955815	0.702307	24.3493	40.2985
	85.2331	66.6095	65.358	0.981211	0.781498	37.0109	40.4762
	102.455	79.4312	72.5481	0.913345	0.775282	33.186	41.0256
	62.9762	49.0632	48.3703	0.985878	0.779074	39.2438	41.0526
	99.7686	70.9204	55.8139	0.786994	0.710849	36.4669	41.0526
	17.7995	8.26887	7.41481	0.896714	0.464557	36.747	41.0526
	21.2477	7.97559	7.4937	0.93958	0.375362	40.5478	41.0526
	61.8464	42.0175	39.9919	0.951793	0.679384	8.69126	41.1765
	98.3398	75.7534	70.2534	0.927396	0.770322	6.51313	41.3793
	100.448	74.776	71.5109	0.956335	0.744424	12.8475	41.4634
	79.9631	67.3337	65.8631	0.97816	0.842059	38.6719	41.4894
	79.3265	52.4584	31.2847	0.596373	0.661297	19.5844	42.1053
	103.867	78.641	74.2286	0.943891	0.757133	10.8796	42.1053
	35.5549	10.39	8.86391	0.853119	0.292225	13.0638	42.2222
	87.2234	72.0258	70.612	0.980371	0.825762	34.6193	42.3077
	86.3535	71.5046	70.2241	0.982092	0.828046	39.2233	42.5532
	95.0668	66.8237	65.3358	0.977735	0.702912	39.2919	42.5532
	43.5799	10.1107	1.78861	0.176902	0.232005	6.52447	42.7083
	114.408	64.5573	44.0718	0.682677	0.564274	16.5478	43.1373
	22.3113	14.3421	13.1411	0.916259	0.642821	38.4677	43.617
	106.141	81.8394	80.3618	0.981945	0.771042	39.997	43.617
	61.8762	32.1259	25.9292	0.807112	0.519197	53.3948	43.75
	118.413	93.2099	88.3064	0.947393	0.787157	8.98714	44.1176
	99.8753	63.3641	38.1539	0.602137	0.634432	15.6804	44.1558
	137.683	107.826	102.858	0.953928	0.783146	13.9855	44.186
	134.998	111.914	106.87	0.954923	0.829005	13.3048	44.186
	16.5465	6.86748	5.65783	0.823858	0.415041	29.7113	44.2105
	110.867	82.0578	78.4166	0.955626	0.740148	39.6916	44.6808
	33.6992	9.03908	4.60087	0.508998	0.268228	24.0865	44.7917
	28.7175	7.86804	3.56482	0.453076	0.273981	24.7345	44.7917
	29.0387	10.2647	5.06315	0.493257	0.353485	19.3439	44.7917
	26.964	9.87706	3.71352	0.375974	0.366305	12.0958	44.7917
	118.45	101.415	95.7876	0.944515	0.856184	11.798	45
	35.6731	27.7715	26.0099	0.93657	0.778499	27.6226	45.0704
	35.2992	19.9011	18.8326	0.946311	0.563782	38.6544	45.2632
	84.364	68.2061	67.0646	0.983265	0.808474	38.5634	45.2632
	81.653	49.3106	36.5707	0.741639	0.603905	38.9151	45.2632
	44.9954	29.2885	26.3309	0.899019	0.650923	37.5197	45.7447
	117.551	75.6189	71.7913	0.949384	0.643285	53.5621	45.8333
	63.9545	33.5106	31.9978	0.954857	0.523975	9.61736	45.9459
	58.0468	19.3374	17.8141	0.921223	0.333135	9.17773	45.9459
	72.1736	33.8106	31.1499	0.921304	0.468463	38.8287	45.977
	113.491	56.2267	53.4598	0.950792	0.495428	11.5708	46.1538
	101.847	63.6523	61.0011	0.958349	0.624978	28.5867	46.1538
	77.8893	54.3014	49.8677	0.91835	0.697162	34.3529	46.3158
	20.8619	8.23702	6.74282	0.8186	0.394836	27.7554	46.3158
	38.3168	12.8113	9.09315	0.709775	0.334353	20.3731	46.4286
	60.7195	26.0763	24.0474	0.922194	0.429456	13.5756	46.5116
	101.719	80.289	75.5092	0.940468	0.789324	8.07243	46.875
	130.579	91.3555	89.9217	0.984305	0.699619	39.4872	46.875
	102.173	78.4935	74.9738	0.95516	0.768244	9.83176	47.2222
	166.832	104.768	98.8063	0.943093	0.627988	11.125	47.3684
	18.6323	7.36719	6.94147	0.942213	0.395399	33.672	47.3684
	17.6109	6.99413	5.80744	0.830331	0.397149	24.0224	47.3684
	44.3624	23.0471	21.5926	0.936889	0.519519	41.0258	47.8723
	124.431	96.0313	88.8065	0.924766	0.771762	21.371	48.3333
	24.2222	7.94078	7.15345	0.900849	0.327831	31.1344	48.4211
	18.9077	9.08349	8.60205	0.946998	0.480411	41.6122	48.4211
	80.7337	59.3094	57.5394	0.970157	0.73463	39.7396	48.4211
	104.073	76.0093	68.6107	0.902661	0.73035	25.4902	48.4848
	27.841	8.37064	4.5011	0.537724	0.300659	20.9708	48.5714
	120.261	73.7117	71.2175	0.966162	0.612931	26.3142	48.6111
	89.3231	56.3896	53.508	0.948898	0.631299	10.7055	48.6486
	127.578	81.1516	60.1057	0.74066	0.636096	32.0084	48.8636
	35.1354	13.7511	12.3597	0.898816	0.391374	53.5552	48.9362
	35.5299	9.27686	3.26519	0.351972	0.2611	11.6323	48.9583
	71.0742	55.6503	53.8157	0.967034	0.782989	19.982	49.0909
	60.1523	44.0413	43.0918	0.978441	0.732163	20.7256	49.1228
	16.9861	6.20315	5.60447	0.903488	0.365191	38.1015	49.4737
	104.88	84.095	82.0197	0.975322	0.801822	39.1337	49.4737
	98.0389	69.1032	51.7675	0.749133	0.704855	39.9693	49.4737
	74.0431	60.0152	58.4103	0.973259	0.810543	28.9604	50
	30.1558	6.31021	4.4257	0.701354	0.209254	32.6164	50
	74.7322	53.104	50.1451	0.944281	0.710591	34.9069	50.5263
	18.613	8.94515	7.3591	0.822691	0.480587	40.0472	50.5263
	116.839	78.1545	73.5002	0.940448	0.668907	25.4143	50.7692
	117.03	92.7583	90.441	0.975019	0.7926	23.9453	50.7692
	107.033	77.375	74.3696	0.961158	0.722906	21.3433	50.8475
	36.9958	14.9088	5.12089	0.34348	0.402988	17.0257	51.0417
	91.9179	72.3988	70.6409	0.975719	0.787647	38.1152	51.5789
	120.559	87.1764	72.1089	0.827161	0.723101	31.8623	51.7647
	68.115	38.0864	35.5836	0.934287	0.559148	29.377	51.9481
	93.0035	50.2316	48.5836	0.967192	0.540104	31.6977	52.0833
	23.0161	7.00853	4.7733	0.68107	0.304505	37.7703	52.1277
	18.9372	8.22487	6.91243	0.84043	0.434324	43.1385	52.1277
	60.8236	39.7998	38.3326	0.963136	0.654348	26.0451	52.459
	97.6989	54.8889	50.4373	0.918898	0.561817	41.2993	52.6316
	90.314	50.2108	46.5759	0.927607	0.555958	42.0627	52.6316
	96.2408	71.0595	68.764	0.967696	0.738351	39.9744	52.6316
	119.31	82.0465	70.169	0.855234	0.687676	24.9679	52.8571
	111.944	80.7718	76.0077	0.941018	0.721536	31.0815	52.9412
	81.2593	60.4183	58.5869	0.969688	0.743524	16.2574	53.0612
	57.7453	33.7514	29.8117	0.883273	0.584487	43.3012	53.125
	109.264	72.9359	68.2007	0.935077	0.667522	22.446	53.2258
	96.4991	38.9475	36.6254	0.940378	0.403605	17.2036	53.3333
	121.218	94.4987	72.5044	0.767252	0.779579	36.4513	53.6842
	88.1557	56.0433	54.8547	0.978792	0.635731	33.3065	53.75
	25.8003	8.6786	5.35345	0.616856	0.336376	28.246	53.7634
	109.253	94.2189	90.8068	0.963785	0.862388	24.923	53.8462
	115.912	52.1908	49.7848	0.9539	0.450263	15.6865	54.3478
	74.4298	21.1657	19.0781	0.901368	0.284371	40.7812	54.7368
	76.8336	32.1581	29.7708	0.925763	0.418543	39.1448	55.0562
	97.1747	66.7904	65.0146	0.973412	0.687323	26.6056	55.0725
	32.0177	7.70694	3.53495	0.458671	0.240709	29.1739	55.2083
	73.5197	52.8456	51.5573	0.975621	0.718795	38.9175	55.3192
	87.6722	53.5126	52.3011	0.977361	0.610371	40.9289	55.3192
	128.842	58.3418	55.05	0.943578	0.452817	18.9309	55.3571
	132.99	94.3265	92.2784	0.978287	0.709276	29.0634	55.4054
	23.1706	7.12648	6.49541	0.911447	0.307565	39.8895	55.7895
	90.1599	67.5757	66.2597	0.980526	0.749509	36.8362	55.7895
	58.8167	23.7285	22.0126	0.927687	0.403431	41.3791	55.7895
	85.4469	59.5109	58.6018	0.984724	0.696466	37.6771	55.7895
	115.592	84.3435	80.2655	0.951649	0.729667	38.9536	55.7895
	93.826	65.7578	60.3344	0.917525	0.700849	35.5724	56.3218
	102.695	85.9952	84.5626	0.983341	0.837388	39.3588	56.383
	45.271	15.2519	14.6229	0.958764	0.336902	40.0934	56.383
	71.2662	47.6593	46.5382	0.976477	0.668749	17.4137	56.6038
	56.838	20.5449	19.097	0.929526	0.361464	25.1716	56.8421
	36.1713	10.3163	9.10457	0.882538	0.285208	51.9637	56.8421
	42.8601	16.41	15.5784	0.949325	0.382873	39.9943	56.8421
	63.9036	56.1053	54.499	0.97137	0.877968	16.8638	56.8627
	74.1134	42.6463	36.6945	0.860437	0.57542	44.6958	57.4468
	114.004	73.5293	70.0635	0.952866	0.644973	38.8914	57.8947
	62.4202	31.8824	30.6675	0.961894	0.51077	40.0839	57.8947
	69.442	43.1367	41.7967	0.968936	0.62119	26.5045	58.3333
	35.5912	7.08138	4.60772	0.650681	0.198964	39.9634	58.3333
	52.0244	22.848	20.8934	0.914449	0.439179	40.3094	58.9474
	97.0522	73.9985	72.5067	0.97984	0.762461	23.9736	59.375
	69.4537	48.5867	47.6865	0.981472	0.699555	39.3036	59.5745
	78.6649	61.2564	60.3353	0.984963	0.778701	38.8108	59.5745
	68.6312	48.56	39.0078	0.803291	0.70755	35.4889	60
	18.2898	11.8801	11.1951	0.942342	0.649546	38.8982	60
	74.2699	53.9432	51.8737	0.961635	0.726313	26.6014	60
	31.5562	7.48504	4.85882	0.649137	0.237197	31.2007	60.4167
	138.002	101.538	88.6054	0.872636	0.735772	36.5526	60.6383
	120.707	91.4972	89.6834	0.980176	0.758012	38.5558	60.6383
	99.7348	65.1035	61.4358	0.943664	0.652766	35.1527	60.7143
	136.318	113.133	110.962	0.980805	0.829924	31.2631	61.039
	55.4745	34.1978	32.9298	0.962922	0.616459	42.2695	61.0526
	108.048	76.9131	72.4214	0.9416	0.71184	41.1457	61.0526
	57.078	40.3135	39.3416	0.97589	0.706289	36.6996	61.0526
	92.283	57.5549	55.8999	0.971244	0.623679	38.8088	61.7021
	77.6119	56.0064	54.3042	0.969608	0.721621	38.7418	62.766
	79.1274	59.0016	57.7737	0.979189	0.745654	42.2082	62.766
	110.992	68.9357	67.848	0.984222	0.621087	38.5512	63.8298
	68.4229	26.7224	25.0981	0.939218	0.390547	34.5059	64.1026
	40.8154	17.945	15.2344	0.848948	0.439664	38.1541	64.2105
	106.961	78.2471	74.4164	0.951044	0.731549	39.1999	64.2105
	96.3279	66.1241	64.0801	0.969088	0.686448	35.6324	64.7059
	84.3214	49.5679	48.2152	0.972712	0.587844	30.2278	64.9351
	80.4376	64.279	57.66	0.897027	0.799116	38.9875	65.2632
	108.182	60.4245	58.6116	0.969998	0.558543	39.6212	65.9574
	87.4561	28.4499	23.0599	0.810546	0.325305	45.9055	67.0213
	110.032	79.3758	76.0241	0.957774	0.721387	35.7681	67.0455
	112.291	82.2981	80.8805	0.982775	0.732897	39.3846	67.3684
	138.967	95.0519	89.1244	0.937639	0.683991	35.5268	67.3684
	77.3297	32.03	31.2083	0.974347	0.4142	31.1793	67.3684
	67.8572	45.8202	44.1923	0.964472	0.675244	39.4922	68.0851
	92.5332	61.9166	53.0537	0.856857	0.669128	32.8366	68.421
	106.212	67.1685	65.7813	0.979347	0.6324	39.2546	70.5263
	58.4533	31.0256	30.5137	0.9835	0.530776	40.0216	75.5319
	0.561905	81.4808	55.0883	65.53	1.18954	0.67609	1578.59	49.4801	105
	0.675676	82.3753	55.0065	72.3495	1.31529	0.667755	1150.25	41.3291	259
mean	82.1443	54.8625	49.9596	0.878001	0.617424	25.1728	44.3315
stdev	36.343	31.5961	29.889	0.145844	0.189724	14.2266	15.1401
CoefVar	44.2429	57.5914	59.8264	16.6109	30.7283	56.5157	34.1521	229
	0.61879
21
	47.7707	28.1561	19.8185	0.703877	0.589403	1.05071	5.55556
	112.156	66.4521	43.6768	0.657268	0.592499	0.982543	5.55556
	123.941	58.2618	48.1864	0.827067	0.470078	2.44887	9.52381
	108.566	79.8114	59.6474	0.747354	0.735143	1.50722	10.5263
	153.56	15.2554	9.81997	0.643705	0.099345	1.42218	10.5263
	56.3604	39.455	32.0389	0.812037	0.700048	2.46339	14.2857
	67.4382	61.6088	58.936	0.956615	0.91356	12.777	14.6341
	175.49	17.6357	16.031	0.909006	0.100494	4.06664	16.6667
	97.9935	66.8808	58.9082	0.880795	0.682502	3.47606	17.3913
	102.584	78.6401	65.4535	0.832318	0.76659	2.50313	19.0476
	142.573	17.1683	11.6361	0.677766	0.120418	7.14799	22.5806
	82.0991	68.6705	62.4763	0.909798	0.836434	4.97448	23.0769
	183.621	98.0677	88.2781	0.900176	0.534076	5.9057	25
	114.118	99.3709	97.2105	0.97826	0.870772	37.2515	27.1739
	132.607	24.2006	20.7203	0.85619	0.182499	8.51812	29.0323
	54.0166	44.5169	41.8844	0.940865	0.824134	7.47622	29.0323
	85.3191	62.6108	61.0366	0.974858	0.733842	18.0152	29.4118
	81.1264	58.3422	55.0594	0.943731	0.719153	9.07147	29.4118
	84.6121	58.8367	52.6983	0.89567	0.69537	5.8184	29.6296
	81.7149	32.5928	20.0249	0.614397	0.39886	5.67879	30.7692
	186.221	68.275	63.5088	0.930192	0.366634	5.14285	30.7692
	92.3006	55.2172	51.4347	0.931496	0.598233	8.16845	31.25
	192.296	130.617	121.446	0.929785	0.679251	7.46561	32.2581
	92.0273	44.2403	41.6654	0.941798	0.48073	8.52611	33.3333
	71.6595	50.9858	48.3103	0.947523	0.711501	9.62042	34.2857
	38.7878	9.8493	6.75804	0.686144	0.253928	31.6975	34.7368
	14.8503	6.38306	5.98101	0.937013	0.429827	40.4984	36.9565
	37.8816	22.7081	21.7248	0.956701	0.599448	8.98674	37.1429
	29.3535	7.94275	5.54411	0.698009	0.27059	21.3638	37.5
	20.1232	7.66706	7.18667	0.937343	0.381006	44.4028	38.2022
	46.7286	36.4471	35.4383	0.97232	0.779975	39.7234	39.1304
	15.0146	7.07363	6.39412	0.903938	0.471116	41.443	41.3043
	25.8008	7.87166	1.92969	0.245144	0.305094	10.0884	42.1053
	16.2784	6.22527	5.69431	0.914709	0.382425	38.8047	42.2222
	50.1005	20.0167	18.5984	0.929142	0.399531	43.0622	43.4783
	62.7463	20.8997	19.4645	0.931328	0.333083	10.4481	44.4444
	50.4499	19.9162	6.9026	0.346583	0.394772	13.0534	45.2632
	116.714	56.3399	54.4588	0.966611	0.482716	14.3989	45.4545
	33.0823	7.10579	3.84605	0.541255	0.214791	12.2906	45.7627
	157.528	110.067	104.973	0.953723	0.698715	10.4318	45.9459
	20.3161	6.40402	4.88413	0.762666	0.315219	28.6035	46.3158
	24.0703	7.33036	6.56028	0.894946	0.304539	45.0723	46.3158
	82.0809	64.4466	62.4105	0.968406	0.785159	39.3844	46.3158
	14.4577	7.49793	7.1002	0.946955	0.518613	36.732	46.6667
	29.0556	13.5504	12.709	0.937908	0.46636	53.7735	47.3684
	94.0892	33.8541	30.1018	0.889165	0.359808	35.4999	47.7612
	88.5722	60.8829	58.9341	0.967992	0.687381	15.1332	47.8261
	118.028	89.1392	86.5508	0.970962	0.75524	14.6256	47.8261
	144.058	93.0531	89.8573	0.965657	0.645944	15.6369	47.9167
	14.8278	6.02487	5.58093	0.926316	0.406323	34.8249	48.913
	110.759	82.5831	79.5434	0.963193	0.745613	15.4349	48.9362
	35.3936	8.22531	4.53703	0.551594	0.232395	21.2426	48.9583
	23.5864	7.58785	6.24075	0.822466	0.321704	39.3615	49.4737
	83.6463	67.3786	66.2254	0.982885	0.805518	32.5915	50
	14.7728	6.73188	6.53461	0.970696	0.455694	35.4177	50
	96.2628	72.3431	71.2292	0.984602	0.751517	37.1016	50
	125.507	95.4408	91.4234	0.957907	0.760443	14.1205	50
	88.0015	13.8064	8.21767	0.595209	0.156888	16.1328	50.5263
	163.411	113.661	110.052	0.968254	0.69555	16.4545	51.0204
	118.725	10.0084	1.51675	0.151547	0.0842993	6.1278	51.0417
	75.2218	23.4531	22.9765	0.979678	0.311786	36.2814	51.5789
	61.2393	7.98038	5.06646	0.634864	0.130315	20.979	52.0833
	155.501	11.9464	1.98667	0.166299	0.0768251	5.23421	52.0833
	76.1605	61.1436	59.7968	0.977973	0.802826	38.9153	52.1739
	116.986	16.0234	7.68496	0.479608	0.136968	15.6808	52.1739
	14.2757	6.74343	6.36425	0.94377	0.472373	38.3001	52.3256
	13.3801	6.82412	6.43116	0.942415	0.510021	23.0746	53.4483
	69.0185	55.0441	53.2853	0.968047	0.797527	39.8993	54.2553
	153.861	52.6319	51.1934	0.97267	0.342075	25.8724	55.8824
	55.0107	35.1142	34.6143	0.985765	0.638316	36.4525	56.1798
	46.1671	25.2961	24.4621	0.967028	0.547925	40.1285	56.8421
	85.0974	6.62414	2.57736	0.389087	0.0778418	9.63865	57.1429
	110.913	84.9285	83.4851	0.983004	0.765722	39.2674	57.8947
	22.289	6.41587	6.05877	0.94434	0.28785	41.2096	57.8947
	77.5032	53.2666	48.4466	0.909512	0.687283	36.3776	58.2418
	89.6682	6.7333	3.47986	0.516814	0.0750912	10.4806	58.3333
	133.344	75.9016	73.889	0.973485	0.569215	14.8976	60.4167
	21.0652	7.72297	5.61473	0.727018	0.366622	42.3676	60.4167
	88.1139	14.7566	11.4234	0.774121	0.167472	51.2158	61.0526
	67.846	55.1014	53.5037	0.971005	0.812154	20.5706	61.4035
	91.5715	41.0851	40.0856	0.975672	0.448667	33.785	62.1053
	105.813	81.0458	72.0916	0.889517	0.765938	37.6009	62.1053
	112.562	6.58717	1.83161	0.278058	0.0585203	10.5254	62.5
	99.6554	69.3135	68.1997	0.983931	0.695531	39.999	63.5417
	144.767	101.674	99.5341	0.978951	0.702332	28.5097	64.3836
	91.1513	6.25088	0.947344	0.151554	0.068577	6.52594	64.5833
	69.2746	31.7761	30.9185	0.973012	0.458697	37.8184	65.2632
	55.4075	36.0052	32.5229	0.903283	0.649825	38.1741	65.2632
	156.488	71.6083	69.8827	0.975902	0.457596	41.6381	71.579
	58.5437	32.5359	31.7347	0.975376	0.555753	37.1674	71.7391
	69.5733	53.2272	51.9342	0.975708	0.765052	37.5218	71.7391
	78.4122	58.6528	57.7594	0.984767	0.748007	39.0452	73.4043
	61.0519	36.4015	35.6055	0.978131	0.59624	37.3157	76.087
	0.381944	96.2742	44.9206	40.0391	0.89133	0.466591	885.825	45.2104	144
	0.438202	63.615	38.2335	35.3457	0.92447	0.601013	798.122	42.6437	89
mean	82.3028	41.636	37.8538	0.835185	0.501072	22.8808	44.6202
stdev	46.0708	31.9284	31.2257	0.210967	0.237451	15.1529	16.4508
CoefVar	55.9772	76.6846	82.4904	25.26	47.3885	66.2253	36.8686	93
	0.410073
22
	144.028	82.6237	66.4916	0.804753	0.573665	2.02536	5
	91.6402	13.5797	7.47798	0.550675	0.148184	1.52863	5
	127.376	71.3885	55.3522	0.775366	0.560457	1.94973	5
	127.282	37.7729	27.0577	0.716325	0.296765	1.33924	5.26316
	114.724	103.472	76.8562	0.742773	0.901918	1.50161	5.26316
	39.5914	31.756	26.3617	0.830133	0.802093	1.57684	5.26316
	82.0226	68.2387	50.7162	0.743218	0.83195	1.47888	5.26316
	110.294	60.3778	40.4082	0.669257	0.547424	1.00438	5.55556
	88.1308	40.6485	27.224	0.669742	0.46123	0.99653	5.55556
	157.564	93.5045	60.1234	0.643001	0.59344	0.960237	5.55556
	123.329	88.6343	60.3974	0.681423	0.718683	1.03349	5.55556
	121.881	27.6836	18.9308	0.683825	0.227137	0.683825	5.88235
	161.925	93.3478	46.534	0.498501	0.576488	0.498501	5.88235
	115.851	75.2972	39.0746	0.518938	0.649948	0.518938	5.88235
	49.5784	13.3007	7.57947	0.569854	0.268277	0.569854	5.88235
	182.639	106.346	55.1555	0.51864	0.582277	0.51864	5.88235
	178.186	89.1526	41.3421	0.463723	0.500335	0.463723	5.88235
	145.475	68.0412	37.4723	0.550729	0.467719	0.550729	5.88235
	101.258	21.1644	3.16135	0.149371	0.209014	0.149371	5.88235
	134.471	93.2279	48.0124	0.515001	0.693294	0.515001	5.88235
	117.397	75.5424	38.6958	0.51224	0.643476	0.51224	5.88235
	90.6548	59.1066	24.7515	0.41876	0.651996	0.41876	5.88235
	129.953	101.561	50.3561	0.495822	0.781518	0.495822	5.88235
	123.482	76.6962	39.1865	0.510931	0.62111	0.510931	5.88235
	154.718	15.4028	9.65025	0.626525	0.0995542	3.0908	8.33333
	113.245	92.9723	86.9505	0.93523	0.820982	9.31148	8.57143
	150.444	71.7086	60.9359	0.849772	0.476646	2.93343	9.09091
	130.501	91.4553	74.6232	0.815953	0.700803	2.5452	9.52381
	105.536	86.431	71.7695	0.830368	0.818972	2.50966	9.52381
	114.99	46.5418	41.1288	0.883697	0.404746	2.70055	9.52381
	62.0046	12.2797	9.94015	0.809478	0.198045	2.36006	9.52381
	136.503	110.36	92.7505	0.840438	0.808477	2.52078	9.52381
	136.58	24.4937	18.1562	0.74126	0.179336	1.36943	10.5263
	92.2873	49.5884	39.7939	0.802484	0.537327	1.66155	10.5263
	110.805	74.1383	55.1614	0.744034	0.669087	1.48935	10.5263
	100.586	38.9131	30.2078	0.776289	0.386863	1.48278	10.5263
	106.657	72.8969	46.9763	0.644421	0.68347	0.949335	11.1111
	83.6305	40.3873	28.0763	0.695175	0.482926	1.05379	11.1111
	170.137	118.051	77.2014	0.653964	0.693861	0.986118	11.1111
	99.9488	55.3889	36.1151	0.652028	0.554173	0.976932	11.1111
	85.3175	29.2908	19.986	0.682331	0.343315	0.992945	11.1111
	73.6965	18.993	12.7778	0.672764	0.257719	0.963958	11.1111
	145.083	69.6374	46.8615	0.672936	0.479982	1.0287	11.1111
	69.2442	51.1415	47.5165	0.929118	0.738567	10.376	11.4286
	169.268	81.8169	72.8613	0.890542	0.483357	4.91066	11.5385
	151.269	103.314	90.4869	0.875843	0.682982	4.57525	12
	104.046	63.5944	55.8591	0.878366	0.611214	4.02241	12.5
	98.2802	88.2692	82.3763	0.933239	0.898139	6.84216	13.3333
	182.014	95.286	85.9114	0.901616	0.523508	7.36679	13.3333
	98.3124	68.1952	59.0459	0.865836	0.693658	2.9994	13.6364
	29.3962	15.5159	13.1194	0.845545	0.527819	3.0592	13.6364
	230.632	105.127	92.2626	0.877634	0.455819	5.73871	14.2857
	131.895	104.684	96.2013	0.918965	0.793698	6.03976	14.2857
	88.3168	53.5844	42.7118	0.797094	0.606729	2.4692	14.2857
	174.528	70.8182	59.2282	0.836342	0.405769	2.60006	14.2857
	106.843	83.8339	70.4812	0.840724	0.784649	2.51135	14.2857
	112.321	68.2133	55.1319	0.808227	0.607308	2.41015	14.2857
	81.7033	17.8138	12.2597	0.688216	0.21803	1.95154	15
	126.626	77.8818	72.6391	0.932684	0.615053	8.34726	15.1515
	95.5975	73.881	54.9604	0.743904	0.772834	1.5088	15.7895
	143.341	89.1466	66.7515	0.748783	0.621921	1.49782	15.7895
	163.4	43.3494	35.0696	0.808999	0.265297	1.63165	15.7895
	97.9038	41.0665	32.2123	0.784393	0.419458	1.57067	15.7895
	60.1251	40.0274	28.2558	0.705913	0.665735	1.4518	15.7895
	180.073	116.439	87.5984	0.75231	0.646622	1.50809	15.7895
	19.2396	8.29091	7.35579	0.887212	0.43093	7.33029	16.129
	187.948	82.5588	73.8394	0.894386	0.439264	3.94143	16.6667
	91.3237	64.5609	61.6319	0.954632	0.706946	13.3716	17.0732
	16.3076	8.10651	6.9618	0.858791	0.497101	3.31605	17.3913
	109.325	61.1518	53.1215	0.868683	0.55936	3.35082	17.3913
	119.351	31.4177	26.2557	0.835696	0.263238	3.86872	17.3913
	88.6008	66.4937	57.6432	0.866897	0.750487	2.97772	18.1818
	101.008	47.1921	40.038	0.848404	0.467212	2.5194	19.0476
	179.237	59.6568	47.7349	0.800159	0.332837	2.43016	19.0476
	160.253	43.3135	34.9445	0.806782	0.270282	2.45102	19.0476
	121.135	87.7471	73.5221	0.837887	0.724375	2.50953	19.0476
	43.8192	9.25311	7.09701	0.766986	0.211166	2.60365	19.2308
	162.8	29.357	24.5759	0.83714	0.180325	5.27254	19.2308
	103.597	61.1982	47.3785	0.774181	0.590731	2.05186	20
	29.0595	16.3652	14.8133	0.905172	0.56316	4.28685	20
	152.101	57.5691	50.759	0.881704	0.378493	4.65853	20
	215.098	100.829	88.9945	0.882626	0.46876	4.50964	20
	74.9432	69.6085	65.1671	0.936193	0.928818	6.57506	20.6897
	63.8314	10.2135	7.72694	0.756545	0.160007	4.77422	20.8333
	46.8748	24.2559	22.261	0.917756	0.517461	3.88218	20.8333
	111.612	38.3406	35.4198	0.923819	0.343518	12.4319	21.0526
	125.89	106.239	100.196	0.943115	0.843903	8.56501	21.2121
	131.904	100.984	86.8062	0.859605	0.765588	3.54423	21.7391
	164.857	21.2546	19.2831	0.907243	0.128927	3.39661	21.7391
	141.554	23.4627	20.8086	0.886879	0.165752	3.33714	21.7391
	73.4935	54.1863	49.6908	0.917037	0.737294	8.08066	21.875
	136.558	110.377	104.599	0.94765	0.80828	10.5937	22.2222
	111.06	87.401	82.7749	0.94707	0.786969	10.2338	22.2222
	80.3348	62.0953	58.733	0.945854	0.772956	10.4355	22.2222
	166.197	10.5978	4.05278	0.382417	0.0637666	2.46602	22.2222
	177.891	122.72	117.259	0.955506	0.689857	12.0904	22.5
	170.304	106.272	90.4236	0.850869	0.624012	3.01949	22.7273
	209.656	40.5025	34.9906	0.863912	0.193186	4.7635	23.0769
	129.53	94.687	87.2717	0.921686	0.731004	7.12675	23.3333
	73.2398	60.933	56.5462	0.928005	0.831967	7.09833	23.3333
	162.718	89.3925	81.9228	0.916439	0.549372	7.06957	23.3333
	135.171	79.1536	73.7476	0.931703	0.585581	7.21968	23.3333
	140.474	106.282	97.9915	0.921991	0.756597	9.43928	23.5294
	52.2654	15.5068	13.1352	0.847061	0.296693	2.50465	23.8095
	81.1602	41.6562	34.3397	0.824359	0.513259	2.50323	23.8095
	61.5481	6.78693	1.20094	0.176949	0.11027	0.711516	23.8095
	60.5524	40.391	34.3337	0.850033	0.667042	2.45636	23.8095
	104.803	58.3908	49.1104	0.841064	0.557148	2.5225	23.8095
	133.124	45.4409	38.7596	0.852967	0.341342	2.49804	23.8095
	122.69	61.0209	55.977	0.917341	0.497358	6.24245	24.1379
	108.923	58.2386	52.7663	0.906037	0.534674	6.32043	24.1379
	131.576	109.627	103.533	0.944408	0.833186	8.55613	24.2424
	141.042	116.203	111.887	0.962858	0.823889	20.7875	24.5614
	89.4692	64.3655	57.2792	0.889905	0.719415	3.98794	25
	124.336	78.8654	70.0332	0.888009	0.634294	4.01251	25
	138.684	95.7063	85.9255	0.897804	0.690104	3.92906	25
	268.299	111.003	98.7573	0.889678	0.413731	3.98564	25
	79.2957	14.1428	12.0553	0.852396	0.178356	6.3239	25
	102.884	17.0117	14.0403	0.825335	0.165349	19.4302	25
	74.6598	45.1408	42.0264	0.931007	0.60462	8.07607	25
	98.3097	74.1406	67.1094	0.905163	0.754154	6.19212	25
	162.917	15.9688	13.0447	0.816884	0.0980182	2.0849	25
	77.7125	59.2613	56.6932	0.956665	0.762571	14.0766	25.5814
	126.786	66.7243	62.506	0.93678	0.526273	7.23946	25.8065
	97.6837	86.0932	79.2645	0.920682	0.881347	5.50571	25.9259
	65.2964	54.2284	49.1572	0.906485	0.830496	5.40629	25.9259
	133.763	117.139	113.004	0.9647	0.875719	29.7012	26.0274
	80.1738	61.1225	52.4661	0.858376	0.762375	3.5782	26.087
	130.664	113.875	108.498	0.952787	0.871505	11.1771	26.3158
	89.278	20.9806	15.4477	0.736284	0.235003	16.6707	26.6667
	102.939	46.8108	43.4415	0.928021	0.454745	7.10797	26.6667
	103.858	70.8855	65.5373	0.924551	0.682522	14.4118	26.8293
	176.03	90.234	74.686	0.827693	0.512605	3.04424	27.2727
	95.8187	69.5817	58.9099	0.846629	0.726181	2.99549	27.2727
	132.956	98.5865	84.735	0.859499	0.741494	3.01204	27.2727
	155.932	45.327	37.5416	0.82824	0.290684	3.12951	27.2727
	68.3633	46.9975	43.2907	0.921127	0.687467	6.5237	27.5862
	121.128	56.9322	55.8703	0.981348	0.470017	9.19311	27.7778
	54.98	16.2284	13.1854	0.812484	0.29517	4.43825	28
	37.3184	30.3118	28.9954	0.956571	0.812247	11.7476	28.2051
	87.4274	12.9523	5.91254	0.456485	0.148149	5.31035	28.5714
	181.466	84.7548	77.9889	0.92017	0.467056	10.9133	28.9474
	111.315	88.0082	81.4188	0.925128	0.790622	7.58615	29.0323
	71.165	50.7787	43.5677	0.857993	0.713535	20.1288	29.0909
	116.339	83.262	73.1768	0.878874	0.715687	4.03711	29.1667
	132.291	120.242	107.7	0.895697	0.90892	3.97938	29.1667
	80.1654	13.3685	12.0049	0.898002	0.166761	3.81514	29.1667
	95.4086	49.1247	45.8705	0.933756	0.514888	12.2458	29.2683
	95.813	44.8904	31.5396	0.70259	0.468521	12.1955	29.2683
	194.742	71.9725	66.4174	0.922816	0.369578	9.67951	29.4118
	134.773	95.3573	87.0208	0.912576	0.707538	5.51975	29.6296
	218.559	72.0793	64.9342	0.900872	0.329793	5.39433	29.6296
	178.694	52.7709	45.9251	0.870272	0.295314	5.52977	29.6296
	188.167	10.2659	5.76456	0.561527	0.0545573	3.88805	29.6296
	125.554	67.5485	63.6241	0.941903	0.538003	10.5159	29.7297
	85.8595	69.0387	66.0011	0.956001	0.804089	10.2604	29.7297
	178.921	50.551	41.0005	0.811072	0.282532	6.84897	30.303
	144.101	91.9705	84.4878	0.91864	0.638235	4.93533	30.7692
	46.2362	40.7281	37.2627	0.914914	0.880871	4.91905	30.7692
	144.198	67.1368	58.6529	0.873633	0.465589	5.14834	30.7692
	97.5228	78.5462	74.9724	0.9545	0.805414	15.2684	31.1111
	83.4709	61.3171	58.86	0.959928	0.734593	23.5473	31.1475
	38.7375	29.3453	27.9479	0.95238	0.757542	9.42889	31.4286
	72.25	18.0026	13.5516	0.752761	0.24917	11.6902	31.7073
	153.576	60.2711	54.1853	0.899028	0.39245	4.76688	32
	121.291	29.6659	19.8918	0.670527	0.244584	4.50247	32
	68.9481	17.6393	6.62283	0.37546	0.255834	2.67286	32.1429
	161.47	59.1405	52.7139	0.891334	0.366263	6.03869	32.1429
	105.029	75.9455	70.6753	0.930605	0.723092	7.30626	32.2581
	59.8516	40.4334	39.9775	0.988725	0.675561	9.71181	32.5
	69.622	20.5587	18.493	0.899523	0.29529	13.515	32.5581
	100.893	88.3998	84.8623	0.959983	0.876171	13.4336	32.5581
	85.9168	73.2365	71.9341	0.982216	0.852412	39.2119	32.9787
	114.594	26.3162	24.3442	0.925068	0.229648	11.6535	33.3333
	97.5279	41.3044	38.0226	0.920546	0.423513	7.03137	33.3333
	84.4291	19.6313	16.9341	0.862611	0.232518	9.28925	33.3333
	81.8899	56.088	51.5167	0.918498	0.68492	5.36903	33.3333
	199.33	97.348	90.106	0.925607	0.488376	7.16152	33.3333
	221.755	69.5118	62.0853	0.893163	0.313462	5.18238	33.3333
	21.6778	12.5524	11.8747	0.946006	0.579047	20.7952	33.9286
	99.4898	61.2058	58.1575	0.950196	0.615197	14.9814	34.0909
	106.51	78.9907	74.5942	0.944341	0.741627	11.4725	34.2105
	201.205	56.0886	43.8732	0.782214	0.278763	6.64498	34.2105
	105.765	75.8611	72.6533	0.957715	0.717264	9.00543	34.2857
	72.0152	51.7426	50.6739	0.979346	0.718495	43.742	34.375
	72.9903	53.6665	49.9269	0.930318	0.735256	6.52987	34.4828
	95.1337	69.7827	65.3391	0.936323	0.733522	6.3139	34.4828
	174.521	128.121	116.444	0.908859	0.734129	5.07811	34.6154
	171.482	123.856	111.909	0.903538	0.72227	5.01216	34.6154
	83.4447	11.8375	8.82512	0.745521	0.141861	10.3439	35
	109.471	64.4569	61.028	0.946803	0.588805	10.6313	35
	157.526	67.003	62.0305	0.925787	0.425346	10.5646	35.1351
	107.474	69.2999	66.1903	0.955129	0.644806	10.646	35.1351
	162.457	97.7626	85.7517	0.877142	0.601775	16.2026	35.2941
	80.4926	42.7833	40.5302	0.947337	0.531518	9.07577	35.2941
	135.701	106.518	99.6159	0.935199	0.784951	7.31983	35.4839
	125.678	22.1087	10.1841	0.460638	0.175915	6.40108	35.5556
	120.767	41.8269	37.7918	0.903527	0.346344	6.1767	35.7143
	90.5406	55.0121	50.5473	0.918839	0.607596	5.85243	35.7143
	148.429	71.4	66.1411	0.926346	0.481039	11.0657	35.8974
	125.303	50.4713	47.7668	0.946414	0.402793	4.29474	36
	62.8294	43.5707	38.8075	0.890679	0.693476	4.33593	36
	137.069	86.9226	78.9712	0.908524	0.63415	4.5554	36
	28.5639	7.598	6.25395	0.823105	0.266	9.56502	36.1111
	85.1634	54.7233	50.666	0.925859	0.642567	10.1876	36.1111
	137.345	81.5529	79.1158	0.970117	0.593782	17.1849	36.5385
	27.4856	8.2311	6.43092	0.781296	0.299469	13.7034	36.5854
	110.647	63.3941	59.4686	0.938078	0.57294	6.97676	36.6667
	84.0212	18.9551	15.9786	0.842974	0.225599	6.36613	36.6667
	136.115	20.1783	14.865	0.736683	0.148245	8.16698	36.9565
	211.633	98.0397	89.6843	0.914775	0.463254	5.49691	37.037
	80.6254	64.7801	59.8456	0.923826	0.80347	22.7614	37.0968
	139.55	40.3822	36.5097	0.904104	0.289375	12.8806	37.2093
	89.1554	18.8283	10.6878	0.567643	0.211185	19.2945	37.5
	120.104	83.9962	78.8474	0.938702	0.699363	10.4334	37.8378
	85.2847	30.3617	17.5387	0.577661	0.356004	32.7126	37.8947
	67.869	23.9984	20.1258	0.838633	0.353599	8.45808	38.2353
	124.312	75.3762	70.9635	0.941458	0.606347	8.53337	38.2353
	141.724	37.6613	33.9868	0.902432	0.265737	18.7028	38.2979
	174.449	70.2815	66.695	0.94897	0.402878	18.4974	38.4615
	131.676	50.7426	45.1093	0.888983	0.385359	4.77335	38.4615
	114.154	45.2244	42.7654	0.945626	0.396171	7.13934	38.7097
	29.6801	9.76826	9.15673	0.937396	0.329118	36.5932	38.7097
	134.051	105.754	99.1716	0.937762	0.788903	7.49198	38.7097
	96.4012	70.589	66.0942	0.936324	0.732241	7.47919	38.7097
	43.7603	10.7576	9.42241	0.875883	0.24583	20.4723	38.7755
	18.9495	10.3445	8.41412	0.81339	0.5459	38.8029	38.9474
	19.0265	10.2968	9.69112	0.941175	0.541184	13.833	39.0244
	73.9963	57.3534	54.2588	0.946043	0.775086	15.7931	39.1304
	78.3809	57.4862	55.5431	0.9662	0.73342	14.6395	40
	51.1766	19.3544	17.8391	0.921706	0.378189	23.7506	40
	108.256	67.1947	64.0487	0.953182	0.620701	9.06225	40
	132.768	87.3	73.9276	0.846823	0.657539	21.518	40.2985
	89.9034	75.8444	73.7101	0.971859	0.843622	18.5462	40.3846
	159.095	127.564	118.843	0.931636	0.801809	7.83398	40.625
	106.097	70.2274	60.4566	0.860869	0.661916	18.5604	40.7407
	90.1784	41.166	37.9585	0.922082	0.456496	5.6781	40.7407
	68.8895	56.0635	53.7409	0.958572	0.813818	31.5734	40.7895
	58.4945	26.9942	25.2016	0.933593	0.461483	24.9388	40.9836
	141.192	33.3174	29.5498	0.886918	0.235972	11.7428	41.0256
	46.4665	18.5006	10.64	0.575114	0.39815	24.8908	41.4894
	32.9516	11.3963	10.4971	0.921094	0.34585	28.4173	41.5385
	69.7593	21.1376	18.1885	0.860482	0.303007	24.8001	41.5584
	179.284	16.5429	9.98582	0.603631	0.0922719	13.3999	41.6667
	222.902	93.509	87.0168	0.930572	0.419508	9.98868	41.6667
	72.7434	49.5665	47.5661	0.959643	0.681388	13.7175	41.8605
	206.931	78.5551	71.9686	0.916154	0.37962	13.7727	41.8605
	28.4336	8.0443	5.76293	0.716399	0.282915	15.612	42
	65.4712	44.2838	41.174	0.929775	0.676386	10.2004	42.2535
	48.0387	7.08203	3.38654	0.478187	0.147423	27.9535	42.7083
	40.0865	14.1904	10.9519	0.771776	0.353996	26.5796	42.7083
	189.526	106.342	98.228	0.923703	0.561093	9.53563	42.8571
	47.4158	18.6949	15.8094	0.845653	0.394275	29.6686	42.8571
	102.664	86.1996	82.4528	0.956534	0.839632	17.3631	42.8571
	90.1462	68.6261	65.812	0.958994	0.761276	12.1585	42.8571
	75.2061	21.0005	19.7777	0.94177	0.279239	9.43004	42.8571
	75.9908	53.3587	51.7945	0.970684	0.702174	16.6605	43.1373
	61.2232	38.167	36.648	0.960202	0.623408	46.529	43.1579
	25.4555	6.36784	5.10019	0.80093	0.250156	41.7604	43.1579
	85.6535	44.4663	42.2723	0.95066	0.519141	12.694	43.1818
	115.485	51.0329	47.1158	0.923244	0.4419	7.33188	43.3333
	70.0141	14.5573	4.81405	0.330696	0.20792	7.04534	43.3962
	84.8161	55.7017	53.6677	0.963485	0.656735	43.4766	43.617
	126.154	103.923	85.5774	0.823469	0.823777	19.1465	43.8597
	92.2469	64.6466	61.8463	0.956684	0.700799	12.4741	43.9024
	142.734	103.607	84.1157	0.811875	0.725874	19.69	44.0678
	162.596	141.674	133.737	0.943976	0.871322	9.0828	44.1176
	116.322	92.7148	87.0314	0.938701	0.797051	8.95922	44.1176
	97.0446	73.9681	70.5702	0.954063	0.762208	12.1758	44.186
	45.562	11.5976	10.4971	0.905105	0.254546	12.0545	44.186
	87.1004	52.7627	37.1217	0.70356	0.605769	39.6848	44.2105
	54.8327	12.4387	11.447	0.920272	0.226848	17.7011	44.2623
	126.015	88.7742	85.1362	0.95902	0.704471	18.2305	44.4444
	82.5387	63.0046	59.7605	0.94851	0.763333	9.99517	44.4444
	30.9505	7.18256	4.46797	0.622058	0.232066	20.0785	44.6154
	163.971	113.499	108.168	0.953032	0.692191	15.7876	44.6808
	99.2398	68.8633	65.9232	0.957305	0.693908	40.1646	44.6808
	93.8391	53.8791	48.2841	0.896157	0.574165	17.6774	44.6808
	101.864	72.4312	68.169	0.941156	0.711059	11.1188	44.7368
	51.98	19.39	15.8548	0.81768	0.373028	42.8284	44.7917
	83.3322	56.2556	51.9141	0.922825	0.675077	6.43598	44.8276
	68.9489	45.4817	43.189	0.949592	0.659643	17.0323	44.898
	127.457	23.2347	20.5108	0.882768	0.182294	7.58626	45.1613
	81.9623	14.4074	4.16306	0.288953	0.175781	8.98354	45.2055
	95.0383	77.3762	65.318	0.844162	0.814158	13.8421	45.4545
	50.9022	17.067	12.9748	0.760229	0.33529	21.3531	45.5882
	35.619	10.911	9.717	0.890567	0.306326	22.2878	45.614
	122.593	51.107	47.8023	0.935338	0.416884	14.2695	45.6522
	102.279	32.3757	18.7616	0.579496	0.316543	14.8081	45.7143
	188.163	15.903	8.41943	0.529423	0.0845174	7.31448	45.7143
	28.4813	21.4726	20.4343	0.951645	0.753919	38.624	45.7447
	147.542	107.496	78.2051	0.727519	0.728575	33.2893	45.8333
	80.087	50.0364	48.0639	0.960579	0.624776	15.9699	45.8333
	94.1887	50.9602	48.3377	0.948539	0.541043	10.5661	45.9459
	136.13	14.974	11.177	0.74643	0.109998	16.4619	46.2963
	83.9877	9.57485	5.55397	0.580058	0.114003	21.0912	46.3158
	69.8975	39.5367	37.4798	0.947975	0.565638	13.3454	46.3415
	62.1733	50.6508	47.9063	0.945816	0.814671	19.8744	46.4286
	31.7584	13.7562	13.5162	0.982556	0.433152	53.7097	46.7391
	32.0899	7.26671	6.23423	0.857916	0.226449	14.209	46.8085
	79.0421	54.9394	53.361	0.97127	0.695065	30.9758	46.8354
	19.4679	7.68034	3.38664	0.440949	0.394513	26.1337	46.875
	47.756	12.5666	11.0266	0.877451	0.263142	17.2035	47.2727
	77.0248	49.4232	46.6096	0.943071	0.641653	37.8064	47.3684
	143.16	111.1	106.246	0.956311	0.776055	12.1901	47.5
	223.527	21.1172	7.86305	0.372354	0.0944725	4.17769	47.5
	53.4194	45.8397	43.9293	0.958325	0.858109	25.2665	47.7612
	128.146	91.2876	62.5187	0.684855	0.71237	31.9506	47.7778
	73.317	13.3434	11.4423	0.857525	0.181996	15.2379	47.8261
	57.0096	9.05859	3.39676	0.374976	0.158896	18.3097	47.8723
	26.5153	7.2801	5.62888	0.773187	0.274562	39.9305	47.9167
	122.399	76.9256	64.6799	0.840811	0.628484	14.7684	47.9167
	33.3593	7.87293	3.52685	0.447971	0.236004	17.6081	47.9167
	103.144	71.55	62.4191	0.872384	0.693691	19.6165	48.2759
	86.7873	58.1956	53.8815	0.925868	0.670555	21.1659	48.2759
	137.147	22.2308	15.913	0.71581	0.162094	15.7936	48.3871
	88.2807	63.6874	49.0282	0.769826	0.721419	35.1102	48.4211
	132.445	90.9759	88.5318	0.973135	0.686897	23.9403	48.4375
	90.5915	56.3121	53.4819	0.949742	0.621604	27.4812	48.6111
	48.8552	36.3011	34.861	0.96033	0.743035	10.578	48.6486
	168.814	69.0914	65.6103	0.949616	0.409274	10.8938	48.6486
	72.8693	48.8977	46.796	0.957018	0.671034	14.0593	48.8372
	114.16	80.3116	73.9231	0.920453	0.703502	14.0893	48.8889
	97.3012	60.6886	59.337	0.97773	0.623719	38.3986	48.9583
	33.5633	17.4888	7.821	0.4472	0.521071	23.9277	48.9583
	70.6062	43.0013	38.1502	0.887186	0.60903	37.5833	48.9583
	200.232	81.4318	74.9401	0.92028	0.406688	16.7794	48.9796
	33.9047	13.6972	10.9173	0.797047	0.403993	29.8856	49.4382
	76.9458	57.374	55.8523	0.973477	0.745641	38.014	49.4737
	103.289	59.6409	58.1128	0.974379	0.577419	18.6774	50
	171.162	71.4233	67.0239	0.938404	0.417283	11.4649	50
	39.3485	6.88445	3.23227	0.469503	0.174961	11.472	50
	97.0758	58.1482	55.6473	0.956991	0.598998	14.2376	50
	108.098	48.2291	45.8355	0.950369	0.446162	10.9772	50
	98.786	67.1706	65.6857	0.977894	0.679961	41.7468	50
	79.3069	69.5028	68.1428	0.980433	0.876377	38.2966	50
	81.5088	24.8898	10.0589	0.40414	0.305363	14.1015	50
	67.4965	20.5466	12.5	0.608376	0.304409	19.784	50
	72.5487	48.4211	43.519	0.89876	0.667429	43.8582	50
	69.3505	30.8478	28.9736	0.939244	0.444809	14.9075	50
	44.1453	20.2422	18.3505	0.90655	0.458535	20.3203	50
	59.6435	25.0469	24.5632	0.980688	0.419943	31.8854	50.5263
	96.9215	53.9168	51.9864	0.964196	0.556294	34.5547	50.6024
	64.6014	23.2828	16.34	0.701804	0.360407	36.6723	50.6329
	180.515	90.8113	69.427	0.764519	0.503068	25.6077	50.6667
	102.252	78.0991	76.7452	0.982664	0.763788	28.6904	50.7042
	129.19	82.9041	78.5316	0.947258	0.641722	25.5412	50.7692
	100.636	56.4057	49.6789	0.880742	0.560493	23.3986	50.8197
	91.0679	78.616	76.6997	0.975625	0.863268	21.0967	50.8475
	95.397	60.4609	57.4996	0.951021	0.633782	25.9568	51.0638
	119.553	62.4955	60.6107	0.969841	0.522745	36.5701	51.0638
	84.3604	66.4812	64.6448	0.972376	0.788062	13.8697	51.1111
	81.6313	16.9899	14.3799	0.84638	0.20813	24.9263	51.4706
	57.9091	7.49534	6.70442	0.894477	0.129433	33.7559	51.5789
	112.1	80.2694	35.7927	0.445908	0.71605	23.776	51.5789
	70.2429	50.9152	49.4078	0.970395	0.724845	40.5375	51.6129
	178.709	13.3313	5.40903	0.405739	0.0745977	9.96449	51.6667
	110.711	68.757	66.0422	0.960517	0.621048	19.927	51.7857
	106.255	76.2758	73.5273	0.963966	0.717856	29.7525	51.9481
	56.9674	16.4807	10.3723	0.629363	0.289301	25.9523	52
	155.539	94.3085	86.6084	0.918351	0.606335	15.4532	52.0833
	85.3329	55.2997	53.4899	0.967273	0.648046	16.5105	52.0833
	116.768	70.3774	67.4344	0.958183	0.602712	26.3027	52.1127
	42.5218	11.708	8.38535	0.716204	0.275342	28.0201	52.1277
	82.9486	68.5875	66.1096	0.963873	0.826866	13.705	52.1739
	83.4266	50.0352	48.2769	0.964859	0.599751	23.52	52.3809
	200.151	116.909	113.02	0.966728	0.584106	22.6893	52.459
	108.387	26.232	19.4722	0.742305	0.242022	15.4988	52.6316
	26.7609	12.0174	9.04287	0.752483	0.449064	27.9751	52.6316
	90.1563	74.4582	64.6184	0.867849	0.825878	33.2585	52.9412
	92.1165	56.3509	50.3801	0.894043	0.611735	15.6581	52.9412
	69.5429	14.6571	5.86831	0.400374	0.210763	20.7357	53.125
	126.149	8.89502	3.36749	0.378581	0.070512	5.55341	53.125
	106.755	27.1011	25.4479	0.939002	0.253863	23.9165	53.125
	119.484	99.1943	94.1916	0.949566	0.830191	23.0216	53.125
	132.838	104.406	99.6138	0.954104	0.785961	15.6303	53.1915
	78.5667	51.1505	48.0087	0.938578	0.651046	38.0583	53.1915
	91.3923	64.3051	59.2196	0.920916	0.703617	21.6565	53.3333
	45.9364	10.8115	6.5024	0.601436	0.235357	34.1357	53.4091
	69.5177	42.6415	36.9485	0.866492	0.613389	35.6088	53.4884
	68.5301	25.2396	24.351	0.964792	0.3683	20.7266	53.5714
	56.3638	9.2363	7.0554	0.763877	0.163869	15.0896	53.6585
	82.6286	24.8083	14.0791	0.567516	0.300239	24.8557	53.6842
	99.7468	76.2532	73.0706	0.958263	0.764467	39.2059	53.6842
	81.709	44.8695	33.1159	0.738049	0.549137	45.3014	53.6842
	91.6273	46.8499	40.3274	0.860779	0.51131	17.2611	53.8462
	77.7553	56.9876	55.2161	0.968913	0.73291	17.1982	54
	24.431	8.13457	5.05922	0.621941	0.332961	29.2291	54.1667
	130.686	8.99684	1.39324	0.154859	0.0688434	7.31512	54.1667
	100.072	77.3434	74.176	0.959048	0.772879	36.3985	54.2553
	116.098	67.603	59.822	0.884902	0.58229	34.0753	54.2553
	115.535	92.8173	90.3305	0.973207	0.80337	21.3287	54.386
	88.3386	27.9678	21.3956	0.765007	0.316598	39.6595	54.5455
	97.1692	61.2638	59.6197	0.973165	0.630485	39.1244	54.7368
	87.3227	19.1188	10.3066	0.539083	0.218944	33.4049	54.7368
	96.424	71.8798	68.7365	0.956271	0.745455	21.4828	55
	120.059	82.6922	80.2139	0.970029	0.688764	15.3483	55.102
	66.5175	6.72452	4.1129	0.611626	0.101094	25.5753	55.2083
	133.309	47.3891	39.6693	0.837097	0.355484	37.0784	55.2083
	148.211	29.644	19.7345	0.665715	0.200012	27.3613	55.3192
	97.1494	71.9258	70.1191	0.97488	0.740363	39.7843	55.3192
	99.4425	58.9967	56.2462	0.953377	0.593275	34.3509	55.3192
	27.4411	12.4583	11.9365	0.958121	0.454001	46.6346	55.7895
	91.0804	41.9514	24.4386	0.582545	0.460597	37.1727	55.7895
	139.372	98.0049	92.4113	0.942925	0.703189	28.7677	55.8442
	125.222	65.5747	59.1577	0.902142	0.523668	18.7443	56.1403
	53.0018	11.746	10.9725	0.934146	0.221616	30.3994	56.25
	75.2994	47.9897	47.1602	0.982715	0.637318	34.2381	56.3218
	147.125	92.0409	77.2662	0.839477	0.625595	29.4474	56.383
	36.9303	20.5258	19.337	0.94208	0.555799	51.3655	56.383
	81.406	47.9789	44.8729	0.935263	0.589378	33.4828	56.6667
	142.553	90.8173	41.9541	0.461961	0.637078	21.899	56.8421
	177.443	103.283	89.8006	0.869465	0.582062	29.5154	56.962
	97.3115	65.9878	62.8859	0.952994	0.678108	36.3612	56.9767
	117.76	71.9953	64.1737	0.891361	0.611373	23.0842	57.1429
	84.2118	6.55533	1.37807	0.210221	0.0778434	7.12809	57.3034
	85.3563	52.9214	49.7707	0.940465	0.620005	42.0877	57.4468
	19.2067	9.95329	9.34741	0.939128	0.518221	44.3777	57.8947
	101.788	76.1333	73.3786	0.963818	0.747959	39.3575	57.8947
	39.2834	19.7932	18.7983	0.949736	0.503856	35.8084	57.8947
	133.879	96.3511	77.9447	0.808965	0.719686	36.2455	57.8947
	75.2798	63.1091	59.7673	0.947046	0.838328	39.1633	57.8947
	89.2642	18.445	11.4731	0.622018	0.206634	5.1254	58.1395
	96.4428	58.6548	56.0828	0.956149	0.608182	41.2939	58.5106
	94.7204	58.9112	56.3311	0.956203	0.621949	41.7115	58.9474
	118.631	69.2195	59.8367	0.864447	0.583484	31.9547	59.3407
	100.598	38.8916	28.0548	0.72136	0.386603	30.6468	59.5745
	130.561	90.1091	78.7965	0.874456	0.690171	36.8415	59.5745
	107.14	63.8817	62.0793	0.971785	0.596246	19.3718	59.6491
	137.148	85.3403	82.0679	0.961655	0.622248	21.7236	60.3448
	64.3293	7.17442	3.29378	0.459101	0.111526	30.9788	60.4167
	196.073	18.5041	5.73184	0.30976	0.0943737	21.2917	60.4167
	105.444	64.6813	61.278	0.947383	0.613417	27.478	60.4938
	87.4887	63.9324	60.0194	0.938796	0.73075	36.5867	60.6383
	80.7295	11.3257	8.39858	0.74155	0.140292	32.3869	60.6383
	64.8056	40.4027	34.3094	0.849186	0.623445	37.5942	60.6383
	82.93	54.288	51.9221	0.95642	0.654624	38.5185	61.0526
	116.992	82.8205	76.2759	0.920978	0.707915	38.8775	61.0526
	145.752	62.3803	59.2123	0.949215	0.42799	13.5437	62.2222
	129.316	85.4274	79.4074	0.929531	0.66061	38.9898	62.766
	131.452	69.5416	68.0635	0.978746	0.529026	36.2415	63.1579
	70.6779	31.3163	28.5109	0.910419	0.443084	33.9613	63.75
	113.009	50.6271	48.9936	0.967734	0.447992	21.7895	63.7931
	63.0806	37.6793	22.5501	0.598474	0.597319	31.2538	63.8298
	133.22	10.7088	1.29872	0.121276	0.0803847	4.13696	63.8554
	91.6294	78.3398	77.002	0.982923	0.854964	27.8305	63.8889
	82.1507	41.7102	40.8787	0.980066	0.507728	23.1929	64.6154
	132.062	94.9902	91.9631	0.968133	0.719282	31.7375	64.8649
	132.897	94.3092	92.2066	0.977706	0.709643	29.1668	64.8649
	58.2516	26.7267	25.4091	0.950701	0.458815	32.8819	64.8936
	131.472	90.6632	81.9357	0.903737	0.689603	36.4337	65.2632
	93.3933	66.7537	58.5725	0.877441	0.714759	38.6977	65.2632
	46.9462	6.90291	3.80086	0.550617	0.147039	35.8185	65.625
	104.73	88.6849	86.2184	0.972188	0.846794	38.8212	65.9574
	96.1419	8.32772	5.36189	0.64386	0.086619	17.3994	65.9574
	74.1606	45.5745	44.2351	0.970611	0.614538	38.2966	66.3158
	148.61	110.456	102.386	0.926937	0.743263	18.3608	66.6667
	95.3768	63.8956	62.3695	0.976116	0.669928	38.6444	67.0213
	53.9412	6.61194	5.85415	0.88539	0.122577	39.5405	67.0886
	85.5702	46.0344	43.0328	0.934797	0.537972	28.8265	67.1053
	76.6521	60.04	58.6492	0.976835	0.78328	31.6391	68.3544
	69.108	12.0417	10.3548	0.859911	0.174244	7.22233	68.421
	42.5323	6.8972	3.60427	0.522571	0.162164	7.35081	68.75
	136.113	8.33638	1.44895	0.173811	0.061246	4.79902	70.8333
	48.9335	16.7987	16.3758	0.974824	0.343297	38.8187	71.579
	156.717	19.1661	14.5523	0.75927	0.122298	39.623	71.875
	124.806	9.6331	8.47083	0.879346	0.0771845	41.1255	75.7895
	121.026	59.9778	57.6384	0.960996	0.495578	29.4308	79.0123
	0.490526	105.753	52.3489	64.9897	1.24147	0.495009	769.79	36.4399	475
	0.585973	104.224	56.6091	127.624	2.25447	0.543149	782.85	36.0174	442
mean	104.17	54.312	47.2212	0.832915	0.521524	16.0426	38.0748
stdev	43.7088	31.1529	29.0657	0.167561	0.223409	12.8442	16.8891
CoefVa	41.959	57.359	61.5523	20.1174	42.8376	80.0631	44.3577	468
	0.53825
24
	116.439	105.618	98.5505	0.933087	0.907064	6.93641	3.33333
	51.1405	41.3578	36.5511	0.883779	0.808708	4.64249	4
	126.817	82.7811	71.5837	0.864735	0.652759	3.52742	4.34783
	99.4245	76.9162	63.6081	0.82698	0.773614	2.50975	4.7619
	92.176	77.869	52.0049	0.667851	0.844786	1.00918	5.55556
	105.554	83.0383	42.1895	0.508073	0.78669	0.508073	5.88235
	84.7044	46.0729	23.2004	0.503558	0.543926	0.503558	5.88235
	114.68	81.3055	40.377	0.496608	0.708979	0.496608	5.88235
	16.2323	8.39665	5.60816	0.667905	0.517281	0.990302	6.66667
	64.3465	40.0358	34.6257	0.864867	0.622191	3.91072	8.33333
	95.7816	48.7417	42.7396	0.876859	0.508884	2.84334	9.09091
	80.7272	11.5086	11.006	0.956324	0.142562	2.00075	10
	113.494	88.0123	57.7856	0.656563	0.77548	0.99901	11.1111
	76.3383	37.03	24.1342	0.651748	0.485078	1.01767	11.1111
	101.812	73.9564	50.0541	0.676805	0.726405	1.01548	11.1111
	101.094	54.2839	49.7957	0.917319	0.536965	3.95304	12
	49.688	44.3479	40.0512	0.903114	0.892527	4.48597	12
	77.1277	66.9534	60.1095	0.897781	0.868085	4.4887	12
	110.409	76.0339	64.1082	0.843152	0.688656	3.06704	13.6364
	32.4319	17.0787	14.2528	0.834536	0.526602	2.56798	14.2857
	102.045	72.7379	66.5229	0.914556	0.712803	6.08142	14.2857
	101.38	81.281	66.0216	0.812264	0.801746	2.46353	14.2857
	94.6046	45.9281	37.614	0.818977	0.485474	2.66424	14.2857
	20.2774	11.4756	9.21625	0.803115	0.565932	2.01344	15
	22.591	6.3053	5.78198	0.917003	0.279107	8.37467	15.1515
	122.905	85.5279	63.1807	0.738715	0.695885	1.51386	15.7895
	82.0729	65.0519	61.5599	0.946319	0.792611	10.7117	16.2162
	113.992	80.1286	68.3896	0.853497	0.702929	3.60355	17.3913
	95.3744	81.5427	78.5019	0.962708	0.854975	15.5388	17.3913
	87.2864	64.748	55.6266	0.859125	0.741788	3.01867	18.1818
	85.0115	40.8938	32.6112	0.79746	0.481039	2.43933	19.0476
	68.5754	30.3317	10.6006	0.349488	0.442312	3.58221	19.4444
	36.9942	9.35965	8.60488	0.919359	0.253003	3.99422	20.8333
	73.6682	57.933	20.1805	0.348342	0.786404	15.0288	21.0526
	126.792	99.1023	90.6724	0.914937	0.781615	5.44423	22.2222
	90.3077	84.338	82.2886	0.975701	0.933895	19.5728	22.2222
	107.123	102.021	99.413	0.974438	0.952371	21.7187	22.4138
	63.8562	41.1601	39.7503	0.965747	0.644575	27.0788	22.973
	91.0081	58.0748	53.0881	0.914133	0.638128	5.04371	23.0769
	16.0567	6.65372	6.07628	0.913216	0.414388	8.13052	24.2424
	57.59	50.3995	46.3838	0.920323	0.875143	5.98016	25
	63.6045	36.7725	31.0778	0.845138	0.578143	3.58113	26.087
	150.614	78.0784	67.9114	0.869785	0.518399	3.41875	26.087
	83.5159	79.3892	77.123	0.971455	0.950588	74.423	27.1795
	162.184	110.566	94.8477	0.85784	0.681729	3.01786	27.2727
	79.4983	63.734	61.14	0.9593	0.801702	13.6918	27.2727
	90.6601	79.9323	78.9529	0.987748	0.88167	45.7247	28.0374
	22.294	10.1475	9.65556	0.951518	0.455168	7.16691	28.125
	18.7135	10.5907	9.89316	0.934135	0.565939	9.52875	28.5714
	111.302	79.1141	73.9026	0.934128	0.710804	7.46306	29.0323
	92.448	51.3649	45.3313	0.882533	0.555609	3.9409	29.1667
	93.3558	85.0419	81.7883	0.961741	0.910944	13.7767	29.5455
	90.1255	50.331	45.3881	0.901793	0.558454	5.42411	29.6296
	91.849	72.9335	69.5251	0.953267	0.794058	13.2605	30.9524
	108.276	75.9362	69.9538	0.921217	0.701323	7.32706	32.2581
	54.2359	37.3201	34.5152	0.924842	0.688107	8.07832	32.2581
	66.985	57.7366	54.042	0.936011	0.861932	6.99585	33.3333
	23.0329	18.8248	18.1181	0.962458	0.817301	11.7968	33.3333
	52.3901	40.9506	39.7608	0.970944	0.781648	27.038	33.3333
	97.7958	83.781	81.7329	0.975554	0.856693	24.369	33.8462
	83.2824	51.8627	48.5729	0.936566	0.622734	11.8257	34.2105
	85.7228	66.4446	63.0548	0.948983	0.77511	9.45202	34.2857
	30.5336	14.2383	12.39	0.870185	0.466316	16.9563	34.4828
	80.8297	77.6109	76.5395	0.986196	0.960178	39.6355	34.7368
	91.0111	70.8519	66.7935	0.94272	0.778498	9.05204	35.2941
	121.898	94.2404	87.602	0.929559	0.773112	7.59114	35.4839
	71.1758	29.1411	15.1412	0.519582	0.409424	12.889	36
	64.1388	44.8246	43.0041	0.959386	0.698869	39.4101	36.4583
	23.5771	7.21633	5.67814	0.786846	0.306074	14.262	36.9565
	178.268	99.2615	92.9431	0.936345	0.55681	7.84034	37.5
	61.5394	57.1102	55.4791	0.97144	0.928027	14.2101	37.7778
	93.9029	74.2785	71.728	0.965663	0.791014	16.8276	38
	135.519	93.3077	87.892	0.941958	0.688519	9.03138	38.2353
	78.5576	56.067	49.9825	0.891478	0.713705	59.0969	38.5542
	22.2221	17.24	16.6069	0.96328	0.775804	43.941	38.7097
	110.487	88.5911	82.966	0.936505	0.801823	7.52746	38.7097
	55.3039	50.4051	49.7524	0.987051	0.91142	63.9426	38.7324
	80.1219	29.7753	27.6716	0.929349	0.371625	8.51259	39.3939
	59.2868	18.6077	16.2742	0.874595	0.31386	8.37344	39.3939
	147.243	102.395	99.7802	0.974467	0.695413	21.3207	40
	69.8297	56.1329	52.6426	0.937821	0.803854	57.1643	40
	18.3376	12.2543	11.9979	0.979082	0.668258	40.6431	40.6593
	20.8604	10.4732	8.61429	0.822508	0.502062	25.1812	40.9836
	110.09	90.0266	87.4883	0.971804	0.817756	39.1	41.0526
	157.594	136.427	133.377	0.977643	0.865686	28.3597	41.0959
	98.1406	80.3961	76.2854	0.94887	0.819193	8.99756	41.1765
	106.406	83.2178	78.6876	0.945562	0.782076	9.00154	41.1765
	74.2817	63.5428	58.4623	0.920047	0.85543	31.2026	41.25
	20.6458	15.5909	15.0697	0.966574	0.755158	14.4162	41.4634
	139.759	109.125	104.704	0.959487	0.780813	12.6218	41.4634
	19.6655	9.70036	9.06667	0.934673	0.493268	39.7641	41.6667
	93.3906	44.5548	41.7408	0.93684	0.477081	9.87803	41.6667
	84.0756	57.2556	55.0637	0.961716	0.681002	16.6619	42
	47.8903	9.8915	6.89974	0.697542	0.206545	17.8123	42.1053
	95.7203	75.2437	71.9387	0.956076	0.786079	10.9725	42.1053
	47.0428	16.4671	15.6151	0.948259	0.350046	9.1249	42.1053
	92.3864	74.7617	73.6093	0.984586	0.809228	44.1371	42.3077
	17.6295	12.0138	11.717	0.975293	0.681459	28.2574	42.4242
	20.214	11.5451	11.1331	0.964312	0.571147	41.9678	42.5532
	151.372	83.8808	79.4733	0.947455	0.554137	16.8724	42.5532
	76.6827	65.98	64.552	0.978357	0.86043	40.5276	43.1579
	86.7211	59.2248	54.5685	0.921378	0.682935	15.1208	43.1818
	65.3041	48.3379	45.6827	0.945071	0.740196	10.7827	43.2432
	112.329	90.0288	83.6436	0.929077	0.801473	7.09445	43.3333
	52.1303	25.6273	21.3316	0.832376	0.491602	9.99121	43.5897
	62.7894	52.1112	50.8599	0.975989	0.829936	19.6961	43.6364
	28.7306	19.0913	18.7532	0.98229	0.664494	17.4769	44
	24.2027	10.4815	7.55709	0.720992	0.433072	18.235	44
	20.2951	13.9623	13.2922	0.95201	0.687962	40.0917	44.086
	102.286	59.8093	55.6945	0.931202	0.584726	19.1351	44.6429
	63.7085	53.7362	52.224	0.971859	0.84347	66.8196	44.6667
	26.8313	10.0598	9.3582	0.930258	0.374928	18.0502	44.6808
	74.2388	20.5953	18.9167	0.918496	0.27742	9.81354	44.7368
	18.6116	15.8191	15.5074	0.980297	0.849958	43.0808	45.1613
	16.1014	8.67682	8.2974	0.956272	0.538887	40.5883	45.2632
	75.9412	46.9652	45.0858	0.959982	0.618442	35.7314	45.2632
	72.315	59.5144	58.3511	0.980454	0.822988	40.065	45.2632
	104.065	54.4818	34.0575	0.625116	0.523534	32.8767	45.6522
	123.491	88.8837	85.8391	0.965746	0.71976	15.5058	45.8333
	69.7102	57.2488	55.6488	0.972051	0.821241	10.5654	46.1538
	17.8313	8.39557	8.11603	0.966704	0.470833	41.5274	46.3158
	80.2829	58.1643	52.658	0.905333	0.724491	55.0132	46.5116
	50.0396	40.1293	36.1395	0.900577	0.801951	82.6813	46.6321
	87.5426	76.1982	71.046	0.932384	0.870413	7.00383	46.6667
	63.0788	42.1487	39.6743	0.941294	0.668192	7.84095	46.875
	29.018	8.0107	7.38356	0.921712	0.27606	13.6845	47.1698
	26.965	14.5762	12.9879	0.891036	0.540561	19.614	47.2222
	19.6563	12.2318	11.7024	0.956713	0.622286	38.9036	47.3684
	53.7829	17.7079	15.5725	0.87941	0.329247	32.2648	47.3684
	82.1153	52.6463	36.625	0.695679	0.641127	37.7269	47.3684
	32.5324	6.96276	5.5699	0.799957	0.214025	13.538	47.5
	22.538	11.7861	11.4168	0.968669	0.522943	41.4824	47.8261
	75.2313	62.9276	58.5735	0.930809	0.836455	36.982	47.8261
	16.4401	9.98225	9.34147	0.935808	0.607191	31.9438	47.8723
	16.7119	12.0707	11.4015	0.944562	0.722281	39.4881	48.3146
	114.159	79.3498	76.8815	0.968893	0.695081	14.7815	48.8889
	19.085	13.5359	13.2255	0.977069	0.709243	35.2696	48.913
	74.0968	57.0783	55.1299	0.965864	0.770321	15.4948	48.9362
	45.7489	25.929	24.9155	0.960914	0.566768	16.0448	48.9362
	69.6532	52.0991	50.6351	0.971899	0.747979	25.7477	49.2537
	94.3832	68.0538	56.5021	0.830257	0.721037	36.913	49.4737
	142.226	113.157	110.193	0.973802	0.795616	20.8191	50
	83.3444	62.9777	59.2713	0.941147	0.755632	53.8308	50
	91.8579	71.6774	68.4838	0.955445	0.780307	11.021	50
	86.0492	57.7935	56.3532	0.975079	0.671633	42.3655	50.5263
	93.1823	66.95	64.9135	0.969583	0.718484	21.69	50.8197
	69.1206	38.5829	36.483	0.945573	0.558197	20.91	50.9434
	125.919	94.7572	88.9939	0.939178	0.752525	14.0477	51.1111
	23.7233	12.0416	8.83835	0.733985	0.507584	37.1402	51.5789
	33.9166	6.37035	3.95746	0.621231	0.187824	31.3944	51.6854
	17.1947	7.3481	7.06485	0.961453	0.427346	41.6812	52.1277
	96.2686	54.5093	50.4917	0.926294	0.566222	14.3542	52.1739
	123.322	86.6937	84.039	0.969378	0.702984	13.2607	52.2727
	85.8714	65.2402	62.8232	0.962952	0.759743	69.6062	52.7778
	102.501	76.7602	75.6899	0.986055	0.748874	49.4544	53.0973
	57.6465	41.9128	41.2835	0.984986	0.727066	39.041	53.6842
	102.403	73.5641	69.7646	0.948352	0.718381	22.0216	54.0984
	87.6769	75.938	74.595	0.982314	0.866113	31.7003	54.2169
	36.302	14.4576	12.8878	0.891426	0.398257	25.5704	54.2857
	121.391	107.041	101.906	0.952029	0.881781	35.2902	54.5455
	97.9233	77.2429	52.3261	0.677422	0.78881	76.006	54.8718
	25.8843	10.7058	8.54361	0.798036	0.413603	52.4308	55.5556
	19.7873	14.9579	14.7564	0.986533	0.755933	40.2131	55.7895
	59.81	40.1159	38.9822	0.971741	0.670722	20.6051	55.9322
	87.6572	67.2507	61.0484	0.907774	0.767201	75.7778	56.0694
	81.7318	62.2363	59.7907	0.960704	0.76147	15.6265	56.25
	62.1862	49.0867	48.2945	0.983861	0.789351	41.1277	56.8421
	45.9564	6.92407	3.45542	0.499045	0.150666	11.699	56.8966
	68.9233	49.4958	42.3299	0.855222	0.718129	77.4173	56.9231
	32.988	22.4693	22.1334	0.985048	0.681135	39.0292	56.9892
	86.9639	68.1537	66.9659	0.982571	0.783701	43.9313	57.1429
	116.201	82.6924	77.6021	0.938442	0.711634	49.4576	57.265
	34.1585	18.5536	18.0536	0.973051	0.543161	28.2805	57.3333
	114.432	83.1032	80.319	0.966497	0.726222	15.1724	57.4468
	58.2052	30.34	27.0993	0.893188	0.521259	17.3847	57.6271
	45.7618	27.4982	24.7353	0.899522	0.6009	85.8034	57.732
	85.6728	51.6688	48.8068	0.944609	0.603094	36.8404	57.8947
	140.504	104.512	99.9565	0.95641	0.743838	10.9373	57.8947
	119.364	93.4887	91.2998	0.976587	0.783224	63.2642	57.9365
	147.303	88.2075	84.8909	0.962401	0.598815	21.7031	58.0645
	119.974	54.6582	52.2519	0.955976	0.455583	52.5126	58.6777
	55.8232	36.4768	35.4879	0.972889	0.653435	67.2376	58.6957
	107.042	9.43275	6.89442	0.730902	0.0881216	31.6749	58.9474
	82.1915	62.5594	61.7965	0.987805	0.761142	89.1382	58.9744
	23.0202	8.83236	7.38067	0.835639	0.383679	65.7642	59.1623
	62.7682	46.4361	45.3657	0.976949	0.739803	32.3154	59.4937
	26.4994	12.1949	10.3794	0.851127	0.460194	83.9919	59.893
	57.0545	39.6847	38.3296	0.965853	0.695559	97.4128	60
	80.6675	60.7921	59.307	0.975569	0.753614	37.1544	61.0526
	55.398	30.113	29.3942	0.976129	0.543576	38.2006	61.1111
	20.5628	11.9427	11.6846	0.978388	0.580791	18.9528	61.1111
	87.4852	58.5339	50.8041	0.867942	0.669072	47.6726	61.4865
	56.9505	44.2856	43.6942	0.986646	0.777616	33.8326	61.9048
	76.6564	55.9823	54.4627	0.972855	0.730302	25.0385	61.9718
	27.6795	9.88631	9.0773	0.918168	0.35717	47.9181	62.1053
	47.1675	26.9119	26.3782	0.980168	0.57056	42.8415	62.1053
	39.3175	19.8849	13.3954	0.673645	0.505752	70.6181	62.3037
	116.21	66.6218	64.9743	0.975271	0.573288	30.5377	62.3377
	69.832	21.2395	9.10846	0.428844	0.304152	36.6984	62.4339
	142.93	79.3292	77.0678	0.971494	0.555022	29.3178	62.5
	35.8144	14.3301	6.78531	0.4735	0.400122	14.4909	62.6168
	62.2059	39.8431	38.5632	0.967875	0.640504	106.906	63.0769
	40.5069	26.5591	25.5733	0.962883	0.655669	101.809	63.1902
	119.416	98.2158	94.2361	0.95948	0.822465	36.5319	63.8298
	41.2244	22.0299	21.4212	0.972367	0.534392	77.3446	64.1509
	57.9577	29.1872	28.435	0.974229	0.503595	49.8219	64.5833
	105.068	88.0082	85.0772	0.966696	0.837628	28.9111	65.3333
	123.513	81.6683	69.9288	0.856254	0.661215	30.4492	65.5556
	71.001	56.1055	52.8929	0.94274	0.790207	79.4236	65.9091
	48.6349	6.83974	2.94861	0.4311	0.140634	10.4772	66.6667
	60.3277	40.1947	39.4388	0.981194	0.666273	44.9458	66.6667
	90.2662	62.0926	54.932	0.884679	0.687882	46.0096	66.6667
	93.1871	72.0448	70.578	0.97964	0.77312	27.343	67.6056
	76.6888	41.9286	32.4254	0.773349	0.546737	85.8523	68.2051
	70.6028	48.9968	48.2014	0.983766	0.693978	56.9701	68.2927
	67.4862	33.8866	31.4602	0.928396	0.502126	43.8352	68.421
	48.5669	13.1419	12.5721	0.956643	0.270594	20.8657	68.8525
	87.6673	71.8612	69.2653	0.963875	0.819704	61.392	69.1781
	110.057	68.1885	66.5875	0.976522	0.619574	35.8922	70.5263
	47.9431	24.0278	23.1711	0.964345	0.501174	74.0797	71.5084
	48.0088	22.5274	21.4566	0.952466	0.469234	31.8512	71.579
	64.2266	31.8082	31.474	0.989493	0.495249	18.1386	73.6842
	27.0158	7.91231	5.77596	0.729997	0.292877	51.4642	73.6842
	115.445	69.0512	63.7936	0.92386	0.59813	38.8897	76.8421
	83.7482	24.0682	23.1233	0.960741	0.287387	85.5023	76.9231
	76.845	36.5408	35.5204	0.972077	0.475512	38.755	77.8947
	0.515432	81.5285	55.5822	51.3188	0.923295	0.681751	1310.84	39.7368	324
	0.797619	59.1675	39.6448	45.2888	1.14236	0.670043	1083.91	46.1849	84
mean	74.2926	50.0389	45.4847	0.896305	0.642168	27.8284	43.0551
stdev	35.729	29.5527	28.1238	0.124432	0.181798	23.2486	17.6859
CoefVa	48.0923	59.0594	61.8313	13.8828	28.31	83.5427	41.0775	226
	0.656526
31
	131.294	80.6268	71.01	0.880725	0.614092	4.08791	4.16667
	85.7151	76.3846	65.64	0.859335	0.891145	3.50018	4.34783
	130.134	79.0873	66.4255	0.839901	0.607738	3.08687	4.54545
	15.9218	8.73088	6.87912	0.787907	0.548359	2.02444	5
	93.4386	63.3445	51.3845	0.811192	0.677926	1.99747	5
	51.1095	6.61699	4.02724	0.608621	0.129467	1.49233	5
[truncated: 2,181 more rows]

## Sheet: NoMut 
Sane data organization as on the previous sheet, but here the sperm are from non-mutagenized control males.
4								22
	VCL	VAP	VSL	LIN	WOB	PROG	BCF
	43.8576	29.555	28.5045	0.964455	0.673886	17.5815	47.0588
	80.6995	61.5595	45.5189	0.73943	0.762824	1.482	15.7895
	134.884	80.193	72.5733	0.904983	0.594534	6.3864	21.4286
	85.6173	78.179	76.4659	0.978087	0.913122	25.2843	48.4848
	80.8201	63.2183	61.3112	0.969833	0.78221	16.4655	52
	96.1107	62.0358	60.6205	0.977184	0.645462	39.8946	48.4211
	71.3922	66.5651	65.348	0.981716	0.932386	22.1426	28.125
	90.6596	64.7374	60.6536	0.936917	0.714071	39.104	51.5789
	95.8425	74.7284	71.4524	0.956161	0.7797	13.0807	37.2093
	57.107	53.7229	50.3176	0.936613	0.940742	7.61342	12.9032
	19.9745	10.0281	7.99285	0.797046	0.502044	24.8906	48.4211
	96.053	84.2711	63.3329	0.751538	0.877339	1.50338	5.26316
	20.3735	10.2096	9.5316	0.93359	0.501122	7.25855	32.2581
	84.497	67.2875	64.2826	0.955342	0.79633	38.0978	44.2105
	21.0729	16.4709	15.9602	0.968995	0.781614	43.0482	47.3684
	193.237	139.788	129.25	0.92461	0.723401	6.58789	24.1379
	127.49	101.664	98.8996	0.972804	0.797429	24.5358	43.75
	62.518	26.0682	22.932	0.879693	0.416971	59.2401	68.421
	101.666	64.3604	57.3482	0.891049	0.633054	40.8344	49.4737
	88.0717	69.2401	63.2868	0.91402	0.786179	8.64742	21.875
	59.7623	6.56954	4.1748	0.635478	0.109928	46.6674	56.25
	68.8532	33.5062	32.5577	0.971691	0.486632	38.4178	66.3158
	116.054	88.4282	73.866	0.835321	0.761957	35.7603	44.2105
	16.3828	6.90573	5.3171	0.769954	0.421524	36.5075	41.0526
	23.2341	8.55398	5.81819	0.680173	0.368165	36.9311	47.9167
	91.6649	69.9626	67.156	0.959885	0.763243	26.5675	46.3768
	85.4996	67.8612	66.856	0.985188	0.793702	38.0458	62.1053
	67.6841	21.7199	20.8313	0.959089	0.3209	27.3083	67.3684
	69.5106	16.3344	7.25963	0.444438	0.234992	27.3068	48.9583
	28.3391	11.8788	11.3586	0.956209	0.419166	36.3473	57.8947
	37.8007	13.2414	9.49057	0.716735	0.350295	38.2778	37.8947
	173.227	137.042	131.002	0.955925	0.791112	9.35216	42.8571
	84.6929	65.3643	64.2681	0.983228	0.77178	36.8366	67.3684
	71.1972	54.1038	52.6992	0.974039	0.759915	39.2857	52.1277
	44.2638	7.214	3.5054	0.485916	0.162978	7.73849	57.8947
	90.1978	61.728	58.1003	0.941231	0.684363	13.5749	34.8837
	44.3971	16.9542	14.9701	0.882974	0.381877	52.8578	62.1053
	80.5797	8.31626	4.3855	0.527341	0.103205	16.9332	70.1149
	112.96	52.8452	130.313	2.46593	0.467824	0	0
	96.4672	63.9537	60.9606	0.953198	0.662958	19.6217	54.386
	67.5947	29.9549	29.4223	0.982221	0.443154	10.7832	57.8947
	30.7302	17.6179	16.8479	0.956296	0.573309	40.7587	40.625
	58.8	18.0868	17.1125	0.946133	0.307599	18.349	68.1818
	78.6887	59.407	54.4658	0.916825	0.754963	5.43904	25.9259
	52.9783	26.0348	18.2975	0.702807	0.491424	2.15953	15
	136.271	13.1084	11.3383	0.864964	0.0961942	19.4654	74.3243
	90.1681	7.38777	4.39356	0.594707	0.0819334	24.1852	72.093
	112.73	65.8642	64.1434	0.973874	0.584266	23.6541	63.6364
	27.9594	10.0239	7.76444	0.774596	0.358515	35.0148	43.75
	16.257	11.2874	10.7164	0.949414	0.69431	45.2399	40
	75.0937	55.2483	52.3186	0.946971	0.735725	38.0324	60
	19.0941	9.5707	8.84617	0.924297	0.501237	38.4418	47.3684
	70.2883	53.5055	50.4128	0.942199	0.761229	10.1553	27.7778
	112.188	86.9017	69.3114	0.797584	0.774607	2.00258	10
	115.714	82.5639	80.8833	0.979645	0.713519	25.2424	59.7015
	122.15	110.43	98.0233	0.887653	0.904052	3.9681	25
	122.112	111.886	107.412	0.960009	0.91626	11.9424	50
	182.47	139.057	128.984	0.927559	0.762081	7.13125	33.3333
	143.377	75.2923	72.0255	0.956613	0.525135	12.1043	47.5
	66.9994	49.1622	45.6399	0.928354	0.733771	6.64186	20.6897
	133.406	94.5918	74.4597	0.787168	0.709051	35.1892	51.6484
	84.6556	73.1183	71.4285	0.97689	0.863714	22.3489	36.0656
	150.894	108.145	101.387	0.93751	0.716692	23.7506	54.5455
	72.3532	49.8724	44.3613	0.889496	0.689291	35.3595	58.8889
	71.6708	56.2419	50.1543	0.891761	0.784725	4.02328	33.3333
	85.1877	62.1755	29.8029	0.479335	0.729865	0.479335	5.88235
	40.1842	11.3577	4.49059	0.395378	0.282642	13.6029	51.6854
	152.46	114.514	110.781	0.967407	0.751107	36.0903	55.6818
	103.205	84.0856	76.6632	0.911727	0.814745	33.4639	52.8736
	106.225	92.1496	89.8664	0.975223	0.867492	20.6545	31.0345
	106.167	95.305	90.7488	0.952194	0.897688	35.5203	39.0805
	128.112	87.923	84.4216	0.960176	0.686295	18.8785	36.5385
	95.9997	57.429	50.8593	0.885604	0.59822	32.0538	50.5882
	110.17	105.987	102.143	0.963731	0.962028	13.0023	21.4286
	111.564	78.0231	73.9681	0.948029	0.699359	33.229	61.9048
	80.145	61.493	59.6299	0.969702	0.767272	28.9343	40.2439
	113.938	72.8379	64.5136	0.885715	0.639278	18.5329	34.6154
	133.93	125.475	121.252	0.966344	0.936869	12.25	38.0952
	98.871	82.2638	76.555	0.930604	0.832031	28.8098	53.2468
	101.317	77.3502	71.9813	0.930589	0.763451	9.26805	20.5882
	90.6638	62.6731	60.3003	0.962139	0.691269	30.6157	35.0649
	46.2341	22.2119	21.7373	0.978633	0.480422	29.9122	57.1429
	77.1035	49.9333	48.7259	0.975819	0.647615	29.4747	67.5325
	57.1063	25.6365	19.6575	0.766778	0.448925	2.53209	14.2857
	81.2191	6.14723	1.33104	0.216527	0.075687	0.965736	26.087
	117.929	103.629	90.9539	0.87769	0.878736	3.56455	17.3913
	109.557	61.2846	56.5206	0.922264	0.559388	20.3875	40.8163
	76.3462	65.659	63.3937	0.965499	0.860016	16.142	56.25
	95.935	86.696	82.8898	0.956097	0.903695	25.7806	53.5211
	98.2931	8.83996	5.25879	0.594888	0.0899348	14.3822	64.2857
	106.365	74.8156	72.7559	0.97247	0.703388	23.8967	46.3768
	133.221	95.5861	92.7458	0.970286	0.717502	25.7198	59.4203
	103.507	9.78196	5.35135	0.547063	0.0945049	14.8763	47.0588
	123.264	103.649	87.7545	0.84665	0.840871	2.48632	0
	81.4096	62.8915	61.9082	0.984365	0.772531	22.5662	53.125
	74.8705	61.2703	59.3461	0.968595	0.818351	18.7626	50
	80.0855	68.8429	66.6899	0.968726	0.859617	22.214	57.377
	115.769	82.6103	80.3117	0.972176	0.71358	17.9291	53.8462
	62.1694	41.035	39.9246	0.972939	0.660052	20.2312	55.1724
	65.4135	39.7809	37.2615	0.936669	0.608145	17.0882	48.9796
	115.148	106.474	101.264	0.951071	0.924669	9.61819	28.5714
	136.864	122.492	115.985	0.946884	0.89499	10.3222	8.33333
	97.3342	76.5953	74.5278	0.973007	0.786932	18.6523	55.5556
	168.752	113.013	106.775	0.944801	0.669698	9.14739	44.1176
	92.3031	68.7624	66.2301	0.963173	0.744963	16.8598	56
	76.6626	46.69	45.0155	0.964137	0.609031	16.7245	54.1667
	117.169	86.9559	83.2167	0.956998	0.74214	13.6906	48.8372
	86.7031	67.6777	65.175	0.96302	0.780568	15.0759	50
	145.545	118.092	113.362	0.959951	0.811377	12.0801	57.5
	39.6269	25.3283	24.3218	0.960261	0.639169	9.47504	29.2683
	141.509	117.435	113.951	0.970329	0.829881	11.344	27.5
	135.523	108.973	52.9314	0.485728	0.804096	0.485728	5.88235
	172.26	89.782	84.0279	0.93591	0.521201	10.4891	48.6486
	77.1757	36.2775	32.0505	0.883483	0.470064	9.89872	39.3939
	126.355	83.9006	74.0314	0.88237	0.664009	2.92294	13.6364
	81.9065	52.696	49.1276	0.932283	0.643367	6.80931	46.6667
	53.382	27.4803	17.7184	0.644765	0.514787	0.974157	11.1111
	72.8228	52.5031	47.5005	0.904718	0.720971	5.07392	30.7692
	92.2143	47.8682	40.8256	0.852876	0.519097	2.48934	23.8095
	137.791	119.668	95.3603	0.796875	0.868477	1.99433	10
	50.5592	31.3301	25.2676	0.806495	0.619672	2.01642	15
	114.273	97.7194	73.0953	0.748013	0.855139	1.49781	5.26316
	73.8956	69.1465	46.6603	0.674803	0.935732	1.0092	11.1111
	172.176	21.536	9.63077	0.447194	0.125081	0.670007	11.1111
	87.1292	61.1639	59.1547	0.967151	0.701991	23.9798	46.6667
	90.8405	6.06546	0.612203	0.100933	0.0667704	3.80482	69.7917
	21.642	17.3819	17.0147	0.978877	0.803155	40.2065	37.3626
	54.437	9.72955	6.12454	0.629478	0.17873	28.8047	46.875
	93.1338	7.2983	4.66757	0.639542	0.0783636	18.0823	60.8696
	167.599	89.2498	85.6943	0.960163	0.532521	23.5943	62.9032
	138.817	41.0178	37.6714	0.918416	0.295482	6.44979	33.3333
	95.8273	75.1471	71.8145	0.955653	0.784193	11.4385	46.1538
	18.8403	6.78473	5.86476	0.864405	0.360118	30.6773	52.7473
	85.9608	26.1715	13.3544	0.510267	0.304458	0.510267	5.88235
	131.708	87.6138	85.74	0.978613	0.665212	23.1631	58.0645
	104.993	53.4159	52.2698	0.978545	0.508759	17.6841	64.1509
	135.902	119.172	117.257	0.983931	0.876893	37.3287	50.5495
	127.4	8.02319	1.76384	0.219843	0.0629763	11.5669	31.25
	83.1422	6.31362	2.31584	0.366801	0.0759375	4.83144	42.5532
	38.4001	28.4051	26.553	0.934798	0.739715	38.6434	42.8571
	57.4321	6.62241	4.61983	0.697606	0.115308	2.53939	22.7273
	90.7264	51.1854	49.5584	0.968213	0.564173	21.3364	63.7681
	136.488	105.231	97.4507	0.926065	0.770991	6.66665	34.4828
	27.2069	20.1607	19.6485	0.974594	0.741014	41.2954	39.5604
	15.9926	9.18706	8.85435	0.963785	0.574457	33.8108	50.5495
	22.9496	6.54897	4.80436	0.733605	0.285363	21.4427	64.5833
	31.8032	14.5097	12.3278	0.849623	0.456235	48.0683	42.8571
	36.1002	6.95482	4.22049	0.606843	0.192653	22.7595	57.2917
	120.497	7.8886	1.2213	0.154819	0.0654673	5.84843	53.125
	107.254	7.10474	1.60798	0.226326	0.0662419	13.1427	68.75
	61.7291	15.2124	14.4754	0.951554	0.246439	36.5418	43.75
	125.939	8.48906	3.55623	0.418919	0.0674062	9.56148	58.1081
	107.184	6.85682	0.672523	0.0980809	0.0639723	3.35294	58.3333
	44.2494	26.158	25.1044	0.959723	0.591148	43.3313	53.8462
	74.2969	33.633	33.2454	0.988477	0.452684	7.50312	37.1429
	109.248	37.4588	35.7211	0.953612	0.342879	18.6458	46.2963
	95.2814	14.5517	9.22737	0.63411	0.152723	46.3699	68.75
	135.476	60.0787	54.3992	0.905465	0.443464	33.7405	50.5495
	18.5109	6.20739	4.38913	0.707082	0.335337	32.2557	47.9167
	95.6316	8.00079	1.84073	0.230068	0.0836626	3.39056	48.8889
	50.4124	22.6501	20.794	0.918054	0.449296	37.4032	54.2169
	145.127	7.96907	4.42632	0.555438	0.054911	2.61741	22.7273
	161.839	112.765	110.205	0.977302	0.696775	30.4299	59.7403
	148.372	66.3916	63.1915	0.9518	0.447466	15.6784	48.9796
	83.1271	9.33675	7.80284	0.835713	0.112319	23.1003	65.2778
	199.192	22.5855	8.91902	0.3949	0.113386	1.05035	13.6364
	43.2492	31.8398	30.9517	0.972105	0.736195	23.2077	55.9322
	183.766	131.636	116.42	0.88441	0.716325	3.49484	26.087
	113.3	88.2348	85.2597	0.966282	0.778772	17.3457	40
	110.634	105.843	102.83	0.971534	0.956699	17.4561	38
	141.352	118.53	113.188	0.954931	0.838546	9.55555	34.2857
	238.37	99.3769	52.8996	0.532313	0.416902	0.532313	5.88235
	40.6596	6.49257	3.32626	0.512318	0.159681	0.512318	5.88235
	147.982	15.3742	12.7347	0.828312	0.103892	7.94713	52.6316
	111.24	35.5474	32.6885	0.919576	0.319556	7.84213	37.5
	63.4927	9.45963	3.82965	0.404841	0.148988	4.68432	44.4444
	64.2893	39.5219	36.4471	0.922201	0.614749	7.13344	26.6667
	197.987	79.4302	72.6819	0.915041	0.401188	6.67388	24.1379
	181.61	109.15	90.3511	0.827773	0.601011	2.49768	23.8095
	129.544	82.4236	74.9986	0.909916	0.636259	5.43435	37.037
	109.633	7.72938	3.96118	0.512484	0.0705023	3.1492	18.5185
	118.294	69.2232	61.5126	0.888613	0.585178	3.96044	29.1667
	110.083	79.0086	70.1684	0.888112	0.71772	4.00273	16.6667
	97.0819	89.785	78.7175	0.876734	0.924837	3.49613	4.34783
	49.6808	14.7168	11.4819	0.780193	0.296227	1.91209	15
	49.2053	9.39304	5.02052	0.534494	0.190895	0.975548	11.1111
	171.808	7.17099	2.66518	0.371661	0.0417385	0.371661	5.88235
	0.288288	100.364	40.4393	35.3425	0.873965	0.402928	605.706	40.4995	222
	0.514644	90.2363	61.4547	56.5166	0.919646	0.681042	1068.29	41.4789	239
mean	93.7023	54.2623	49.2698	0.838416	0.566697	18.3308	41.1437
stdev	42.7323	37.3198	36.0303	0.23749	0.265986	13.8353	18.0809
CoeVar	45.6043	68.7767	73.1285	28.3261	46.9363	75.4758	43.9458	1309
	0.401466
5
	59.7609	32.6914	29.8251	0.912321	0.547037	4.47431	4
	52.6831	22.0892	20.4341	0.92507	0.419285	2.8068	4.54545
	93.0944	73.3371	63.4468	0.86514	0.787771	3.01847	4.54545
	80.2542	35.8762	28.8511	0.804185	0.447032	2.04037	5
	49.8198	29.3395	22.414	0.763954	0.588911	1.5073	5.26316
	75.2856	13.4386	9.85486	0.733325	0.178502	1.53482	5.26316
	78.5045	61.3358	44.3607	0.723243	0.781302	1.4558	5.26316
	103.326	86.1513	64.2727	0.746045	0.833782	1.49711	5.26316
	110.608	74.796	56.2058	0.751454	0.676224	1.49558	5.26316
	122.471	98.4122	62.8025	0.638158	0.803557	0.987124	5.55556
	80.522	56.1064	38.0992	0.679054	0.696783	1.01214	5.55556
	51.4234	21.9247	14.4199	0.6577	0.426356	1.01381	5.55556
	116.568	71.5745	49.6586	0.693804	0.614015	1.0258	5.55556
	230.74	54.4682	24.8767	0.456719	0.236059	0.456719	5.88235
	81.1281	56.2569	26.9817	0.479617	0.693433	0.479617	5.88235
	138.435	57.1655	27.4906	0.480894	0.412942	0.480894	5.88235
	50.9567	10.2167	4.62311	0.452505	0.200498	0.452505	5.88235
	103.975	16.2932	5.74718	0.352735	0.156704	0.352735	5.88235
	163.462	103.249	53.0463	0.51377	0.631642	0.51377	5.88235
	123.847	45.2705	22.0792	0.487718	0.365534	0.487718	5.88235
	86.9293	67.6443	32.6247	0.482298	0.778153	0.482298	5.88235
	36.795	10.7018	4.60812	0.430595	0.290848	0.430595	5.88235
	77.0783	60.8143	29.9615	0.492672	0.788994	0.492672	5.88235
	89.6286	62.1419	32.2841	0.519523	0.693327	0.519523	5.88235
	177.42	128.994	64.9782	0.503731	0.727053	0.503731	5.88235
	114.359	80.6978	74.7873	0.926758	0.705654	8.96612	5.88235
	109.289	92.8983	44.0962	0.474671	0.850021	0.474671	5.88235
	55.2784	28.0628	14.0558	0.500868	0.507664	0.500868	5.88235
	160.849	99.1044	47.9594	0.483928	0.616132	0.483928	5.88235
	117.019	64.2273	29.0128	0.45172	0.548864	0.45172	5.88235
	103.467	81.9959	74.8108	0.912373	0.792487	5.51745	7.40741
	93.8188	93.7539	84.1005	0.897034	0.999308	4.49375	8
	60.086	12.3507	8.86361	0.717658	0.205551	4.78099	8
	126.808	87.3395	73.2978	0.839229	0.688755	3.48859	8.69565
	111.621	61.0866	50.5472	0.827467	0.547269	3.00013	9.09091
	128.766	79.6521	70.4063	0.883923	0.618579	2.92235	9.09091
	89.0626	70.7909	61.806	0.873078	0.794844	2.9404	9.09091
	96.5633	14.1463	10.8539	0.767261	0.146498	2.47333	9.52381
	78.4586	69.1518	56.996	0.824215	0.881381	2.50714	9.52381
	145.301	92.5384	71.1419	0.768782	0.636873	1.98337	10
	118.165	50.9627	39.824	0.781435	0.431284	2.06332	10
	51.7459	16.5885	10.4353	0.629072	0.320576	1.88021	10
	51.2603	35.4904	32.866	0.926052	0.692357	13.2641	10.2564
	108.574	70.1042	52.0088	0.741879	0.645682	1.49751	10.5263
	174.402	71.8795	54.3472	0.756087	0.412148	1.47849	10.5263
	130.939	97.9652	72.721	0.742315	0.748173	1.48585	10.5263
	84.6138	56.7622	42.6594	0.751546	0.670839	1.48316	10.5263
	101.183	47.6534	37.9247	0.795845	0.470964	1.60892	10.5263
	124.614	105.195	79.8527	0.759094	0.844164	1.49114	10.5263
	138.465	69.6205	51.6786	0.74229	0.502802	1.5295	10.5263
	99.6282	78.3275	72.4623	0.92512	0.786198	5.82026	10.7143
	75.3883	16.5161	12.6145	0.763769	0.21908	6.86865	10.7143
	184.287	142.175	130.784	0.919883	0.771483	5.94877	10.7143
	106.598	61.4748	56.8526	0.924813	0.576697	11.2776	10.8108
	88.6792	22.7815	16.2742	0.714362	0.256898	1.11875	11.1111
	56.9269	31.8622	21.6562	0.679683	0.559704	1.01834	11.1111
	92.8384	73.1331	48.9575	0.669431	0.787746	1.00637	11.1111
	85.7439	53.1494	36.143	0.680025	0.619863	1.02423	11.1111
	167.858	34.5425	23.3253	0.675264	0.205784	1.18277	11.1111
	122.036	87.3461	79.3712	0.908698	0.715739	4.18862	12
	106.519	77.0331	70.1991	0.911285	0.723185	4.43755	12
	87.4366	39.1517	36.796	0.939833	0.447772	5.30182	12.1212
	100.052	86.5144	80.636	0.932053	0.864695	8.35162	12.5
	215.011	109.434	95.0549	0.868605	0.508968	4.03355	12.5
	91.608	83.157	79.0931	0.951129	0.907749	12.3408	12.5
	93.9587	79.9649	68.3281	0.854475	0.851065	2.89636	13.6364
	90.034	55.5421	52.0751	0.937579	0.616902	5.70875	13.7931
	106.44	52.3736	41.257	0.787745	0.49205	9.88393	13.8889
	95.4676	63.9434	53.6455	0.838953	0.669791	2.46243	14.2857
	139.385	45.2646	33.2679	0.734966	0.324744	9.02533	14.2857
	123.714	86.936	73.7402	0.848213	0.702718	2.56935	14.2857
	117.174	19.114	10.687	0.559119	0.163124	2.2054	14.2857
	119.368	98.9669	91.3408	0.922942	0.829094	5.44424	14.8148
	71.877	20.3531	15.2504	0.749291	0.283166	1.86748	15
	153.409	124.957	99.8429	0.79902	0.814532	1.99104	15
	173	99.5922	79.6268	0.799529	0.575677	2.00325	15
	140.826	100.569	79.1541	0.787064	0.714136	1.99742	15
	133.311	50.233	46.5642	0.926964	0.376809	9.1624	15.1515
	104.982	77.6318	45.5237	0.586406	0.739475	11.4916	15.2174
	85.4937	82.497	76.4485	0.926682	0.964948	5.25055	15.3846
	142.55	22.2935	16.5813	0.743772	0.156391	5.23745	15.3846
	114.439	89.4572	79.6645	0.890532	0.781699	5.22255	15.3846
	99.7091	72.756	55.3107	0.760222	0.729682	1.49036	15.7895
	115.415	51.516	38.7315	0.751835	0.446354	1.50007	15.7895
	90.1596	28.8448	21.4076	0.742163	0.31993	4.61663	16
	122.17	81.2488	58.6907	0.722358	0.665046	17.4724	16
	83.0366	54.5687	50.3812	0.923262	0.657164	3.90678	16
	78.7095	54.995	50.7392	0.922616	0.698708	11.2586	16.6667
	139.898	75.1423	65.7578	0.875111	0.53712	4.06604	16.6667
	97.9183	53.0433	47.7417	0.900053	0.541709	3.77158	16.6667
	106.584	63.105	60.4574	0.958044	0.592069	11.7415	16.6667
	28.801	12.3535	11.0789	0.896823	0.428926	7.35551	17.1429
	115.446	75.1412	65.3236	0.869345	0.650876	3.4867	17.3913
	114.826	64.344	57.1609	0.888365	0.560362	3.33628	17.3913
	121.652	88.2193	76.6214	0.868534	0.725175	17.4413	17.6471
	131.34	105.069	96.1715	0.915318	0.799976	6.20309	17.8571
	54.0106	7.18197	5.51422	0.767787	0.132973	2.72985	18.1818
	140.35	63.8744	53.3446	0.835149	0.455109	2.94224	18.1818
	134.439	104.715	90.0005	0.859478	0.778904	3.0022	18.1818
	131.02	96.5082	86.8363	0.899781	0.736592	5.43281	18.5185
	160.005	23.5647	20.4111	0.866174	0.147275	5.62689	18.5185
	60.872	38.6762	36.0783	0.932829	0.635369	8.40273	18.75
	78.4993	41.9528	40.7688	0.971776	0.534436	11.7706	19.0476
	93.6629	68.1145	56.8336	0.834384	0.72723	2.47755	19.0476
	190.804	109.02	90.1663	0.827062	0.571371	2.50085	19.0476
	113.381	78.1329	60.9034	0.779485	0.689119	23.4208	19.1176
	44.7415	12.3579	10.7728	0.871733	0.276207	5.46109	19.2308
	149.702	114.732	101.66	0.886066	0.766403	5.0286	19.2308
	93.7413	88.4579	83.5936	0.94501	0.943639	7.3666	19.3548
	114.759	107.484	100.014	0.930504	0.936609	7.15786	20
	59.8798	50.9845	40.5991	0.796302	0.851447	1.99269	20
	165.304	39.1332	28.1876	0.7203	0.236735	8.11328	20
	92.2507	65.5289	54.1079	0.825711	0.710335	1.96251	20
	89.4323	63.3525	60.9146	0.961519	0.708385	13.9436	20.4545
	118.791	30.8335	27.4327	0.889704	0.259562	7.61369	20.6897
	140.874	110.812	98.7821	0.891435	0.786609	4.00552	20.8333
	133.601	78.5638	68.4253	0.870952	0.588049	3.9764	20.8333
	109.626	36.4192	35.2112	0.966832	0.332214	3.53772	20.8333
	102.762	80.8444	76.2379	0.94302	0.786714	8.52153	21.2121
	134.414	42.5215	39.6575	0.932647	0.316346	7.40464	21.2121
	102.768	26.1297	15.0903	0.577515	0.254258	7.37879	21.2121
	40.9781	14.9575	13.6509	0.912648	0.365012	5.33106	21.4286
	138.64	102.794	93.7566	0.912084	0.741442	6.0743	21.4286
	178.577	68.055	26.1674	0.384504	0.381096	5.80332	21.6216
	75.9032	46.6324	44.6817	0.95817	0.614366	10.8684	21.6216
	63.6374	6.15088	4.69344	0.763052	0.0966551	2.75492	21.7391
	145.465	13.8855	11.5712	0.833329	0.0954558	3.18248	21.7391
	99.7414	41.7471	36.2683	0.868762	0.418554	3.42911	21.7391
	91.6151	14.1963	9.54033	0.672027	0.154956	4.11183	22.2222
	139.995	71.9761	62.2299	0.864591	0.514133	11.7143	22.2222
	158.606	111.483	102.723	0.921427	0.70289	5.49116	22.2222
	115.471	91.004	87.3344	0.959676	0.78811	10.0268	22.2222
	146.291	56.0992	51.3627	0.91557	0.383477	5.1955	22.2222
	98.544	68.4777	65.7134	0.959633	0.694895	17.5556	22.6415
	112.487	32.84	28.3013	0.861794	0.291945	2.89665	22.7273
	89.598	62.6168	55.221	0.881889	0.698863	3.0584	22.7273
	111.812	78.5906	72.0901	0.917286	0.702881	4.95491	23.0769
	89.1214	65.2173	58.3155	0.894172	0.73178	5.15958	23.0769
	91.0302	47.8958	43.0538	0.898907	0.526152	5.14695	23.0769
	155.322	58.2428	49.5353	0.850496	0.374982	4.68716	23.0769
	153.957	46.5602	42.5717	0.914337	0.302424	6.09221	23.3333
	81.285	52.1739	47.7608	0.915417	0.641863	6.94254	23.3333
	66.6637	8.66497	5.57534	0.643435	0.12998	4.41066	23.3333
	99.9169	67.7398	63.8937	0.943222	0.677961	16.4638	23.4043
	146.268	107.88	91.8709	0.851606	0.737546	33.5577	23.4568
	81.3569	44.8547	41.894	0.933994	0.551332	8.59329	23.5294
	68.0853	52.2947	47.2288	0.903127	0.768075	10.7127	23.6842
	111.526	64.0278	54.5664	0.85223	0.574108	2.49257	23.8095
	145.588	77.7646	62.6306	0.805387	0.53414	2.56373	23.8095
	61.0049	25.8704	22.0681	0.853025	0.424071	2.63201	23.8095
	90.2611	70.0055	64.1432	0.916259	0.77559	4.43028	24
	64.4617	17.9557	15.8118	0.8806	0.278549	5.11653	24
	120.057	104.864	101.565	0.968543	0.87345	20.9373	24.0741
	90.1484	79.351	75.9075	0.956605	0.880226	25.2275	24.2424
	148.265	119.208	105.327	0.883553	0.804021	4.06928	25
	108.622	43.3208	36.3699	0.839549	0.398821	9.13585	25
	37.2968	9.73916	8.11891	0.833636	0.261126	3.97529	25
	193.507	138.335	123.849	0.895282	0.714883	3.86735	25
	141.942	105.417	94.6371	0.897741	0.742677	3.94615	25
	53.2807	28.0674	25.1716	0.896826	0.526784	3.99208	25
	95.4881	62.4119	53.5485	0.857985	0.653609	4.0694	25
	105.394	75.6455	71.2425	0.941795	0.717737	5.76459	25
	73.944	69.6423	64.6237	0.927937	0.941825	6.09763	25
	154.337	124.682	119.092	0.955161	0.807857	12.3506	25
	68.1861	63.8414	59.285	0.928629	0.936282	21.3488	25.4237
	94.7087	76.4325	73.3774	0.960029	0.807027	13.6431	25.5814
	62.5203	23.5029	18.2486	0.776439	0.375925	14.9175	25.9259
	99.8404	53.6034	46.5005	0.86749	0.536891	5.5934	25.9259
	88.0739	48.9414	42.9324	0.877222	0.555685	3.42545	26.087
	114.273	86.668	80.1611	0.924922	0.758426	8.82035	26.4706
	88.1268	63.5151	59.5936	0.938259	0.720724	7.09066	26.6667
	149.949	106.282	95.752	0.900926	0.708784	5.01748	26.9231
	94.6007	59.534	54.1789	0.91005	0.629319	4.97919	26.9231
	124.878	62.8484	57.1538	0.909391	0.503277	4.81151	26.9231
	78.7531	65.0365	62.781	0.965319	0.825827	25.1632	26.9841
	121.589	84.6619	80.0771	0.945845	0.696295	14.3757	27.2727
	108.797	69.783	63.4831	0.909722	0.641405	6.78834	27.5862
	105.623	76.3264	69.7771	0.914193	0.722631	15.7936	27.6596
	134.658	82.2366	73.8653	0.898205	0.610709	4.45945	28
	151.134	95.1267	87.383	0.918596	0.629419	8.36426	28.125
	92.0268	56.0035	53.6122	0.9573	0.608556	28.0589	28.3784
	114.38	94.9717	88.6184	0.933103	0.830318	25.9396	28.5714
	101.204	32.6988	28.1773	0.861725	0.323098	8.51495	28.5714
	44.9168	6.83695	3.90136	0.570629	0.152214	2.888	28.5714
	145.811	37.5304	34.0826	0.908132	0.257391	17.1961	28.5714
	54.1414	7.69371	6.20989	0.807139	0.142104	5.5634	28.5714
	94.6085	15.4342	8.14365	0.527636	0.163138	16.0659	29.0909
	102.309	47.5731	40.8548	0.858779	0.464992	4.17025	29.1667
	134.834	65.8032	56.8928	0.86459	0.488032	4.14276	29.1667
	110.623	96.497	83.7544	0.867948	0.872304	32.7016	29.2683
	101.658	76.2271	71.5606	0.938782	0.749837	11.8776	29.2683
	79.8128	66.7787	64.1429	0.96053	0.836692	14.3988	29.5455
	112.241	12.2765	7.37159	0.600463	0.109376	4.7623	29.6296
	190.375	128.065	116.311	0.908222	0.672698	5.595	29.6296
	83.6393	64.8519	61.1375	0.942726	0.775376	8.22189	30.303
	30.491	6.7229	5.85948	0.871571	0.220488	3.33978	30.4348
	99.8083	58.1699	53.0708	0.91234	0.582816	4.8508	30.7692
	147.252	74.0976	53.1995	0.717965	0.503203	14.8724	30.7692
	158.775	116.046	111.919	0.964438	0.730881	16.6504	30.7692
	113.735	63.0694	57.2046	0.907009	0.55453	4.83794	30.7692
	132.362	46.7125	43.6793	0.935066	0.352914	4.62549	30.7692
	121.341	88.5486	84.8832	0.958605	0.729747	19.4404	30.7692
	85.9786	71.9836	66.3274	0.921424	0.837227	36.022	30.8511
	85.9804	79.0411	73.1104	0.924966	0.919293	6.55619	31.0345
	78.6618	22.6912	20.7629	0.915022	0.288465	6.19014	31.0345
	42.9265	14.0378	13.2793	0.945964	0.32702	6.35932	31.0345
	67.1232	17.4419	14.6095	0.837613	0.259848	17.0677	31.25
	147.997	101.686	95.4438	0.938617	0.687079	8.14617	31.25
	134.815	87.296	75.8167	0.868502	0.647527	7.1985	31.25
	153.362	102.554	84.4363	0.823331	0.66871	24.3772	31.3433
	114.853	76.324	73.7371	0.966107	0.664534	17.4949	31.3726
	77.5803	40.851	18.669	0.457003	0.526564	11.9484	31.5069
	94.5873	55.162	39.9811	0.724794	0.583186	23.3607	31.5069
	150.493	83.607	80.3642	0.961214	0.555554	13.1872	31.7073
	89.2969	58.0545	53.3289	0.9186	0.650129	21.2322	31.8182
	101.583	32.745	20.8629	0.637133	0.322348	22.6381	31.8182
	110.131	95.1403	87.1694	0.916219	0.863885	6.20607	32.1429
	122.853	94.6147	87.1064	0.920643	0.770146	6.01579	32.1429
	154.489	85.1919	74.8282	0.878349	0.551444	8.20082	32.3529
	161.266	130.913	119.632	0.913831	0.81178	9.90238	32.3529
	41.0214	26.6952	24.995	0.93631	0.650763	26.8276	32.4324
	108.749	77.5192	73.6178	0.949671	0.71283	10.271	32.4324
	75.6384	57.9696	55.0627	0.949855	0.766404	10.4927	32.4324
	124.219	98.0653	92.6729	0.945012	0.789453	11.7293	32.5
	133.341	35.4641	21.9221	0.61815	0.265965	9.33241	32.6087
	126.046	87.752	83.1252	0.947273	0.696192	14.9928	32.6531
	104.138	73.7955	69.9917	0.948455	0.70863	44.2561	32.9787
	31.6571	6.24773	5.80903	0.929783	0.197357	6.32847	33.3333
	81.2227	55.1379	52.033	0.943689	0.678849	9.08178	33.3333
	98.0442	78.9999	75.3535	0.953843	0.805759	13.2148	33.3333
	106.45	87.064	82.8622	0.95174	0.817885	9.20087	33.3333
	156.53	112.946	106.787	0.945466	0.721562	8.20719	33.3333
	65.0795	55.2899	51.7281	0.935579	0.849575	19.2588	33.3333
	41.896	20.961	19.2151	0.916706	0.50031	6.74537	33.3333
	82.668	44.0748	42.8396	0.971974	0.533154	27.9606	33.3333
	37.3071	28.4403	27.5104	0.967303	0.762329	9.22915	33.3333
	120.309	54.0269	48.3472	0.894871	0.44907	6.91584	33.3333
	67.2527	31.6752	28.0176	0.884529	0.470989	24.2595	33.7349
	107.174	66.7221	64.5351	0.967221	0.622559	31.4878	33.7349
	106.78	59.8384	26.9762	0.450817	0.560392	16.0011	34.0426
	97.3155	45.01	42.6947	0.94856	0.462516	10.4435	34.1463
	114.909	96.132	92.9911	0.967327	0.836591	27.7877	34.1772
	117.803	67.0024	50.8133	0.75838	0.568769	29.6815	34.1772
	75.4814	63.5454	59.9061	0.942728	0.841868	9.28543	34.2857
	108.267	71.5646	68.5864	0.958385	0.661004	20.1313	34.375
	82.1995	64.0329	60.1269	0.938999	0.778995	8.14631	34.375
	103.804	13.4672	11.4168	0.847747	0.129737	5.76472	34.375
	97.7591	26.4396	19.4112	0.734172	0.270457	9.55649	34.4262
	100.887	40.7576	33.8144	0.829645	0.403994	25.4145	34.4828
	56.9082	41.6369	39.1932	0.941309	0.731651	16.9574	34.6154
	56.0561	34.9978	32.2243	0.920752	0.624335	36.5594	34.7826
	92.1717	63.4898	60.486	0.952689	0.688821	25.7067	34.8485
	142.62	86.8585	81.2885	0.935873	0.609021	15.2762	34.8837
	29.5129	18.6847	17.5748	0.940601	0.633102	36.1798	34.9398
	110.872	72.1657	67.4548	0.934721	0.65089	9.97209	35.1351
	86.2291	69.4282	64.2856	0.925929	0.80516	17.8092	35.1852
	90.3524	67.9478	64.1567	0.944205	0.752032	15.9922	35.2941
	107.111	54.5545	46.5622	0.853499	0.509328	18.5929	35.2941
	161.173	103.15	96.8814	0.939228	0.639993	9.01454	35.2941
	23.1714	14.5479	13.2344	0.909712	0.627838	24.0898	35.2941
	129.77	79.3413	69.6183	0.877453	0.611402	7.60683	35.2941
	62.6389	17.6139	11.2591	0.639213	0.281198	17.1577	35.7143
	105.472	61.5617	42.7935	0.695131	0.58368	24.0551	35.7143
	108.98	87.2311	84.4971	0.968657	0.800431	11.7449	35.7143
	105.532	76.1052	67.5211	0.887208	0.721159	19.9562	35.8209
	114.116	69.8793	66.0379	0.945028	0.612354	16.4789	36
	36.4108	12.7141	10.6171	0.835069	0.349184	12.2814	36
	125.409	69.2622	66.329	0.957651	0.552293	26.9695	36.0656
	79.1372	58.0525	54.543	0.939546	0.733567	8.48899	36.3636
	112.233	59.3903	42.4375	0.714552	0.529171	8.57172	36.3636
	91.2242	77.1845	73.5795	0.953295	0.846097	17.291	36.5385
	115.32	90.2044	86.3856	0.957665	0.782208	17.8444	36.5385
	71.3774	49.294	43.7606	0.887745	0.690611	17.2973	36.5385
	111.183	28.4014	22.9156	0.806848	0.255448	5.7633	36.5854
	88.467	63.9056	58.7126	0.918739	0.722366	7.09302	36.6667
	117.813	80.6119	74.3739	0.922617	0.684234	6.8551	36.6667
	55.0803	21.2265	19.5183	0.919528	0.385373	6.84931	36.6667
	105.879	68.8607	62.9987	0.914871	0.65037	16.9137	36.7347
	121.256	84.2349	77.0371	0.914551	0.694689	17.6391	36.7347
	101.309	67.5454	45.2844	0.670429	0.666725	17.7271	36.9231
	98.5211	45.8316	40.1498	0.876028	0.465196	25.6205	36.9231
	161.175	70.0484	64.7384	0.924195	0.434611	5.24897	37.037
	136.094	11.3463	10.5349	0.928488	0.083371	4.51349	37.037
	131.147	65.3929	59.6357	0.911961	0.498622	5.25551	37.037
	95.0634	30.4156	23.7973	0.782405	0.319951	9.00728	37.1429
	80.5282	27.6544	24.008	0.868144	0.343413	10.0561	37.1429
	66.2081	27.1745	25.7856	0.948891	0.410441	8.6372	37.1429
	140.735	99.2501	92.9567	0.93659	0.705225	9.17232	37.1429
	47.8189	15.7634	14.3274	0.908905	0.329647	9.30615	37.1429
	127.038	8.93615	2.73344	0.305885	0.0703424	3.43207	37.5
	89.2553	67.6546	60.024	0.887212	0.75799	22.4215	37.5
	182.099	106.815	99.9585	0.935805	0.586579	8.11702	37.5
	149.168	100.4	96.0164	0.956343	0.673062	12.2268	37.5
	118.263	82.8687	80.0502	0.965988	0.700713	13.9397	37.7778
	167.331	47.3925	43.4855	0.91756	0.283227	14.6937	37.7778
	89.8196	65.0101	61.841	0.951251	0.723786	10.6203	37.8378
	87.9804	54.7553	50.3131	0.918871	0.622359	29.2591	37.8788
	96.9686	67.0659	58.861	0.877659	0.691625	26.1842	37.9747
	105.65	65.3824	63.0754	0.964716	0.618858	34.9022	38.0952
	176.239	97.8301	76.0982	0.777861	0.5551	10.3491	38.0952
	91.5637	47.514	44.8366	0.943651	0.518917	18.5111	38.1818
	41.3385	17.7018	8.28488	0.468026	0.428215	30.5577	38.2979
	79.0978	50.4876	47.4622	0.940076	0.638293	40.1776	38.2979
	66.0456	21.6716	14.4873	0.668491	0.328131	12.8275	38.4615
	140.076	101.058	91.8757	0.909142	0.72145	4.98825	38.4615
	73.1023	28.5695	24.0225	0.840847	0.390815	41.75	38.5417
	90.0707	41.8977	34.9801	0.834894	0.465164	31.051	38.5542
	148.307	93.0073	89.3367	0.960533	0.627126	11.508	38.6364
	96.4419	58.1926	54.4758	0.936129	0.603395	7.76452	38.7097
	93.5571	65.0301	59.6735	0.917629	0.695084	7.88114	38.7097
	97.2933	76.1148	73.7548	0.968994	0.782323	16.4636	38.7755
	86.1641	62.0166	60.5542	0.97642	0.71975	27.8659	38.806
	90.6045	62.4191	49.1141	0.786844	0.688918	30.2993	39.0244
	92.7101	74.0369	71.2632	0.962535	0.798585	12.8736	39.0244
	73.4771	51.1848	48.7232	0.951908	0.696609	14.8623	39.1304
	79.0703	53.555	51.2718	0.957367	0.677309	15.9968	39.1304
	146.731	50.9012	47.4142	0.931494	0.346902	12.9176	39.1304
	95.8602	63.1993	25.2198	0.399053	0.659286	14.2018	39.2405
	94.0709	39.8244	37.0044	0.929188	0.423344	16.8363	39.2857
	95.3291	53.4	48.9509	0.916684	0.560165	33.5024	39.3617
	82.4231	58.0592	55.0335	0.947886	0.704404	37.1359	39.3617
	69.1609	33.2941	30.488	0.915717	0.481401	29.7165	39.3617
	36.9372	19.0039	14.6312	0.769906	0.514493	34.2373	39.3617
	83.1934	59.7261	57.801	0.967768	0.717918	36.0705	39.3617
	109.256	80.5101	76.8335	0.954334	0.736894	24.3714	39.3939
	105.551	47.7673	44.4393	0.930329	0.45255	8.19148	39.3939
	117.424	80.3669	74.9763	0.932924	0.684415	8.41048	39.3939
	116.376	50.2968	47.6003	0.946389	0.432193	30.2361	39.4366
	25.1958	6.50958	5.7655	0.885695	0.25836	12.0076	39.5349
	96.1588	52.2935	48.8089	0.933364	0.543825	14.9225	39.5833
	52.5859	24.072	18.5882	0.772192	0.457766	35.3512	39.5833
	147.466	98.1616	92.5298	0.942626	0.665658	17.6922	39.5833
	99.2287	56.2957	53.252	0.945933	0.567333	19.9776	39.6226
	118.805	92.4683	87.0458	0.941358	0.778323	34.1276	39.759
	93.9309	63.1105	44.3017	0.701971	0.671882	28.1222	39.759
	148.356	119.775	113.114	0.944385	0.807348	9.54962	40
	77.9738	9.11742	8.5514	0.937919	0.116929	7.53122	40
	121.433	91.957	87.1049	0.947235	0.757268	11.6674	40
	38.5912	12.0255	11.5048	0.956701	0.311613	6.49546	40
	112.565	83.0862	78.4292	0.943949	0.738121	14.5596	40
	117.239	96.5587	92.0175	0.952969	0.823608	12.4683	40
	90.5825	53.8424	48.0493	0.892407	0.594402	22.3066	40.3509
	99.4425	79.1852	77.1922	0.974831	0.796291	38.2736	40.4255
	111.093	32.4043	20.9122	0.645353	0.291687	23.6284	40.4255
	146.736	85.938	80.1334	0.932455	0.585663	35.9826	40.5063
	119.052	49.5123	41.2838	0.833808	0.415887	32.3986	40.5063
	130.529	81.7855	37.6728	0.460629	0.626569	12.019	40.5063
	54.9098	19.6931	16.0392	0.814458	0.358644	44.94	40.625
	88.5002	46.0715	43.3787	0.941552	0.52058	8.42242	40.625
	145.021	78.027	76.1046	0.975362	0.53804	6.85802	40.625
	133.529	88.7595	59.2619	0.667669	0.664721	26.4694	40.625
	98.6942	77.4839	71.3234	0.920493	0.785091	5.35647	40.7407
	82.9367	50.5607	45.5263	0.900428	0.60963	24.7905	40.7895
	92.4259	74.4322	72.7433	0.97731	0.805317	33.4826	40.9639
	72.3107	15.6689	5.5377	0.353419	0.216689	9.53342	40.9836
	80.8266	57.1029	55.15	0.965801	0.706486	31.4399	41.0256
	76.1911	58.2584	56.5372	0.970456	0.764636	20.9675	41.0714
	140.909	86.6714	81.9439	0.945454	0.615086	9.10024	41.1765
	147.694	74.5109	69.9889	0.939312	0.504494	9.11919	41.1765
	184.94	128.264	118.506	0.923925	0.693541	35.9089	41.3793
	117.298	84.9686	80.858	0.951623	0.724382	32.6075	41.3793
	36.3672	7.7869	3.4775	0.446584	0.214119	12.8691	41.6667
	131.234	88.8119	85.7918	0.965995	0.676744	19.5405	41.6667
	91.9946	65.7606	63.4152	0.964334	0.714831	22.1528	41.6667
	76.6963	31.9089	19.0529	0.597104	0.416042	27.5128	41.6667
	104.233	61.1877	56.6503	0.925846	0.58703	35.3367	41.7722
	54.7452	25.2175	21.2299	0.841873	0.460634	11.43	41.8605
	122.685	100.497	91.7219	0.912682	0.819147	14.6717	41.8605
	60.5387	28.294	26.2274	0.926959	0.46737	8.35622	41.9355
	143.698	106.236	101.212	0.952709	0.739305	10.9137	42.1053
	120.607	90.5545	83.4527	0.921575	0.750823	29.6333	42.1053
	104.721	83.7749	81.6993	0.975225	0.799984	19.7202	42.1053
	105.162	66.3849	62.6774	0.944152	0.631265	31.9555	42.1687
	115.117	86.2259	83.6626	0.970272	0.749031	21.1241	42.3729
	100.051	10.1987	6.55086	0.642322	0.101935	7.37518	42.4242
	73.6848	18.7395	16.4677	0.878772	0.254319	12.665	42.4242
	161.035	77.869	74.0889	0.951456	0.483553	21.6744	42.4242
	137.141	103.681	100.006	0.964557	0.756018	24.471	42.4242
	136.521	87.8546	82.8692	0.943255	0.643524	8.29434	42.4242
	80.9534	32.2793	25.6161	0.793577	0.39874	34.4418	42.4657
	103.531	56.0016	52.887	0.944384	0.540916	15.2803	42.5532
	69.1707	38.5636	22.0823	0.57262	0.557513	23.2386	42.5532
	100.747	65.6288	38.9735	0.593848	0.651423	34.7446	42.5532
	120.225	88.2189	82.5408	0.935636	0.733783	35.0472	42.5532
	52.4005	43.0892	40.6569	0.943552	0.822304	45.4208	42.5532
	75.9486	44.6363	38.9235	0.872014	0.587717	39.7547	42.5532
	138.079	72.2601	42.4466	0.587415	0.523323	22.2972	42.5532
	84.1112	58.5544	56.0745	0.957647	0.696155	40.2654	42.5532
	86.6418	70.1124	66.8704	0.953761	0.809221	26.9049	42.8571
	137.036	77.5533	72.0297	0.928777	0.565936	26.0554	42.8571
	189.405	115.657	102.941	0.890055	0.610634	12.1979	42.8571
	130.747	70.1685	67.4333	0.96102	0.536674	8.00739	42.8571
	115.68	58.7304	53.7964	0.915989	0.507696	25.7616	42.8571
	109.581	61.6128	53.5886	0.869765	0.562256	29.0656	42.8571
	73.8247	53.3148	51.6481	0.968739	0.722181	33.3495	43.0233
	137.092	95.2152	72.7165	0.763707	0.694533	24.2039	43.0556
	32.1484	14.8542	14.3191	0.963981	0.46205	20.0158	43.1034
	56.1223	13.9462	12.6278	0.905466	0.248496	10.8955	43.2432
	90.2086	58.8826	54.4751	0.925147	0.652738	6.76669	43.3333
	104.166	54.5476	52.3796	0.960256	0.523661	31.2509	43.3735
	102.739	70.8387	68.5232	0.967314	0.689501	14.4542	43.4783
	113.887	100.719	97.7392	0.970413	0.884381	14.89	43.4783
	112.975	78.0519	75.0783	0.961902	0.690878	14.5968	43.4783
	73.6578	52.6401	51.1588	0.97186	0.714658	11.5078	43.9024
	95.8798	57.6601	55.7124	0.966221	0.601379	12.2062	43.9024
	88.2303	63.4399	60.1669	0.948408	0.719026	16.7162	44
	98.9	41.6491	26.0728	0.626012	0.421123	9.23578	44.0678
	70.0088	25.2472	21.0538	0.833909	0.360628	32.3647	44.086
	97.7136	77.0159	73.6911	0.956829	0.78818	32.2443	44.186
	142.254	104.644	101.493	0.969888	0.735615	25.871	44.2857
	109.357	47.367	39.4558	0.832981	0.43314	28.8161	44.4444
	125.764	90.4478	85.9693	0.950485	0.719187	29.6614	44.5946
	130.902	97.4508	93.2649	0.957047	0.744457	24.8888	44.6154
	76.2276	27.2171	15.5134	0.569986	0.35705	27.2297	44.6808
	95.4475	41.6459	32.9253	0.790602	0.436323	16.1913	44.6808
	72.6889	25.6388	20.1899	0.787474	0.35272	23.7961	44.7761
	102.452	66.0661	63.2125	0.956807	0.64485	17.0275	44.898
	87.0328	60.6414	57.7241	0.951892	0.696765	31.4193	45
	159.983	99.6656	90.9255	0.912306	0.622978	17.2453	45.283
	192.707	21.6474	13.0052	0.600775	0.112334	13.7457	45.283
	86.8571	69.3883	67.2996	0.969898	0.79888	28.5527	45.3333
	106.736	80.7154	78.3449	0.970631	0.756212	26.0074	45.4545
	90.0273	60.211	58.0113	0.963467	0.668808	24.1012	45.4545
	57.2157	19.7573	16.2245	0.821189	0.345312	31.0173	45.4545
	26.1333	8.04281	6.33122	0.78719	0.307761	15.7444	45.4545
	187.259	12.7022	4.83246	0.380442	0.0678323	5.04104	45.4545
	94.7776	74.2993	66.4172	0.893915	0.783934	35.618	45.8333
	106.884	55.8012	42.3692	0.759289	0.522073	24.8524	45.8333
	100.33	50.6332	47.3689	0.935531	0.504668	17.3659	45.8333
	118.203	39.6659	23.6093	0.595202	0.335574	8.91648	45.8333
	82.717	46.3038	32.2037	0.695486	0.559786	25.9296	46.0526
	68.3316	33.7943	13.3113	0.393893	0.494564	13.7229	46.0674
	153.347	11.4916	3.54189	0.308215	0.0749386	4.2226	46.1538
	108.292	94.0145	91.8739	0.977231	0.868154	24.8191	46.2687
	84.0503	55.0756	53.3512	0.968691	0.655269	18.7259	46.2963
	88.2284	47.7476	44.9817	0.942073	0.541181	17.0268	46.4286
	128.246	99.9342	97.0483	0.971121	0.779239	20.21	46.5517
	31.2663	11.3406	5.57842	0.4919	0.362709	14.391	46.5909
	51.3286	8.81207	6.57463	0.746095	0.171679	13.0273	46.6667
	95.324	52.4422	50.1371	0.956044	0.550147	16.355	46.8085
	58.8442	50.0787	48.1579	0.961643	0.85104	43.306	46.8085
	36.1442	16.7877	14.4088	0.858294	0.464466	34.0909	46.8354
	108.881	76.4504	41.996	0.549323	0.702149	18.0086	46.875
	90.7416	32.2476	12.302	0.381485	0.355378	16.4118	46.875
	88.2662	42.1686	40.6136	0.963126	0.477743	17.6875	46.9388
	72.1871	7.20439	1.93357	0.268388	0.0998016	6.22898	46.9388
	75.5878	54.7789	53.2384	0.971878	0.724705	24.5339	46.9697
	56.9679	25.103	22.6236	0.901233	0.440652	23.0485	46.988
	103.889	75.7364	73.2037	0.966558	0.729012	26.8441	47.1429
	88.5818	47.7746	44.8417	0.938609	0.539327	17.8126	47.1698
	69.2658	28.0512	16.6343	0.592997	0.404979	24.9707	47.2222
	109.453	41.5823	27.7825	0.668134	0.379909	23.1427	47.2527
	59.5023	32.7089	31.4272	0.960816	0.549708	11.214	47.3684
	133.004	83.3855	79.7423	0.956309	0.62694	13.3096	47.6191
	118.24	65.1825	62.4875	0.958655	0.551272	11.6918	47.6191
	77.7746	16.4285	5.80001	0.353044	0.211233	12.0949	47.7612
	55.9124	7.64069	2.51661	0.32937	0.136655	7.13388	47.7612
	32.1902	13.9378	12.6391	0.906824	0.432984	27.1829	47.7612
	59.0351	29.8052	27.6732	0.928469	0.504873	18.327	47.8723
	139.221	47.9223	34.1317	0.712231	0.344218	12.3007	47.8723
	134.686	96.9431	93.6002	0.965517	0.719773	42.0673	47.9167
	144.699	60.248	50.0679	0.831029	0.416367	33.5005	47.9167
	80.2716	26.2592	17.4691	0.665255	0.327129	28.0482	48.1013
	91.6467	57.6807	54.2564	0.940633	0.629381	31.7517	48.1013
	116.029	59.914	57.7983	0.964687	0.516371	20.3229	48.4848
	101.871	76.839	74.2985	0.966937	0.75428	26.6082	48.4848
	58.6563	28.1043	25.8674	0.920404	0.479136	33.0296	48.5714
	125.529	58.1311	53.708	0.923911	0.463091	10.8825	48.6486
	93.6056	76.2434	75.0886	0.984854	0.814517	37.9155	48.9362
	118.73	34.3993	29.0033	0.843136	0.289727	15.2411	48.9362
	49.3832	22.8066	21.5406	0.944489	0.461829	41.3155	48.9583
	31.6014	6.44756	3.21759	0.49904	0.204027	20.5809	48.9583
	88.3784	49.8556	46.9554	0.941828	0.564115	17.5249	49.0196
	96.5899	63.2742	61.0829	0.965368	0.655081	17.1608	49.0196
	120.904	75.6302	69.4839	0.918732	0.625539	25.6092	49.2754
	104.814	44.8535	31.3291	0.698475	0.427934	26.5243	49.3671
	99.3518	66.4901	46.1602	0.694242	0.669238	26.9094	49.3671
	52.5058	23.3206	16.9931	0.728676	0.444152	35.4519	49.3827
	86.353	65.7951	64.716	0.9836	0.761931	24.3953	50
	68.5549	18.8073	15.114	0.803624	0.27434	19.9133	50
	77.3987	33.0918	19.9485	0.602822	0.42755	15.0393	50
	121.169	91.0158	83.5242	0.91769	0.751144	24.4977	50
	114.172	70.7528	68.9108	0.973965	0.619704	24.8535	50
	113.946	64.5513	62.9031	0.974466	0.56651	13.9509	50
	57.2965	28.4351	17.4822	0.614811	0.496281	19.1971	50
	147.997	96.5293	92.1495	0.954627	0.652239	28.1776	50
	76.207	13.0225	9.09399	0.698328	0.170883	16.1769	50
	166.563	23.133	12.3279	0.532915	0.138884	16.8938	50.5747
	101.193	74.5329	65.0504	0.872774	0.736541	26.8712	50.6329
	56.6178	17.9557	14.4558	0.80508	0.317139	28.7524	50.6493
	99.0494	63.0839	47.5175	0.753242	0.636893	37.7173	51.0638
	90.7587	48.6157	42.4547	0.873271	0.535659	31.3136	51.0638
	183.22	117.681	75.816	0.644251	0.642295	29.996	51.0638
	98.1516	78.7215	76.3292	0.96961	0.80204	36.1188	51.1111
	81.4058	8.94999	7.91922	0.884831	0.109943	9.53472	51.282
	79.0668	43.905	39.9421	0.909738	0.55529	30.4305	51.3514
	90.1149	58.092	55.8291	0.961046	0.644644	10.0238	51.3514
	52.6481	21.447	19.4234	0.905648	0.407365	10.6829	51.3514
	47.1235	23.5638	21.1253	0.896513	0.500043	31.0039	51.4286
	89.6804	51.6879	48.1739	0.932014	0.576357	22.3912	51.5152
	75.5173	49.005	46.6303	0.951542	0.648924	22.4439	51.5152
	99.7967	55.8347	47.1369	0.844224	0.559484	34.3443	51.6484
	63.0828	18.3753	16.2676	0.885293	0.291289	50.9141	51.6484
	104.506	46.1707	31.1118	0.673843	0.441798	26.6911	51.8987
	78.6455	46.531	43.3103	0.930783	0.591656	31.318	51.8987
	62.1884	31.8045	30.4851	0.958514	0.511423	14.9473	52
	121.41	76.4525	63.9206	0.836083	0.629703	24.9325	52.0833
	94.3102	60.7592	48.3872	0.796377	0.644248	28.8206	52.1277
	119.65	86.0007	82.4824	0.959091	0.71877	40.6454	52.1277
	100.773	69.4326	67.1012	0.966423	0.689003	39.6358	52.1277
	90.5008	53.8775	50.0975	0.929841	0.595326	37.9011	52.1277
	133.937	62.5493	54.9184	0.878002	0.467004	9.42718	52.3809
	116.682	67.8623	62.7354	0.924452	0.5816	28.1329	52.5641
	50.4325	9.26384	8.20081	0.885249	0.183688	12.1816	52.6316
	85.3073	59.8056	57.9351	0.968724	0.701061	17.2511	52.8302
	73.3945	24.1685	19.97	0.826281	0.329296	19.0675	52.8571
	104.48	49.8377	48.0379	0.963885	0.477007	16.5512	52.9412
	148.759	45.6835	38.1353	0.834772	0.307098	11.318	52.9412
	154.218	105.664	97.9643	0.927126	0.685161	24.2614	53.0303
	92.895	64.2839	62.8002	0.97692	0.692006	22.4812	53.0303
	97.1299	69.8471	63.5808	0.910285	0.71911	36.3635	53.1915
	97.1019	57.093	54.7867	0.959605	0.58797	14.037	53.3333
	74.0863	46.2328	43.6502	0.944139	0.624039	12.2532	53.4884
	135.073	84.8381	60.2547	0.710231	0.628093	23.2179	53.8462
	63.9132	6.20952	3.29779	0.531085	0.0971556	10.2669	53.8462
	82.0237	57.7077	55.8949	0.968586	0.703549	23.774	53.9683
	118.559	17.531	6.22712	0.355207	0.147867	19.0571	54.1667
	113.982	65.5925	58.3556	0.889668	0.575464	34.7784	54.1667
	114.324	55.947	43.2771	0.773536	0.489372	29.3222	54.2169
	72.5812	31.3847	30.0812	0.958468	0.432408	31.4583	54.2169
	99.2396	55.1488	30.2506	0.548526	0.555714	25.5594	54.2553
	104.18	71.4822	69.4012	0.970889	0.686138	25.4701	54.2857
	110.154	68.2315	61.6978	0.904242	0.61942	22.2884	54.2857
	108.235	83.7097	81.7015	0.976009	0.773405	24.0254	54.5455
	84.8932	64.1094	62.3568	0.972661	0.755177	22.2316	54.5455
	65.2586	24.4411	20.9857	0.858622	0.374527	19.1758	54.6667
	144.011	18.6262	13.7269	0.736967	0.129339	17.2631	54.717
	125.849	84.4809	58.2036	0.688956	0.671288	21.2472	54.9296
	84.0066	40.8026	39.182	0.960284	0.485707	25.3596	54.9296
	52.1573	12.1531	7.11929	0.585802	0.233008	11.7372	55
	155.157	83.4693	75.5609	0.905254	0.537967	26.248	55.0725
	120.843	66.2704	60.9412	0.919584	0.5484	20.8538	55.1724
	77.7968	57.5397	55.7556	0.968993	0.739616	26.7763	55.2239
	105.78	66.0447	64.4274	0.975512	0.624361	17.4572	55.5556
	45.2244	9.10036	7.03947	0.773538	0.201227	11.9153	55.5556
	95.7696	61.3934	59.4829	0.968881	0.641053	27.2529	55.7143
	113.155	86.9153	84.1886	0.968628	0.768106	27.067	55.7143
	105.658	75.5715	73.6034	0.973956	0.715247	27.4111	55.7143
	82.6367	56.6095	55.2899	0.976689	0.68504	27.3835	55.7143
	119.041	91.4497	88.9103	0.972232	0.768218	16.8527	55.7692
	112.651	35.6221	34.109	0.957522	0.316216	17.9381	56
	50.7411	6.147	2.13831	0.347862	0.121144	6.71269	56
	51.4473	13.1744	10.0926	0.766078	0.256075	21.4546	56.25
	82.2182	26.0351	16.755	0.643555	0.316658	19.4659	56.383
	115.447	39.1825	29.8293	0.761293	0.339399	18.3022	56.383
	38.1601	11.3529	8.10916	0.71428	0.297508	30.3614	56.383
	120.313	81.9934	80.1024	0.976937	0.6815	13.4585	56.5217
	73.2212	24.4778	22.0635	0.901368	0.3343	19.4167	56.6038
	120.455	65.406	62.8375	0.960729	0.542993	17.615	56.6038
	91.1891	65.3814	63.9718	0.97844	0.716987	32.7864	56.6265
	80.1307	38.3794	33.502	0.872918	0.47896	18.4516	57.1429
	50.5854	33.0207	30.6165	0.927191	0.652772	38.8787	57.4468
	128.012	43.0271	33.0398	0.767884	0.336118	26.4618	57.4468
	96.0256	53.4929	50.9071	0.95166	0.557069	21.5788	57.5758
	86.8102	38.9935	37.8726	0.971255	0.449181	13.1773	57.6923
	110.65	30.4158	24.6097	0.809111	0.274884	11.7468	57.7778
	82.0647	60.1149	58.8879	0.979589	0.732531	31.619	57.8313
	80.3483	43.1486	40.3283	0.934637	0.53702	20.1793	58.3333
	92.1081	59.575	52.6413	0.883613	0.646795	34.9455	58.5106
	39.239	11.5499	7.75705	0.671611	0.294348	19.7104	58.5714
	97.1453	70.4786	67.3729	0.955933	0.725497	22.2521	58.6207
	132.715	75.0975	71.5201	0.952363	0.565857	25.3462	59.0909
	86.4216	57.3027	53.8996	0.940612	0.66306	35.3973	59.5745
	74.621	34.4786	31.9124	0.92557	0.46205	33.8995	59.7403
	74.4426	6.42258	2.50486	0.390009	0.0862756	14.7337	60
	79.5854	51.9841	50.6605	0.974537	0.653187	30.8174	60.241
	83.6174	39.7219	38.4437	0.967821	0.475043	23.0759	60.3175
	72.4568	19.4007	15.0341	0.774923	0.267755	49.4209	60.6383
	89.4055	16.7556	13.5401	0.808098	0.187411	16.4145	61.7021
	105.799	65.041	63.7287	0.979823	0.614762	18.8349	61.8182
	108.758	35.381	27.0338	0.764077	0.32532	15.8105	61.8182
	122.803	68.6846	65.3883	0.952007	0.559309	37.2362	62.1053
	35.3355	14.6894	14.0302	0.955123	0.415712	27.8502	62.1212
	83.8093	49.44	45.1934	0.914107	0.589911	25.9843	62.1622
	98.777	44.9092	42.8178	0.95343	0.454652	15.6113	62.5
	72.166	32.3729	29.1222	0.899585	0.44859	20.6701	62.5
	148.158	100.377	98.0386	0.976707	0.677499	32.7634	62.6506
	78.6511	49.7846	40.6363	0.816241	0.632981	29.1835	62.766
	83.1625	60.5576	59.8628	0.988527	0.728184	33.9603	62.766
	86.4213	28.089	26.9244	0.958536	0.325024	38.8135	62.766
	68.8959	15.6466	11.4992	0.73493	0.227105	30.0901	63.0952
	119.519	46.8473	45.2596	0.966108	0.391966	31.6939	63.8554
	75.9235	42.7117	41.2227	0.965138	0.562563	25.1189	63.8889
	66.3524	9.97157	4.55621	0.45692	0.150282	27.8064	64.5833
	58.7737	23.9679	23.2198	0.96879	0.407799	35.5613	64.8649
	121.008	85.1356	82.7291	0.971733	0.703551	39.2351	64.8936
	84.7335	12.9767	9.26766	0.714176	0.153147	25.2694	64.8936
	104.308	42.9099	40.8464	0.951911	0.411378	17.5854	65.3846
	52.1201	12.5403	11.6214	0.92673	0.240604	18.0482	65.8228
	108.655	54.4535	51.6075	0.947735	0.501161	24.6842	66.1972
	112.802	50.7365	49.3687	0.973042	0.449782	34.1352	67.0213
	61.4262	22.5061	19.55	0.868657	0.366392	27.0584	67.1429
	66.3769	16.6806	13.6575	0.818765	0.251302	24.5093	67.4157
	152.581	67.7884	64.517	0.951741	0.444279	22.6969	67.4699
	70.92	6.7406	2.50254	0.371264	0.0950451	12.2839	67.4699
	84.0472	8.20783	4.6661	0.568493	0.0976574	8.2716	67.7083
	84.7142	12.9924	7.73193	0.595111	0.153368	10.8563	71.0843
	70.5138	36.8273	35.8361	0.973086	0.522271	31.656	71.0843
	134.14	14.3369	9.77703	0.681949	0.10688	22.5716	72.973
	0.580343	101.71	57.1245	75.8889	1.32848	0.56164	804.917	32.7268	641
	0.381368	100.189	57.2014	53.8463	0.941346	0.570934	965.181	38.0236	687
mean	100.681	56.9306	49.6361	0.844323	0.553384	16.0596	36.3491
stdev	33.8732	28.942	27.4387	3.0422	0.206932	11.2152	34.8964
coevar	33.644	50.8374	55.2797	360.313	37.3939	69.8351	96.0037	609
	0.480856
6
	121.224	85.7101	77.9286	0.909211	0.707037	6.53557	3.44828
	61.3198	43.0819	34.7854	0.807424	0.702578	2.52818	4.7619
	88.8703	58.3187	49.5145	0.849033	0.656222	2.4929	4.7619
	76.2482	62.2235	50.2319	0.807282	0.816065	2.0012	5
	72.6218	61.9938	47.1576	0.760682	0.853653	1.52303	5.26316
	75.7471	55.8828	36.7871	0.658289	0.737756	0.973394	5.55556
	25.7944	10.3652	6.55128	0.632048	0.401838	0.943881	5.55556
	148.007	92.67	61.2136	0.660555	0.62612	0.986428	5.55556
	116.439	87.4364	58.4344	0.668308	0.750922	0.995165	5.55556
	126.474	98.0249	66.1806	0.675141	0.775059	1.00387	5.55556
	63.1169	50.426	24.9779	0.495338	0.79893	0.495338	5.88235
	50.6078	23.467	11.7138	0.499163	0.463703	0.499163	5.88235
	83.4072	38.9424	19.2907	0.495364	0.466895	0.495364	5.88235
	116.518	82.7256	42.8855	0.518406	0.709981	0.518406	5.88235
	95.5072	71.7768	35.6761	0.497042	0.751533	0.497042	5.88235
	43.9991	24.2263	11.3078	0.466759	0.550608	0.466759	5.88235
	85.2596	37.2059	16.8565	0.453059	0.436384	0.453059	5.88235
	116.525	90.4991	44.7616	0.494608	0.776647	0.494608	5.88235
	50.358	39.509	20.593	0.521224	0.784561	0.521224	5.88235
	76.0913	55.3878	29.0276	0.52408	0.727912	0.52408	5.88235
	58.4483	26.2234	13.5879	0.518161	0.44866	0.518161	5.88235
	82.3234	59.8091	56.8363	0.950295	0.726514	11.8788	7.69231
	76.1342	72.7258	65.952	0.906859	0.955231	4.4818	8
	116.401	97.159	85.0945	0.875827	0.834696	3.50625	8.69565
	86.3509	64.9733	56.8832	0.875485	0.752433	3.47477	8.69565
	60.1616	53.1863	45.8831	0.862686	0.884058	3.59776	8.69565
	127.149	33.1837	28.7018	0.864935	0.260983	3.4381	8.69565
	129.441	15.4167	6.92471	0.44917	0.119102	1.87648	9.09091
	63.0602	60.1484	50.4181	0.838228	0.953826	2.4914	9.52381
	76.0093	45.0847	37.6565	0.835239	0.593147	2.46349	9.52381
	76.3326	46.09	36.4963	0.79185	0.603804	1.98276	10
	22.614	16.9805	13.3508	0.786243	0.750886	2.009	10
	65.6031	31.6224	24.2048	0.765432	0.482027	1.53258	10.5263
	153.362	63.36	46.5111	0.734077	0.413139	1.44345	10.5263
	80.6431	56.9914	43.5665	0.76444	0.706711	1.51961	10.5263
	70.4986	45.3471	33.1886	0.73188	0.643234	1.4044	10.5263
	136.457	101.702	75.6516	0.743855	0.745307	1.49193	10.5263
	118.508	89.086	81.9575	0.919982	0.751732	5.95069	10.7143
	121.79	7.65509	1.51165	0.19747	0.062855	0.256624	11.1111
	93.5593	81.3014	53.1334	0.653536	0.868982	0.996114	11.1111
	113.345	77.079	50.9645	0.661198	0.680041	0.996267	11.1111
	80.0521	51.3228	35.8125	0.69779	0.641117	1.08107	11.1111
	108.027	72.2345	65.5286	0.907165	0.66867	5.06312	11.5385
	92.0411	84.0903	76.948	0.915064	0.913617	4.96969	11.5385
	72.075	62.3681	55.5839	0.891224	0.865322	3.99947	12.5
	88.3841	69.3668	60.0602	0.865835	0.784833	3.46689	13.0435
	73.0272	26.3895	23.7385	0.89954	0.361366	3.70341	13.0435
	112.352	84.544	72.3228	0.855446	0.752495	2.9882	13.6364
	63.0556	42.9911	37.1198	0.863429	0.681797	2.99047	13.6364
	91.6558	66.5921	54.3366	0.815962	0.726546	2.52176	14.2857
	42.7777	35.8632	33.4901	0.933829	0.838362	5.91655	14.2857
	103.531	74.3073	67.0589	0.902453	0.717733	4.86553	14.8148
	76.7901	57.431	46.5464	0.810475	0.747896	2.02302	15
	67.9929	49.1242	39.549	0.805082	0.722491	2.01689	15
	91.9848	59.9058	46.3123	0.773086	0.651257	2.02778	15
	94.4646	63.3746	56.5042	0.89159	0.670882	4.89541	15.3846
	108.265	19.3627	18.6345	0.962391	0.178845	1.29266	15.7895
	130.008	95.9963	71.4479	0.744278	0.738388	1.50174	15.7895
	74.2383	58.2811	44.2732	0.759649	0.785054	1.51152	15.7895
	85.7267	54.7492	40.2131	0.734497	0.638648	1.51653	15.7895
	81.4401	69.048	52.119	0.754823	0.847838	1.50833	15.7895
	113.917	72.3627	55.0989	0.761427	0.635223	1.53216	15.7895
	62.6317	18.3992	13.3321	0.724606	0.293767	1.43112	15.7895
	97.4447	86.3522	77.9976	0.90325	0.886166	4.52448	16
	23.8764	10.0163	9.24292	0.922789	0.419506	11.9535	16.2162
	99.5696	56.2557	50.8553	0.904003	0.564988	3.97428	16.6667
	47.3567	18.3607	14.5844	0.794324	0.387711	5.99692	17.0732
	79.0487	50.8319	47.9003	0.942327	0.643045	9.05417	17.1429
	148.162	74.6892	64.3905	0.862113	0.504107	3.4615	17.3913
	119.422	95.1883	81.7009	0.858309	0.797075	3.57347	17.3913
	72.8014	50.7127	46.7201	0.92127	0.696589	6.11413	17.8571
	60.4818	20.6688	17.0902	0.82686	0.341736	2.99485	18.1818
	140.055	87.658	72.6141	0.828379	0.625885	3.05598	18.1818
	78.8322	18.3963	15.4872	0.841863	0.23336	2.90869	18.1818
	75.5996	61.0459	50.9349	0.83437	0.807489	2.47878	19.0476
	51.0005	14.5866	8.24392	0.56517	0.28601	8.63803	19.0476
	76.5746	56.7855	46.757	0.823396	0.741571	2.47845	19.0476
	81.2981	59.6522	48.8386	0.818722	0.733746	2.49258	19.0476
	37.0466	37.3512	35.3	0.945084	1.00822	7.82122	19.3548
	81.7421	55.9661	49.8994	0.891601	0.684667	4.57909	20
	122.245	104.121	95.9971	0.92198	0.851738	7.36945	20
	67.5446	49.2631	39.4579	0.800962	0.729341	2.00625	20
	91.0293	68.5158	53.7382	0.784319	0.752678	1.98666	20
	53.633	43.8785	35.6981	0.813566	0.818125	2.01309	20
	112.666	68.3512	54.8148	0.801959	0.606672	1.99001	20
	83.424	37.002	30.3247	0.819542	0.443542	5.52363	20.6897
	107.806	76.9607	70.941	0.921782	0.713881	6.57544	20.6897
	58.8481	35.7196	31.58	0.88411	0.606979	3.99578	20.8333
	59.7706	28.4263	25.2213	0.887253	0.475591	6.25824	21.4286
	33.0974	23.2481	20.4764	0.880776	0.702414	3.58964	21.7391
	86.9517	56.1494	48.5432	0.864537	0.645753	3.52568	21.7391
	55.9212	11.8829	8.72984	0.734653	0.212494	3.53092	21.7391
	86.8415	60.0241	55.3973	0.922917	0.691191	5.42605	22.2222
	76.868	61.3415	56.2849	0.917566	0.798011	5.34024	22.2222
	61.2941	50.5634	47.1843	0.933171	0.824931	7.49298	22.5806
	107.067	49.7653	39.0827	0.785341	0.464804	12.2123	23.0769
	70.6325	60.5551	58.6035	0.96777	0.857326	38.1786	23.1579
	91.9381	66.1818	61.6398	0.931372	0.719851	6.93579	23.3333
	41.8807	19.9506	19.1031	0.957519	0.476368	7.50326	23.5294
	66.9046	32.5079	24.7236	0.760542	0.485884	29.1493	23.5294
	63.8209	42.7043	40.5445	0.949423	0.669127	11.4626	23.6842
	65.6345	34.0097	31.0686	0.913522	0.518168	10.4596	23.6842
	96.9332	66.7162	55.2626	0.828324	0.68827	2.49337	23.8095
	79.4244	65.977	55.2091	0.836793	0.830689	2.50289	23.8095
	64.2717	13.9034	11.5714	0.832269	0.216323	3.22247	24
	79.6338	56.5172	51.124	0.904573	0.709715	4.48878	24
	78.9924	57.3396	51.3558	0.895644	0.725887	4.51597	24
	73.2197	58.3817	54.0117	0.925148	0.79735	6.70032	24.1379
	68.3742	37.5176	34.0756	0.908256	0.548711	6.30492	24.1379
	72.4142	54.2382	50.1903	0.925367	0.749	6.57714	24.1379
	74.9566	54.7906	50.1099	0.91457	0.730965	9.15894	24.2424
	28.4281	25.9339	24.4596	0.943152	0.912261	8.75427	24.2424
	69.4299	50.8223	48.8353	0.960905	0.731994	14.6253	24.4444
	64.0679	41.0526	38.0214	0.926163	0.640768	8.33548	25
	68.723	25.8769	22.7614	0.879602	0.376539	6.72264	25
	131.441	80.2317	70.3153	0.876403	0.610399	4.08353	25
	121.95	80.6494	73.5098	0.911473	0.661333	6.07772	25
	87.8577	73.246	68.3991	0.933826	0.833689	5.84456	25
	77.9218	16.6925	13.3392	0.799114	0.214221	5.17971	25
	86.3301	63.7021	60.0104	0.942048	0.73789	13.2461	25.5814
	133.367	61.6294	56.0413	0.909328	0.462104	13.7349	25.641
	144.939	44.6058	41.3263	0.926479	0.307755	8.5115	25.8065
	60.1144	29.7539	28.1123	0.944828	0.494954	4.91833	25.9259
	127.713	56.9157	52.1484	0.916238	0.445654	3.29166	26.087
	88.122	62.1189	59.262	0.95401	0.704919	12.657	26.1905
	112.222	86.191	81.9648	0.950967	0.768038	12.4179	26.1905
	82.3864	66.5463	63.1078	0.948329	0.807735	11.4189	26.3158
	73.5896	60.6199	56.4265	0.930826	0.823756	7.06149	26.6667
	92.8088	60.5781	56.0274	0.924879	0.65272	6.97901	26.6667
	112.288	92.6184	88.8436	0.959244	0.824831	12.9131	26.8293
	106.026	85.2084	75.9283	0.89109	0.803657	5.17843	26.9231
	71.5493	55.5524	50.5763	0.910424	0.776421	5.04753	26.9231
	72.5161	36.3826	32.8586	0.90314	0.501717	5.10374	26.9231
	60.143	13.9819	3.94858	0.282406	0.232478	4.98759	27.0833
	64.4024	44.2467	38.3862	0.867549	0.687034	3.0315	27.2727
	57.8993	23.0974	14.9151	0.645749	0.398923	29.1773	27.3684
	29.5294	24.5386	22.1005	0.900644	0.830987	38.0798	27.3684
	69.776	49.1336	46.0194	0.936617	0.704162	12.641	27.5
	25.2331	13.1231	11.9376	0.909663	0.520075	6.31142	27.5862
	69.4395	33.188	30.749	0.92651	0.477942	18.5594	27.7778
	97.4411	71.6947	68.4292	0.954453	0.735775	13.4859	27.907
	66.769	47.6995	43.835	0.918982	0.714396	18.5439	28
	93.9422	64.0339	58.382	0.911735	0.681631	4.42559	28
	43.7031	34.6266	31.5412	0.910895	0.792315	39.2914	28.4211
	30.0009	21.9268	21.2451	0.96891	0.730872	41.0073	28.4211
	84.0531	61.1638	57.6292	0.942211	0.727681	9.85594	28.5714
	109.158	9.70551	2.41084	0.248399	0.0889127	2.3256	28.5714
	35.4315	12.228	10.5322	0.861317	0.345116	8.47552	28.5714
	59.4766	25.4488	22.0097	0.864861	0.42788	25.3839	28.8462
	30.8357	16.1542	14.9871	0.927752	0.523879	12.4174	28.9474
	111.463	91.8296	81.3963	0.886384	0.823857	18.8351	29.0909
	83.2206	57.4482	51.044	0.888522	0.690312	4.07321	29.1667
	126.921	87.0846	76.7465	0.881288	0.68613	3.99018	29.1667
	66.5948	54.7033	48.4109	0.884972	0.821435	4.02581	29.1667
	108.695	73.9418	68.5832	0.92753	0.680268	9.17536	29.4118
	32.6752	9.83332	6.68364	0.679693	0.300942	36.6659	29.4737
	54.6935	24.1003	22.3976	0.929353	0.440642	12.5998	29.5455
	69.7819	53.203	48.6809	0.915002	0.762419	5.45191	29.6296
	73.541	58.6101	53.9668	0.920778	0.796971	5.53572	29.6296
	62.6663	48.542	45.0089	0.927216	0.77461	5.35891	29.6296
	18.1699	10.2494	9.40312	0.917428	0.56409	5.37165	29.6296
	155.456	113.651	103.795	0.913283	0.731079	5.49394	29.6296
	81.9653	31.3208	28.4084	0.907013	0.382123	36.2784	29.6703
	72.3461	38.3634	37.7328	0.983562	0.530276	7.77007	29.7297
	62.3402	54.5905	53.2835	0.976059	0.875686	31.0202	30
	92.9855	64.4922	62.5892	0.970492	0.693573	16.2959	30
	64.5857	11.4857	10.2493	0.892351	0.177836	6.5269	30
	91.1194	28.0188	25.5215	0.91087	0.307495	10.7364	30
	99.8308	84.2188	79.4907	0.94386	0.843615	8.51127	30.303
	93.139	79.9589	75.4377	0.943456	0.85849	8.63748	30.303
	83.4002	51.9885	44.2687	0.85151	0.623361	22.1507	30.4348
	95.4901	53.6614	51.0841	0.951971	0.561958	25.3619	30.4348
	35.3899	21.0727	15.5125	0.736143	0.595445	27.8549	30.5263
	37.1072	28.7047	27.508	0.958309	0.773562	42.4526	30.5263
	31.2261	10.591	8.85166	0.835774	0.33917	37.2186	30.5263
	92.8463	58.5942	51.1704	0.873302	0.631088	5.27142	30.7692
	91.0713	62.4611	56.0738	0.89774	0.685848	4.98463	30.7692
	97.2539	44.2226	39.4891	0.892963	0.454713	13.1699	30.9091
	22.3012	7.59544	6.3024	0.829761	0.340584	13.3791	31.1111
	19.1284	13.7962	13.3379	0.966778	0.721241	12.5832	31.1111
	58.95	29.5365	27.1544	0.91935	0.501043	8.34107	31.25
	89.4345	34.9095	32.112	0.919863	0.390336	9.74431	31.4286
	108.647	63.9849	60.826	0.950631	0.588924	9.15175	31.4286
	53.4869	26.3832	19.0875	0.723472	0.493265	30.3219	31.5789
	82.5916	61.3321	55.8076	0.909925	0.742595	4.53363	32
	117.915	82.9164	76.0704	0.917435	0.703185	6.01217	32.1429
	50.2064	8.74805	6.46995	0.739587	0.174242	5.35171	32.1429
	77.1223	45.211	42.1985	0.933368	0.586225	6.78831	32.2581
	85.6473	41.8491	38.5917	0.922163	0.488621	23.7907	32.2581
	33.4957	30.8531	30.2554	0.980626	0.921108	27.9903	32.4324
	72.8862	49.794	47.4215	0.952354	0.683175	10.513	32.4324
	72.7935	59.7816	57.8465	0.96763	0.821249	39.0526	32.6316
	124.936	89.1054	83.8283	0.940776	0.713207	15.0074	32.6531
	16.7416	9.4985	9.05231	0.953025	0.56736	20.3736	32.7273
	43.2262	22.2233	20.0886	0.903941	0.514117	35.9412	33.3333
	81.7752	70.0805	63.8066	0.910476	0.856989	5.57087	33.3333
	66.7704	26.3284	10.6929	0.406135	0.394312	7.99246	33.3333
	102.029	54.6478	50.6021	0.925967	0.535612	12.5936	33.3333
	92.9807	70.5388	63.6468	0.902295	0.758639	5.70034	33.3333
	129.192	20.2052	12.6535	0.626252	0.156397	8.24813	33.3333
	78.9854	70.0483	67.6778	0.96616	0.886851	23.9649	33.3333
	86.0668	63.1471	60.7666	0.962301	0.7337	39.2286	33.6842
	57.4658	15.9413	6.08721	0.381851	0.277405	16.4555	33.6842
	25.0794	21.9127	21.4752	0.980036	0.873731	38.9554	33.6842
	84.708	61.6337	31.1854	0.50598	0.727602	22.1305	33.7209
	52.4503	27.7983	26.5851	0.956357	0.529992	19.951	33.9286
	83.7444	62.7558	56.3414	0.897788	0.749373	17.6911	33.9286
	88.6281	70.1637	67.9077	0.967848	0.791664	17.2439	34
	90.8329	65.6382	62.7871	0.956563	0.722626	15.2298	34.0426
	73.9973	59.9477	57.44	0.958168	0.810134	14.2041	34.0909
	159.614	97.0549	88.6946	0.91386	0.608059	12.3154	34.1463
	48.782	6.34423	4.28527	0.67546	0.130053	11.1292	34.2105
	63.057	27.9603	25.7156	0.91972	0.443413	8.99714	34.2857
	59.0987	29.471	26.0165	0.882783	0.498675	7.83819	34.375
	105.561	80.2695	76.6237	0.95458	0.760406	22.2334	34.375
	97.5292	47.6997	40.1986	0.842744	0.489081	24.3608	34.4262
	89.0017	40.2972	36.3736	0.902633	0.452768	6.82679	34.4828
	74.3284	44.4983	40.3416	0.906586	0.598672	6.35981	34.4828
	91.9973	61.4725	55.3355	0.900168	0.668199	5.1253	34.6154
	83.2659	72.7141	71.574	0.984321	0.873275	31.0891	34.7368
	23.3082	20.9002	20.4765	0.979728	0.896689	40.053	34.7368
	85.4584	61.7214	57.6479	0.934003	0.722239	11.8822	35
	98.093	53.3664	50.357	0.943609	0.544039	8.68806	35.2941
	121.66	86.6204	80.7948	0.932746	0.711989	9.38219	35.2941
	108.365	79.8404	77.7112	0.973332	0.73677	41.477	35.4167
	78.1204	37.2516	26.6754	0.716086	0.476849	44.2759	35.4167
	84.5427	61.8791	59.6838	0.964523	0.731928	15.7513	35.4167
	81.8785	59.3811	57.2194	0.963596	0.725235	27.41	35.6164
	129.345	99.6062	95.8991	0.962782	0.770084	28.3599	35.7143
	90.3027	63.5555	58.7375	0.924193	0.703805	6.03429	35.7143
	75.8216	31.2884	28.7466	0.918762	0.412658	23.0007	35.7895
	74.1381	46.0197	44.0234	0.956622	0.620729	19.4857	35.8491
	82.5666	50.3826	47.5353	0.943486	0.610205	10.209	36.1111
	93.0393	71.3063	67.4065	0.945309	0.76641	10.0652	36.1111
	91.2995	64.1567	61.5385	0.95919	0.702706	16.2474	36.1702
	77.7869	51.2351	48.8518	0.953483	0.65866	20.0352	36.3636
	103.865	27.0838	14.7496	0.54459	0.260759	10.9337	36.3636
	103.646	77.6994	75.0807	0.966296	0.749661	23.5618	36.5079
	30.6042	26.4096	25.9198	0.981454	0.862943	32.2446	36.5854
	74.786	54.7413	51.3889	0.938759	0.731973	6.73196	36.6667
	73.1942	51.5258	50.1338	0.972985	0.70396	44.5994	36.8421
	106.75	63.4986	60.0105	0.945068	0.594837	11.2188	36.8421
	94.0996	76.6254	73.4348	0.958361	0.814301	20.5807	36.8421
	22.8607	16.5292	15.6284	0.945504	0.723038	39.926	36.8421
	21.233	15.1587	14.5269	0.958318	0.713922	41.4661	36.8421
	69.9825	50.1603	46.4992	0.927012	0.716755	9.30012	37.1429
	103.598	66.7054	63.7293	0.955384	0.643885	16.8402	37.2549
	91.6197	56.0263	52.3081	0.933633	0.61151	11.7973	37.5
	79.3019	47.0135	44.5118	0.946788	0.592842	7.86332	37.5
	95.3524	62.7549	59.7246	0.951713	0.658136	12.2697	37.5
	94.1269	44.3107	28.9551	0.653456	0.470755	25.5128	37.5
	68.8322	49.612	46.6637	0.940574	0.720767	8.00932	37.5
	24.029	18.819	17.8055	0.946146	0.783178	12.5878	37.5
	83.08	64.2121	60.202	0.93755	0.772894	22.8768	37.7049
	82.8352	55.6325	52.9928	0.952552	0.671604	11.1113	37.8378
	89.3497	41.0528	37.5825	0.915466	0.459462	9.87491	37.8378
	49.8929	9.68779	5.34146	0.551359	0.194172	6.10627	37.8378
	61.1107	15.5782	11.0981	0.712412	0.254918	35.1097	37.8947
	26.9614	22.6102	22.1361	0.979035	0.838612	37.1111	37.8947
	52.4251	7.62836	6.52774	0.85572	0.14551	5.00704	37.931
	110.792	53.2553	45.2701	0.850058	0.480679	14.5536	38
	52.4124	23.5696	12.3342	0.523309	0.449695	10.9048	38
	97.613	82.7551	80.0114	0.966845	0.847788	35.4366	38.0952
	31.5345	10.7256	10.0328	0.935409	0.340122	26.2402	38.0952
	175.305	135.716	128.657	0.947988	0.774168	8.85475	38.2353
	39.5274	14.72	12.9497	0.879738	0.372399	11.7891	38.2979
	101.879	51.0832	48.9411	0.958066	0.501411	11.0831	38.4615
	94.7441	69.9282	66.2982	0.948089	0.738075	12.0898	38.4615
	95.4296	61.4964	55.6123	0.904318	0.644417	33.9753	38.7097
	151.088	119.882	115.249	0.961353	0.793457	41.0714	38.9474
	52.3265	24.5902	23.2098	0.943867	0.469937	35.755	38.9474
	88.5876	28.5438	14.8402	0.519909	0.32221	15.8139	38.9474
	29.3162	18.2587	17.2936	0.947145	0.622819	31.9709	38.9474
	80.8145	31.4333	20.0378	0.637469	0.388956	17.7788	38.9474
	22.2886	15.9203	14.8931	0.935473	0.714281	36.6182	38.9474
	23.301	17.5473	15.4468	0.880298	0.753071	44.2625	38.9474
	124.269	44.5105	42.0102	0.943827	0.35818	24.6855	39.0625
	73.2958	59.7463	58.0519	0.97164	0.81514	20.4992	39.2857
	53.0901	25.1042	23.0469	0.91805	0.47286	10.9663	39.4737
	68.9076	38.5446	35.9073	0.93158	0.559366	13.4646	39.5349
	102.991	79.1319	76.4388	0.965967	0.768334	13.1549	39.5349
	73.9265	59.1671	57.6195	0.973844	0.80035	41.5818	39.5833
	92.2291	76.4979	73.8469	0.965345	0.829434	19.2587	39.6226
	105.855	37.8061	32.2443	0.852888	0.35715	19.506	39.6226
	32.5933	14.6181	13.9862	0.956773	0.4485	23.7307	39.6825
	120.171	47.7027	44.7467	0.938033	0.396956	27.8217	39.6825
	70.559	50.3644	43.3531	0.860789	0.713792	29.3528	39.7436
	22.5418	17.2303	16.721	0.970444	0.76437	34.2744	39.7727
	101.784	72.6652	71.143	0.979052	0.713919	43.1413	40
	23.8132	10.6091	9.47183	0.892803	0.445513	23.7778	40
	71.0238	24.1699	22.1941	0.918253	0.340306	12.8485	40
	50.5147	28.503	21.8987	0.768292	0.564253	21.2277	40
	28.2876	23.5108	22.7312	0.966841	0.831134	42.4613	40
	54.1841	35.4686	34.5783	0.974898	0.654594	40.0042	40
	90.49	75.2816	72.4246	0.962049	0.831933	15.1572	40
	124.392	79.473	74.7158	0.940141	0.638894	6.79627	40
	90.3014	64.2206	62.175	0.968148	0.71118	23.8983	40.3226
	38.3244	17.4415	13.5967	0.779561	0.455101	14.9741	40.4255
	125.716	89.6501	80.5353	0.898329	0.713116	14.7372	40.4255
	66.7907	43.4647	41.731	0.960112	0.650759	13.7015	40.4762
	132.343	6.39974	1.34493	0.210154	0.0483573	3.22424	40.4762
	101.194	81.7068	78.0836	0.955656	0.807427	10.431	40.5405
	30.2372	20.2774	19.2115	0.947432	0.670613	45.176	40.625
	20.932	10.0728	9.09797	0.903225	0.481213	27.5126	40.6977
	33.0931	12.9737	9.85893	0.759918	0.392035	9.11124	40.7407
	91.0487	57.0179	53.5134	0.938538	0.626235	20.2172	40.7407
	87.966	57.5047	54.1834	0.942243	0.653715	17.3113	40.8163
	73.3571	26.3801	10.903	0.413303	0.359612	14.2108	41.0526
	92.2748	65.9338	64.1087	0.972319	0.714537	34.7441	41.0526
	100.468	73.8668	67.6854	0.916318	0.735227	38.4489	41.0526
	79.9378	66.4656	65.3354	0.982997	0.831466	38.7911	41.0526
	119.445	80.3615	75.7266	0.942324	0.672789	9.1092	41.1765
	69.8097	58.4516	56.9141	0.973697	0.837299	17.0341	41.1765
	90.841	59.2225	55.8227	0.942592	0.651936	8.91378	41.1765
	75.9885	47.8809	46.5529	0.972265	0.630107	16.9841	41.1765
	56.0818	32.6985	30.6797	0.93826	0.583051	10.0066	41.6667
	76.1118	60.8549	58.7973	0.966187	0.799547	21.5287	41.6667
	128.603	94.5398	90.7871	0.960306	0.73513	14.6872	41.6667
	101.648	62.7777	60.5799	0.964991	0.617597	13.382	41.8605
	84.2658	71.694	69.5486	0.970076	0.850808	13.2795	41.8605
	95.6459	38.2542	32.8991	0.860012	0.399957	21.3599	42.1053
	21.2241	10.798	9.70774	0.899033	0.508761	37.5149	42.1053
	72.0534	46.5006	36.9855	0.795376	0.645363	40.2113	42.1053
	43.9412	17.992	16.8964	0.939107	0.409455	11.7306	42.1053
	67.2039	42.4365	40.6121	0.95701	0.631459	36.4883	42.1053
	19.5916	11.7547	11.3021	0.961496	0.599987	39.6934	42.1053
	101.705	85.1437	82.7274	0.971621	0.837167	21.2349	42.1053
	93.1295	75.9183	74.1468	0.976666	0.815191	24.1192	42.1875
	60.0471	39.9471	39.0686	0.978008	0.665263	38.2418	42.3913
	86.1607	58.0568	56.4181	0.971774	0.67382	35.4716	42.5
	99.1139	78.0606	75.0372	0.961268	0.787584	18.8011	42.5926
	98.1989	74.5251	72.3876	0.971319	0.75892	17.0562	42.8571
	63.2105	45.482	43.9274	0.965819	0.719532	16.0197	42.8571
	110.722	90.5789	88.6657	0.978878	0.818076	40.5281	43.1579
	79.3364	55.3608	51.5596	0.931337	0.697798	31.8057	43.1579
	128.307	101.833	99.0005	0.972182	0.793671	39.496	43.1579
	113.98	60.5976	33.5416	0.553513	0.531652	21.273	43.1579
	24.5484	16.9063	16.4977	0.97583	0.688695	39.3004	43.1579
	46.0259	25.2459	13.3647	0.529379	0.548516	34.8416	43.1579
	47.3957	16.0128	13.0966	0.81788	0.337853	24.0494	43.1579
	73.3492	50.7329	48.4807	0.955607	0.691663	10.4214	43.2432
	37.075	21.7664	21.0905	0.968947	0.587091	15.5038	43.4783
	60.0398	31.7866	30.3572	0.955033	0.529425	27.6281	43.4783
	73.2153	50.7338	48.3643	0.953295	0.69294	23.3691	43.5484
	111.137	80.4177	67.132	0.834791	0.723592	23.1992	43.5484
	89.9713	54.3342	50.6764	0.93268	0.603905	7.74462	43.75
	89.9653	62.5737	59.408	0.949409	0.695531	13.4518	44.186
	58.6577	18.625	16.9057	0.90769	0.31752	33.8191	44.186
	54.4134	23.6301	14.9906	0.634386	0.434269	23.3087	44.2105
	102.065	64.8387	57.662	0.889314	0.635266	32.6532	44.2105
	34.2717	26.7693	25.847	0.965547	0.781091	43.9418	44.2105
	91.79	55.3913	49.2863	0.889784	0.603457	39.6924	44.2105
	67.5527	26.9256	24.6999	0.917341	0.398586	39.6033	44.2105
	56.7534	47.2795	47.0305	0.994733	0.833069	27.3918	44.4444
	119.859	75.7822	70.9056	0.935649	0.632261	10.4048	44.4444
	102.921	70.3505	67.5799	0.960617	0.683539	15.8631	44.6808
	35.4515	17.1974	16.0215	0.931625	0.485097	45.2243	44.6808
	56.8154	17.6968	15.3435	0.86702	0.311479	42.523	44.7917
	32.379	13.9921	11.6496	0.832586	0.432135	28.7595	44.8718
	126.677	83.8343	73.5942	0.877853	0.661794	10.9972	45
	64.8203	28.0347	22.1193	0.788997	0.432498	22.6418	45.2632
	87.2703	66.1552	64.669	0.977534	0.758049	39.7988	45.2632
	106.849	62.7362	23.3292	0.371861	0.587147	19.1967	45.2632
	62.6992	36.6833	35.7091	0.973443	0.585068	44.6532	45.2632
	15.7485	7.68854	6.06316	0.788597	0.488207	32.4248	45.2632
	29.5813	18.5284	15.7653	0.850874	0.626355	36.1535	45.2632
	65.1936	38.1341	36.8932	0.967461	0.584936	23.4542	45.3125
	82.246	60.8472	56.2347	0.924196	0.739819	21.3187	45.4545
	105.559	85.6205	83.1744	0.971431	0.811116	19.6698	45.4545
	96.5707	70.9225	68.6894	0.968514	0.73441	20.8688	45.614
	76.44	52.2725	50.4803	0.965715	0.683837	20.4598	45.614
	84.8834	46.5845	43.6633	0.937292	0.548805	14.2191	45.6522
	101.728	38.705	34.0682	0.880199	0.380477	14.2648	45.6522
	101.669	75.7408	72.9167	0.962714	0.744975	13.4662	45.6522
	68.4638	53.041	51.6929	0.974584	0.77473	19.9246	45.7627
	90.8772	41.2384	35.1228	0.851701	0.453782	43.2793	45.8333
	40.7084	13.9136	5.93949	0.426885	0.341787	15.1894	45.8333
	76.0765	51.0903	48.3295	0.945963	0.671564	10.4317	45.9459
	16.6138	8.94784	7.58897	0.848134	0.538578	36.2781	45.977
	73.969	55.6611	54.2278	0.97425	0.752493	18.6868	46.2963
	84.0705	53.8248	43.8666	0.814988	0.640234	33.5369	46.3158
	17.3623	9.39226	8.18999	0.871994	0.540956	34.5333	46.3158
	55.6367	32.9388	32.4525	0.985236	0.592034	36.4132	46.3158
	126.836	75.9026	74.3865	0.980026	0.598431	38.7419	46.3158
	113.89	81.5653	75.1006	0.920742	0.716178	40.5975	46.3158
	75.1702	54.6417	52.1947	0.955217	0.726908	25.2543	46.3768
	60.13	37.5541	36.5068	0.972113	0.624548	19.0178	46.5517
	88.9509	67.3474	63.8098	0.947472	0.75713	22.8623	46.7742
	77.548	62.977	60.9036	0.967078	0.812102	15.721	46.8085
	41.7694	15.0234	9.23975	0.615025	0.359674	36.027	46.875
	23.4768	7.22654	4.09032	0.566013	0.307816	25.0048	46.875
	131.786	55.3674	41.3465	0.746765	0.42013	7.64809	46.9388
	88.2435	51.7535	49.8693	0.963593	0.586485	17.6868	46.9388
	75.2084	38.3888	36.9884	0.963522	0.510432	25.8284	47.1429
	23.4665	10.224	7.95597	0.77817	0.435683	33.4972	47.3684
	87.252	67.6368	66.2171	0.97901	0.77519	39.3743	47.3684
	67.3427	31.0656	29.3327	0.944218	0.461306	10.6465	47.3684
	24.1614	16.3594	15.9024	0.972066	0.677086	41.7488	47.3684
	77.5501	56.3917	55.2631	0.979986	0.727165	38.4384	47.3684
	66.4801	17.6247	16.0843	0.912599	0.265113	32.8828	47.561
	51.9801	34.9391	33.6158	0.962127	0.672162	14.2709	47.7273
	92.4584	59.1832	57.6119	0.973449	0.640107	21.6551	48.3871
	86.5278	63.5782	62.3966	0.981414	0.734773	40.6202	48.4211
	76.9395	60.2215	57.9471	0.962233	0.782713	38.6805	48.4211
	38.8032	23.8278	22.8669	0.959672	0.614068	41.42	48.4211
	39.311	23.6625	21.048	0.889508	0.601932	40.0851	48.4211
	23.4236	10.5686	9.75993	0.923485	0.451193	44.8176	48.4211
	99.2729	25.2528	23.5204	0.9314	0.254377	6.89032	48.4848
	109.468	79.3193	75.4241	0.950892	0.724589	12.6621	48.7805
	81.7846	56.9156	54.8239	0.963249	0.695921	13.4971	48.8372
	112.61	58.8902	56.3976	0.957673	0.522959	12.549	48.8372
	150.232	103.887	98.0462	0.943778	0.691511	12.9869	48.8372
	83.168	64.3541	62.71	0.974453	0.773784	37.0503	48.9362
	91.8434	71.75	69.4287	0.967648	0.781221	16.1364	48.9362
	24.6203	14.6681	13.6333	0.929449	0.595773	44.8817	48.9583
	95.3631	58.0641	41.9688	0.7228	0.608874	36.2688	49.4737
	37.2095	28.721	26.5497	0.924402	0.771874	40.0727	49.4737
	125.289	50.916	45.9976	0.903401	0.406387	35.4915	49.4737
	37.6472	6.44821	4.59065	0.711926	0.17128	27.8685	49.4737
	76.0655	54.7406	53.2546	0.972854	0.719651	40.2652	49.4737
	107.121	73.0305	71.2111	0.975087	0.681755	21.2528	50
	119.655	83.6466	80.8762	0.966879	0.699067	33.9204	50
	101.89	30.7089	25.8288	0.841086	0.301392	15.8818	50
	55.4335	27.973	26.7381	0.955854	0.504623	14.1928	50
	109.319	40.1479	37.8282	0.942223	0.367253	31.1378	50
	64.3456	48.6392	47.2825	0.972107	0.755906	17.5929	50
	173.872	93.5466	86.9921	0.929934	0.53802	9.52921	50
	100.894	42.4524	40.1339	0.945387	0.420764	24.4502	50
	83.3418	30.2578	22.7791	0.752834	0.363056	39.4331	50
	65.13	46.8669	45.1959	0.964347	0.719589	16.6754	50
	54.5736	39.5975	36.4759	0.921166	0.725579	12.1588	50
	113.706	83.9953	77.2959	0.92024	0.738703	40.9533	50.5263
	22.9793	12.1266	11.7775	0.971211	0.527719	36.9473	50.5263
	30.043	13.553	12.7817	0.943087	0.451121	40.6794	50.5263
	70.3541	34.8716	33.5941	0.963366	0.495658	26.4823	50.7246
	64.8648	9.43203	4.25748	0.451385	0.145411	15.0522	50.7936
	59.4624	13.599	10.893	0.80101	0.2287	16.888	50.9091
	58.1297	41.1304	39.4968	0.960281	0.707563	14.5095	51.0204
	23.4869	10.9815	6.78595	0.617942	0.467559	31.6705	51.0417
	86.1915	59.7547	58.6219	0.981042	0.693278	35.7611	51.1628
	86.664	61.7237	58.8358	0.953212	0.712218	13.6521	51.1628
	74.6781	44.9203	42.201	0.939463	0.601519	32.6105	51.5789
	77.1723	50.9885	48.4605	0.950421	0.660709	39.1993	51.5789
	63.0992	16.8725	10.5121	0.62303	0.267396	20.1641	51.9481
	82.9854	58.4196	57.174	0.978678	0.703975	26.2803	52.1739
	72.6595	53.6005	50.0118	0.933048	0.737695	33.0433	52.3256
	49.1767	10.0834	7.66261	0.759926	0.205044	15.004	52.3809
	60.573	48.4589	46.9995	0.969883	0.800007	22.588	52.5424
	114.678	74.6867	71.986	0.96384	0.651274	40.4178	52.6316
	26.2806	14.2165	13.7587	0.967799	0.540951	35.514	52.6316
	93.4694	72.3942	70.9346	0.979838	0.774523	28.7196	52.7027
	97.5803	41.9546	40.8217	0.972997	0.42995	15.8338	52.9412
	77.8199	50.2831	49.1312	0.977091	0.646147	32.9766	53.012
	89.249	50.8498	49.2901	0.969328	0.569752	19.3362	53.5714
	103.994	62.6362	60.434	0.96484	0.602304	19.7501	53.5714
	73.7668	54.2576	53.0635	0.977992	0.73553	38.4775	53.6842
	21.9639	9.20524	8.27799	0.899269	0.419109	39.3752	53.6842
	85.0831	64.6684	61.3493	0.948674	0.760062	38.4092	53.6842
	86.6139	55.1803	52.5415	0.952178	0.637084	35.8749	53.6842
	136.545	96.639	68.5471	0.709311	0.707746	33.4245	53.6842
	80.2193	56.8835	55.933	0.983291	0.7091	38.6324	53.6842
	25.271	20.6615	19.0693	0.922936	0.8176	30.0838	53.6842
	90.0179	60.4803	57.4301	0.949566	0.67187	18.0959	53.7037
	68.2732	52.7488	52.4625	0.994574	0.772613	35.6125	53.7634
	87.8351	57.7982	52.9254	0.915693	0.65803	43.1865	53.7634
	96.4882	69.7967	55.8177	0.799718	0.72337	27.5699	53.8462
	76.397	56.8982	55.3277	0.972399	0.74477	36.8725	54.1667
	68.5844	42.7726	40.6837	0.951161	0.623649	39.2918	54.7368
	82.4812	55.5856	54.1511	0.974193	0.673919	42.7469	54.7368
	45.1368	36.0969	35.3158	0.97836	0.799722	38.9785	54.7368
	64.3035	42.1699	41.4323	0.982509	0.655795	39.5074	54.7368
	73.5089	49.7038	48.7902	0.981619	0.67616	37.8894	54.7368
	60.9952	41.7143	39.6838	0.951324	0.683896	30.0205	54.878
	74.4136	53.7228	51.8002	0.964212	0.721949	39.342	54.9451
	121.727	76.8279	75.5073	0.982811	0.631149	24.4391	55.0725
	103.394	63.4559	61.3184	0.966315	0.61373	15.7482	55.102
	117.646	92.0847	90.248	0.980054	0.782727	25.7409	55.2239
	102.291	69.4233	68.0981	0.980911	0.678686	28.4811	55.4054
	69.5252	37.6222	35.8481	0.952842	0.54113	30.2283	55.6962
	71.8698	49.9062	48.5492	0.97281	0.694396	41.5602	55.7895
	75.4758	57.9561	56.2413	0.970412	0.767876	38.4071	55.7895
	70.5654	57.4914	56.6722	0.985749	0.814725	38.9727	55.7895
	70.1008	47.2179	45.6919	0.967681	0.673571	25.1298	55.8824
	62.3059	14.897	10.9776	0.736899	0.239094	17.4053	56.3636
	62.5081	31.4192	30.2694	0.963405	0.502642	19.0575	56.4516
	93.0395	56.3627	54.7002	0.970504	0.605793	31.6355	56.6265
	106.489	57.1563	54.0978	0.946489	0.536737	38.8236	56.8421
	75.8155	28.5791	27.8386	0.97409	0.376956	38.6266	56.8421
	65.4453	47.4388	46.3468	0.97698	0.724862	39.9521	56.8421
	101.794	54.3636	52.9963	0.974849	0.534054	39.4458	56.8421
	55.0834	8.71716	3.42619	0.39304	0.158254	18.621	56.962
	68.1018	51.5371	50.4007	0.97795	0.756766	28.5033	57.1429
	67.3749	25.424	23.3588	0.91877	0.377351	40.3669	57.4713
	87.4677	60.1629	58.744	0.976415	0.68783	21.0949	57.6271
	82.751	66.341	64.3714	0.970311	0.801694	39.0497	57.8947
	83.5444	68.6084	67.014	0.97676	0.821221	39.3971	57.8947
	128.376	110.397	107.604	0.974697	0.859949	27.1138	57.971
	73.1549	10.7361	9.04861	0.842823	0.146758	14.6751	58.1395
	51.1612	28.9691	27.206	0.939138	0.566233	56.2632	58.9474
	100.546	52.6804	30.2235	0.573714	0.523943	32.2205	58.9474
	39.166	15.0827	14.6606	0.972019	0.385097	15.4371	59.322
	75.2846	45.0511	39.8283	0.88407	0.598411	22.3503	59.4203
	47.154	31.3919	30.2383	0.963253	0.66573	39.8106	60
	66.5523	43.9448	43.1341	0.981553	0.660304	37.307	60
	97.0907	68.6776	64.6984	0.94206	0.707356	36.5137	60.6742
	73.7943	49.144	48.3547	0.983939	0.665958	39.5486	61.0526
	100.859	52.6505	51.2445	0.973297	0.522018	27.9238	61.9718
	54.2296	16.6162	15.3103	0.92141	0.306404	30.8351	62.3377
	48.2199	6.21292	2.30872	0.371599	0.128846	10.0201	62.5
	82.0412	58.5137	56.834	0.971295	0.713224	38.8545	63.1579
	62.5616	13.4965	11.0998	0.822417	0.215731	31.9311	64.2105
	87.387	70.4579	68.076	0.966194	0.806274	38.3469	64.2105
	100.574	67.5397	66.0214	0.97752	0.671543	34.1376	64.3678
	78.6734	45.5005	44.2836	0.973256	0.578347	32.9884	64.7059
	95.0013	62.585	61.4674	0.982143	0.65878	39.9584	65.625
	80.9246	44.4876	41.3901	0.930373	0.549742	34.7998	67.3684
	41.0941	7.48856	6.25688	0.835526	0.18223	12.0012	68.421
	96.7366	6.27547	1.57843	0.251524	0.0648717	8.70017	68.4931
	40.7045	29.1783	25.4821	0.873323	0.716833	44.0175	69.4737
	55.4415	11.2377	10.4677	0.931484	0.202694	36.8336	69.4737
	92.9938	22.5342	20.9551	0.929925	0.242319	29.1369	70.1493
	75.9435	6.02304	4.93923	0.820056	0.0793096	27.4738	73.75
	108.159	24.6335	15.2374	0.618562	0.227752	10.1871	74.7368
	94.9911	22.7322	20.2887	0.89251	0.239309	51.2364	74.7368
	0.622283	74.5194	45.8922	53.769	1.17164	0.615843	890.19	38.0075	368
	0.686801	81.2491	50.7492	50.6419	0.997885	0.624613	820.571	34.2138	447
m	78.0775	53.0364	46.6363	1.38563	0.652648	17.4277	39.2823
s	29.5069	24.4065	23.2031	0.14108	0.187314	13.8082	14.9813
c	37.7918	46.0184	49.7532	10.1816	28.7007	79.2315	38.1374	524
	0.654542
10
	83.4488	73.9409	63.3339	0.856547	0.886064	2.98012	4.54545
	136.867	65.0372	40.5872	0.624061	0.475185	0.919467	5.55556
	136.502	63.2955	41.9196	0.662284	0.463695	1.00074	5.55556
	154.814	109.572	52.3037	0.477347	0.707763	0.477347	5.88235
	85.5326	62.6562	30.1784	0.481651	0.732541	0.481651	5.88235
	79.0969	51.0229	21.1609	0.414734	0.645068	0.414734	5.88235
	80.9404	60.2982	30.2673	0.501961	0.744969	0.501961	5.88235
	87.4248	74.4962	38.8348	0.5213	0.852117	0.5213	5.88235
	130.499	106.485	54.2497	0.509457	0.815984	0.509457	5.88235
	109.642	63.7508	55.9778	0.878071	0.581444	2.91897	9.09091
	127.151	98.7471	92.0923	0.932608	0.776615	7.62927	9.67742
	147.937	100.27	88.5916	0.883534	0.677786	4.00712	12.5
	68.1397	56.1304	47.7123	0.850025	0.823756	3.02724	13.6364
	194.787	31.1872	22.3825	0.717684	0.160109	2.68339	14.2857
	162.594	63.676	52.4904	0.824337	0.391627	2.12991	15
	80.6381	52.1314	42.2881	0.811183	0.646486	2.00843	15
	116.485	75.3078	55.3672	0.735212	0.646502	1.47286	15.7895
	162.579	24.1035	14.9353	0.619633	0.148257	1.38801	15.7895
	144.944	102.283	76.1743	0.744744	0.705671	1.50097	15.7895
	34.6365	7.887	6.40544	0.812152	0.227708	4.10986	16.6667
	58.1825	14.2002	10.7447	0.756659	0.244063	4.95328	16.6667
	150.341	135.703	126.799	0.934384	0.902632	8.35378	18.75
	143.934	110.653	98.6018	0.891092	0.768775	4.49751	20
	84.116	65.6962	58.2102	0.886051	0.78102	4.43606	20
	137.192	109.735	88.5625	0.807056	0.799867	2.01767	20
	80.1974	23.9975	20.2049	0.841962	0.29923	3.58401	21.7391
	143.804	74.3198	64.0346	0.861609	0.516815	3.48452	21.7391
	92.7305	31.3113	21.6794	0.692383	0.337659	7.74042	21.875
	152.718	118.412	107.448	0.907408	0.775366	5.72969	22.2222
	88.2744	27.4341	25.4782	0.928705	0.310782	4.18028	23.0769
	116.054	90.506	85.6056	0.945855	0.779861	9.12483	23.5294
	138.435	17.8244	12.1256	0.680281	0.128757	2.412	23.8095
	63.6367	55.1551	53.2723	0.965863	0.866718	24.9234	23.8095
	148.572	80.9831	66.8152	0.825051	0.545077	2.49552	23.8095
	32.8361	9.42598	8.51647	0.90351	0.287061	9.28072	24.2424
	78.4236	41.6942	39.7858	0.954229	0.531654	11.6556	25.641
	41.8085	16.4825	14.8661	0.901932	0.394238	5.09959	25.9259
	130.895	85.4062	74.4918	0.872206	0.652479	3.37931	26.087
	149.37	89.6987	81.0915	0.904044	0.600514	4.91365	26.9231
	90.5982	72.7907	68.8796	0.946269	0.803446	10.8013	27.027
	91.5138	83.2621	75.0904	0.901855	0.909832	36.502	27.957
	149.414	118.271	107.25	0.906814	0.791563	4.45636	28
	80.1858	12.626	8.68248	0.687664	0.15746	9.50858	28.5714
	131.11	64.4684	57.1302	0.886174	0.491713	4.31965	29.1667
	182.956	19.5889	12.7683	0.651813	0.107069	3.84583	29.1667
	90.1618	80.652	72.3424	0.89697	0.894525	34.5099	29.3478
	84.8034	66.0304	61.687	0.934221	0.778629	23.6873	29.4118
	38.7299	17.6126	10.5869	0.6011	0.454754	11.7296	29.5082
	129.288	85.4529	42.1838	0.493649	0.66095	17.055	30.137
	104.054	86.8992	76.9774	0.885824	0.835134	3.47014	30.4348
	171.981	90.7632	80.8904	0.891224	0.527752	5.14063	30.7692
	93.5069	86.5572	84.0023	0.970482	0.925678	41.7286	31.1828
	34.114	9.29455	7.82771	0.842182	0.272456	29.2391	31.25
	97.0327	78.344	76.5827	0.977518	0.807398	27.3309	32.8571
	64.7156	21.7526	21.3005	0.979216	0.336126	7.78942	33.3333
	71.1956	38.9462	37.0701	0.951828	0.547031	11.167	33.3333
	188.227	55.3732	48.1553	0.86965	0.294183	6.6638	33.3333
	166.056	76.9433	71.7817	0.932916	0.463359	9.13006	34.2857
	62.5961	11.1709	10.034	0.898227	0.17846	7.30393	34.2857
	80.9226	59.3281	56.1694	0.946759	0.733146	9.4969	34.2857
	106.365	80.6203	75.7263	0.939295	0.757961	35.8186	34.7826
	61.6872	20.1714	19.2088	0.952279	0.326995	35.819	34.7826
	38.0309	7.53528	5.86463	0.778289	0.198135	11.2152	35
	81.1488	76.3734	75.101	0.98334	0.941151	36.9239	35.4839
	187.881	59.6564	53.0335	0.888983	0.317522	7.99878	35.4839
	173.55	143.373	134.566	0.938575	0.826121	16.5935	36
	115.029	81.9888	78.0035	0.951393	0.712769	10.0786	36.1111
	34.1127	9.13466	7.80584	0.854529	0.267779	7.23757	36.1111
	87.4892	52.6877	49.0713	0.931362	0.602219	8.80485	36.3636
	48.1865	18.1972	8.86691	0.487269	0.37764	20.2029	36.4583
	144.014	110.219	102.999	0.934492	0.765332	6.99415	36.6667
	87.324	64.5393	52.9954	0.821134	0.739078	39.6748	36.9565
	44.4077	10.3179	9.28718	0.900108	0.232344	15.5694	36.9565
	124.027	11.3093	3.65451	0.323142	0.0911844	1.6792	37.037
	148.832	10.4918	2.86649	0.273213	0.0704938	2.96563	37.1429
	144.079	94.7533	87.0987	0.919216	0.657648	8.36216	37.5
	148.095	72.394	70.1124	0.968484	0.488835	19.8096	37.5
	123.838	67.3131	54.543	0.810289	0.543558	8.81531	37.7778
	154.663	66.1451	60.887	0.920506	0.427673	6.55905	37.931
	15.7027	6.48952	5.89358	0.908168	0.413275	27.0094	38.0435
	16.1986	7.22614	6.38845	0.884074	0.446097	30.4366	38.0435
	105.406	91.4514	84.0041	0.918566	0.867614	22.5857	38.0952
	169.378	122.458	114.736	0.936944	0.722985	12.5037	38.0952
	55.8643	19.0164	18.6569	0.981094	0.340404	16.626	38.2979
	80.3985	48.3448	39.7144	0.821483	0.601314	17.967	39.1304
	86.1913	77.2093	66.6486	0.86322	0.89579	36.1011	39.1304
	132.796	87.8976	84.1483	0.957345	0.661899	10.9696	39.4737
	92.6768	63.0379	61.8376	0.980959	0.680191	42.0417	39.5833
	53.8178	14.5192	10.1398	0.698373	0.269784	20.7001	39.6825
	15.0665	8.19549	7.95994	0.971258	0.543954	37.9741	39.7849
	145.284	99.3528	92.3559	0.929576	0.683853	6.97131	40
	40.9688	6.75764	2.8588	0.423047	0.164946	19.5742	40
	150.233	124.796	116.335	0.932206	0.830683	32.346	40
	81.954	49.7015	41.9676	0.844394	0.606455	48.5895	40.2174
	94.2582	67.3026	65.0011	0.965804	0.714024	41.8446	41.3043
	106.106	80.7253	79.3493	0.982954	0.760801	38.2994	41.3043
	107.166	80.6068	78.133	0.96931	0.752164	28.9739	41.4286
	101.316	73.0692	69.935	0.957106	0.721201	12.9138	41.4634
	95.9786	28.5307	22.0323	0.772231	0.297261	13.4934	42.5532
	83.0257	20.3285	18.0877	0.889772	0.244846	19.0759	42.623
	99.8631	21.1273	7.0554	0.333946	0.211563	14.5184	42.6667
	15.1014	7.58216	6.97728	0.920223	0.502085	43.9043	42.6966
	78.9484	54.4788	50.6065	0.928922	0.690055	53.6543	42.7083
	76.0386	50.7009	46.2961	0.913121	0.666779	45.9822	42.7083
	100.789	83.7188	80.411	0.96049	0.830638	13.5484	42.8571
	96.3332	74.6184	68.2623	0.91482	0.774586	6.15191	42.8571
	155.793	75.1016	70.1117	0.933557	0.482059	10.3797	43.2432
	176.197	113.292	107.066	0.945041	0.642988	24.9905	43.2836
	22.7504	6.65585	5.82545	0.875238	0.29256	20.2037	43.8597
	37.5284	29.8814	29.2683	0.979481	0.796235	38.4657	44.086
	123.704	7.50562	2.91855	0.388848	0.0606739	4.37462	44.1176
	104.506	60.0505	57.5716	0.95872	0.574611	13.2671	44.186
	97.7287	66.2119	52.9093	0.79909	0.677507	22.6359	44.2857
	98.58	8.28549	2.46724	0.297778	0.0840484	4.66399	44.4444
	60.0793	19.3605	18.503	0.955708	0.322249	21.0837	44.6429
	149.935	69.3157	66.4667	0.958897	0.462305	28.6481	44.9275
	106.398	44.6224	42.2067	0.945863	0.419393	11.8309	45
	50.6726	42.2146	41.6517	0.986666	0.833085	37.4335	45.1613
	16.8289	7.12254	5.32559	0.747709	0.423232	29.6458	45.1613
	154.348	116.458	96.2563	0.826532	0.754516	18.8988	45.3125
	39.6318	10.8255	2.47754	0.228862	0.273151	8.8586	45.5556
	100.911	80.114	78.065	0.974425	0.793909	38.4394	45.6522
	38.8607	7.58174	6.42807	0.847836	0.1951	16.5168	46.1538
	77.8638	69.3319	67.8371	0.97844	0.890425	38.0926	46.2366
	96.829	69.3475	66.8769	0.964373	0.716185	13.842	46.5116
	47.117	31.4988	23.5536	0.747762	0.668523	18.9842	46.5517
	35.6165	8.3462	6.76718	0.81081	0.234336	31.4016	46.7391
	19.7367	6.0508	3.57912	0.591512	0.306576	17.7626	46.875
	69.3881	51.7739	44.8932	0.867102	0.746149	19.6193	46.875
	103.096	59.5405	43.3573	0.728198	0.577527	35.0351	46.875
	60.1027	14.7389	10.7144	0.726948	0.245228	18.1973	46.9388
	41.8681	8.80376	3.46983	0.394131	0.210274	17.4722	47.1429
	74.3652	7.10169	2.13428	0.300531	0.0954974	7.21447	47.3118
	67.7451	55.3347	53.3672	0.964444	0.816807	38.9832	47.3118
	82.0817	58.705	57.0346	0.971546	0.715201	39.7703	47.3118
	78.1992	63.4288	61.4412	0.968665	0.811118	36.1124	47.561
	79.156	47.5266	45.582	0.959085	0.600416	12.6299	47.6191
	23.5277	13.5877	11.8201	0.869907	0.57752	37.5541	47.8261
	113.555	79.9073	77.4007	0.968631	0.703691	38.7855	47.8261
	136.993	101.871	96.4419	0.946703	0.743626	31.3466	48.1928
	67.2172	10.4024	8.15872	0.784315	0.154757	29.7089	48.2353
	96.4003	44.0758	42.0371	0.953745	0.457217	22.4523	48.2759
	138.022	73.2439	69.4338	0.94798	0.530668	31.8172	48.6842
	95.8568	70.8726	67.229	0.94859	0.739359	11.2351	48.718
	17.547	7.85879	7.13626	0.908061	0.447871	37.0429	48.913
	69.4301	27.401	8.90905	0.325137	0.394655	17.7691	48.913
	109.391	58.8374	57.0743	0.970035	0.537863	21.6195	49.1525
	25.7171	8.21087	6.79143	0.827127	0.319277	38.0397	49.4505
	69.9486	50.6563	48.609	0.959585	0.724194	38.4741	49.4624
	118.252	72.5327	69.143	0.953266	0.613375	16.6718	50
	30.7253	17.8834	13.5615	0.758332	0.58204	33.0737	50
	110.74	76.1609	74.1813	0.974008	0.687747	21.1273	50
	134.824	91.3053	87.8332	0.961973	0.677219	18.2952	50
	46.0441	36.5052	34.9914	0.958531	0.792832	38.2874	50.5263
	98.8448	70.8034	62.2887	0.879741	0.716309	36.0718	50.5376
	29.7145	9.78871	7.96984	0.814187	0.329426	37.2098	50.5747
	60.5682	45.8422	44.6668	0.974359	0.756869	38.3921	51.0417
	90.5995	14.683	7.82896	0.533199	0.162065	32.5904	51.087
	148.284	109.023	99.7716	0.915144	0.735231	28.5204	51.3514
	64.8151	21.7973	19.7316	0.905234	0.336299	19.5076	51.6129
	85.5507	66.3429	65.474	0.986903	0.77548	33.8691	51.8072
	128.261	95.4571	91.7867	0.961549	0.74424	17.7053	51.9231
	98.0232	18.8991	16.9533	0.897042	0.192802	16.747	52
	115.545	67.6689	61.9099	0.914895	0.585649	37.3739	52.1739
	126.922	104.706	92.3964	0.882433	0.824966	38.4762	52.1739
	123.398	91.3662	87.5823	0.958586	0.740419	37.056	52.1739
	103.909	62.7873	60.8049	0.968426	0.604255	23.8237	52.3809
	211.534	85.2072	80.9552	0.950098	0.402806	13.1972	52.3809
	121.742	86.7263	75.8305	0.874366	0.71238	31.4494	52.5
	97.5038	64.6851	62.5141	0.966436	0.663412	33.9434	52.6316
	93.7589	75.7495	74.6143	0.985015	0.807918	38.9756	52.6882
	127.596	30.4929	23.2853	0.763629	0.23898	20.8568	52.9412
	100.748	82.0415	80.0885	0.976194	0.814322	37.0473	53.2609
	101.573	74.2771	70.1996	0.945104	0.731266	36.4827	53.2609
	97.149	58.2016	56.0804	0.963554	0.599097	20.8322	53.4483
	95.6608	65.5361	64.1453	0.978778	0.685088	37.9732	53.7634
	126.62	57.5242	52.6631	0.915495	0.454307	54.8228	54.1667
	129.922	94.7206	89.1152	0.940821	0.729059	36.2169	54.3478
	128.756	94.4504	85.16	0.901637	0.733559	38.0096	54.3478
	123.294	59.8205	57.5403	0.961883	0.485185	20.6503	54.386
	85.2666	24.6121	21.3363	0.866905	0.288649	38.9107	54.8387
	119.86	84.0191	34.9434	0.415899	0.700975	16.0491	54.8387
	91.8382	51.3736	47.3285	0.921262	0.559393	38.316	54.8387
	152.744	106.442	100.169	0.941063	0.696868	35.908	54.8387
	42.9373	17.9728	14.6935	0.817541	0.418582	21.2164	54.878
	142.574	65.0459	63.0847	0.969849	0.456226	32.0718	55.1282
	157.493	75.5457	73.2272	0.96931	0.479676	21.6008	55.1724
	50.7396	18.1712	17.575	0.967187	0.358127	41.4914	55.2083
	132.181	36.757	34.545	0.93982	0.278081	34.993	55.4348
	51.6069	18.351	12.2108	0.665402	0.355592	36.6874	55.4348
	128.413	34.4283	21.7261	0.631052	0.268106	19.7699	56.5217
	41.1127	7.6812	2.30122	0.299591	0.186833	10.7838	57.2917
	44.6305	11.4145	8.90602	0.780234	0.255757	34.7493	57.6087
	115.12	87.527	77.06	0.880413	0.760312	36.6021	57.6087
	75.762	62.9395	61.8557	0.982781	0.830752	37.768	57.6087
	109.992	68.2705	66.1824	0.969414	0.620687	38.8647	57.6087
	131.898	96.9116	94.5054	0.975171	0.734744	20.0151	57.8947
	96.6256	67.294	66.2834	0.984982	0.696441	37.612	58.0645
	78.7236	56.8035	55.3289	0.97404	0.721557	39.4486	58.0645
	133.998	96.5725	91.5156	0.947636	0.720704	37.5862	58.6957
	120.62	96.0376	93.766	0.976347	0.796197	38.2629	58.6957
	120.203	94.8554	93.2747	0.983336	0.78913	31.4861	59.2593
	78.3796	58.1964	56.1171	0.964272	0.742494	30.6816	59.4937
	104.751	70.0682	68.3561	0.975565	0.668899	34.3164	59.5238
	168.304	115.021	109.052	0.948108	0.683408	34.9347	59.7826
	28.7633	7.42764	3.58654	0.482865	0.258234	19.4549	60
	31.1833	6.15043	5.17471	0.841356	0.197235	32.6186	60.274
	106.495	37.3812	31.5599	0.844271	0.351015	55.6072	60.4167
	81.2115	52.2575	47.7187	0.913146	0.643474	37.9782	60.8696
	88.7319	66.657	58.1288	0.872059	0.751217	36.2563	61.2903
	71.8429	10.7688	3.76766	0.349867	0.149894	8.05554	61.4035
	112.968	89.1508	87.3195	0.979459	0.789168	32.7712	61.9048
	69.2623	39.2903	37.2621	0.948379	0.567268	37.542	62.3656
	91.1853	46.3638	42.3959	0.914419	0.508456	22.8426	63.0435
	113.222	80.8838	78.4721	0.970183	0.714384	20.7933	63.1579
	97.3852	76.0936	74.4214	0.978024	0.781367	37.9803	63.4409
	123.307	83.6222	78.0585	0.933467	0.67816	33.2519	63.9535
	131.672	93.3483	85.5932	0.916922	0.708947	37.8204	64.1304
	100.8	67.3738	65.9638	0.979073	0.668392	38.2702	64.1304
	64.9209	51.9182	50.921	0.980793	0.799715	39.1575	64.5161
	103.324	77.1968	71.5963	0.927452	0.747133	36.3718	64.5161
	139.407	102.997	98.9548	0.960751	0.738824	37.617	64.5161
	71.1691	39.9568	39.0662	0.977713	0.561434	38.1642	64.5161
	160.556	62.2895	59.6719	0.957976	0.387962	22.6347	65.0794
	147.659	101.387	96.5763	0.952547	0.686634	37.0707	65.2174
	76.2397	30.6921	28.4703	0.927607	0.402574	35.4342	65.5914
	109.79	73.9593	68.6966	0.928844	0.673643	37.9107	65.5914
	97.478	77.509	76.4031	0.985732	0.795143	37.765	66.3043
	29.3025	6.03658	5.1535	0.853713	0.206009	55.4482	66.6667
	89.8641	67.889	66.0984	0.973624	0.755463	37.6263	67.3913
	100.471	74.5914	73.1073	0.980104	0.742419	38.4454	67.7419
	88.9715	69.8237	68.0043	0.973944	0.784787	33.6493	69.8795
	113.102	86.2396	83.3603	0.966613	0.762493	32.4778	71.0843
	99.6213	70.927	68.6539	0.967951	0.711967	32.5806	73.1183
	74.3753	42.0223	39.042	0.929079	0.565004	35.4188	73.913
	56.1134	7.15601	3.83402	0.535776	0.127528	23.7133	74.7368
	161.986	53.7817	52.2577	0.971663	0.332014	35.8305	76.7442
	81.9165	16.5991	16.3121	0.982705	0.202635	40.0823	80.6452
	0.530547	104.118	56.6027	82.5042	1.4576	0.543638	1106.62	38.4103	311
	0.713043	87.4247	58.5853	54.0301	0.922246	0.670123	1553.06	48.1623	115
m	97.9039	56.9815	50.7128	0.849858	0.561463	22.811	43.2228
s	40.962	32.9802	31.4578	0.172754	0.227596	14.2882	16.0087
c	41.839	57.8788	62.0312	20.3274	40.5361	62.6375	37.0376	238
	0.621795
12
	109.185	93.3092	77.3188	0.82863	0.854599	2.50797	4.7619
	100.276	75.8364	36.2431	0.477912	0.756276	0.477912	5.88235
	102.471	66.3726	33.2555	0.501043	0.647722	0.501043	5.88235
	80.587	7.11902	4.75202	0.667511	0.0883395	1.63686	10.5263
	104.594	84.9886	57.5115	0.676697	0.812557	1.01308	11.1111
	98.2095	68.3458	56.7856	0.830857	0.695919	2.51938	19.0476
	107.596	88.2454	76.6793	0.868933	0.820156	3.52405	21.7391
	73.5681	9.59151	5.88094	0.61314	0.130376	6.58222	24.3243
	89.3657	8.36782	3.07967	0.368037	0.0936357	2.03071	30.7692
	16.2863	11.6993	11.3448	0.969698	0.718354	39.2801	32.2581
	115.515	60.1217	55.7683	0.92759	0.520468	7.92557	33.3333
	24.7254	19.7152	19.3112	0.979508	0.797366	40.6214	34.0426
	39.3643	10.3334	9.19039	0.889384	0.262508	23.6266	34.4086
	20.9714	13.1399	12.5818	0.957529	0.626564	38.4789	34.7826
	16.8505	7.23846	6.98261	0.964654	0.42957	32.8517	34.7826
	17.1668	13.724	12.9522	0.943761	0.799452	14.3582	34.7826
	119.104	91.9812	86.3859	0.93917	0.772278	8.47611	36.3636
	79.0901	57.8909	53.6243	0.9263	0.731961	7.1579	36.6667
	91.1191	63.4625	60.6249	0.955286	0.696479	10.7218	36.8421
	123.325	96.6863	94.2923	0.97524	0.783994	40.6085	36.9565
	20.3003	13.9952	13.621	0.973258	0.689409	39.9211	38.2979
	14.1768	6.19285	5.44137	0.878653	0.436829	44.7002	38.8889
	17.1815	7.83972	7.10461	0.906232	0.45629	32.8869	39.1304
	34.5362	13.2542	7.29441	0.550346	0.383778	10.1504	39.3617
	83.8612	68.7094	66.4787	0.967534	0.819323	39.8471	39.3617
	14.8845	9.74456	9.39392	0.964017	0.654677	36.8389	40.2174
	12.9144	6.70079	6.46832	0.965307	0.518863	40.6943	40.2174
	20.767	12.5293	11.2885	0.90097	0.603326	38.0157	41.4894
	36.758	6.40658	2.97144	0.463811	0.17429	23.1779	41.6667
	11.7935	6.39517	6.12812	0.958243	0.542263	43.6064	42.5287
	75.6076	64.9238	63.5515	0.978863	0.858694	22.0459	44.0678
	18.6706	13.442	13.0698	0.972311	0.719957	38.0174	44.6808
	94.9369	76.8251	75.6384	0.984552	0.809223	39.5684	44.6808
	50.4364	22.2818	9.98993	0.448344	0.441781	15.981	44.6808
	18.4398	13.2896	12.7521	0.959558	0.720701	42.1634	45.1613
	106.318	82.104	79.3063	0.965925	0.772249	15.2469	45.6522
	19.7568	13.7661	13.315	0.967232	0.696779	39.5607	45.7447
	25.9027	11.3304	8.57304	0.756638	0.437424	47.8507	46.8085
	45.6612	20.1034	17.7133	0.881113	0.440272	22.1675	47.6191
	54.5091	26.1305	24.6236	0.942331	0.479378	33.1795	47.8261
	16.1164	7.48429	7.05915	0.943197	0.464388	39.9429	47.8723
	16.053	10.6989	10.1481	0.94852	0.666474	37.9311	47.8723
	103.317	73.0234	69.1837	0.947417	0.706788	19.3455	48.1481
	108.005	77.3141	74.0521	0.957808	0.715837	13.671	48.8372
	31.0082	23.564	22.7403	0.965042	0.759929	34.2282	48.9362
	89.1379	66.4828	64.6147	0.9719	0.745842	21.6678	49.1525
	22.0371	6.2154	5.14136	0.827197	0.282042	31.2298	50
	18.1241	11.2692	10.8734	0.96488	0.62178	37.8193	50
	121.49	74.0914	69.29	0.935195	0.609859	39.0158	50
	107.019	78.6053	74.9619	0.95365	0.734497	10.8002	50
	106.66	59.2295	56.0282	0.945951	0.555312	19.6991	50.9804
	25.1136	15.0924	14.4706	0.958806	0.600965	45.2777	51.0638
	94.9993	67.9427	65.3812	0.962299	0.715192	11.3747	51.282
	157.674	137.074	131.326	0.95807	0.869348	11.4783	51.282
	63.2134	45.9908	45.087	0.980348	0.727548	38.1339	52.1277
	113.615	85.4864	81.8152	0.957055	0.752423	13.5361	52.3809
	131.268	92.3407	89.1918	0.965899	0.703451	16.1027	53.0612
	124.485	98.2534	83.3085	0.847895	0.78928	35.8286	53.1915
	95.8074	75.2509	64.3715	0.855425	0.785439	35.2491	53.2609
	84.7216	61.8131	59.7314	0.966323	0.729602	21.1176	53.4483
	79.6185	51.3143	49.347	0.961663	0.644502	35.2972	54.2553
	84.6509	54.3823	53.2088	0.97842	0.642431	38.567	54.3478
	75.0698	54.1138	53.2802	0.984596	0.720846	37.8291	54.3478
	76.6752	58.1168	56.7914	0.977194	0.757961	23.189	55.5556
	60.7775	48.107	46.9806	0.976587	0.791526	31.1707	56
	151.298	94.6066	86.7512	0.916968	0.625302	36.9253	56.383
	122.601	68.0348	66.3423	0.975124	0.554927	42.355	56.383
	115.4	84.0359	82.8118	0.985434	0.728217	38.0467	56.5217
	72.2565	20.8355	19.2871	0.925685	0.288354	39.348	57.2917
	97.0336	69.2948	67.122	0.968645	0.714132	19.6871	57.4074
	110.449	67.0534	34.8407	0.519596	0.607096	25.8741	57.6087
	137.574	89.6484	61.1111	0.681675	0.651639	32.2412	57.6087
	163.485	136.693	132.359	0.968299	0.836118	16.0165	58.3333
	86.397	61.3243	59.8223	0.975508	0.709796	25.0301	58.4615
	43.332	27.7137	27.1297	0.978928	0.639566	37.8203	58.5106
	76.2202	55.9417	54.5248	0.974672	0.733948	39.7917	59.5745
	168.393	103.814	100.994	0.97283	0.6165	24.2832	59.6774
	89.0567	67.0351	65.2177	0.972888	0.752724	16.6828	60
	65.2201	47.0459	46.0946	0.979778	0.721342	38.7798	61.7021
	128.255	107.924	105.273	0.975433	0.841477	38.0706	62.766
	137.785	98.8429	97.2457	0.983841	0.717373	39.3576	63.0435
	82.6404	43.5855	42.6049	0.977501	0.527412	19.3179	63.7931
	71.1014	37.2025	36.2579	0.974611	0.523231	38.6786	63.8298
	115.608	90.3199	88.1498	0.975973	0.781262	30.8531	64.1026
	76.4044	38.0674	36.2476	0.952197	0.498235	38.1202	65.2174
	142.078	96.4069	94.5279	0.980509	0.678551	31.6621	65.4762
	85.7994	38.8942	36.547	0.939651	0.453315	23.6007	65.5556
	100.3	73.4287	69.4172	0.945368	0.73209	39.0514	65.9574
	71.2165	48.0635	47.3802	0.985784	0.674893	38.81	67.0213
	114.018	88.5397	83.5821	0.944006	0.776541	38.2869	67.0213
	122.443	83.837	78.5972	0.9375	0.684701	37.9139	68.0851
	69.0423	45.7747	41.2139	0.900364	0.662995	34.9198	68.4783
	89.9725	67.072	64.7843	0.965891	0.745473	38.705	69.1489
	88.828	64.3182	63.3506	0.984957	0.724075	38.0662	69.5652
	140.403	106.447	103.406	0.971435	0.758148	38.6661	70.2128
	74.8617	46.3268	45.2996	0.977827	0.618832	39.1808	70.2128
	65.4356	26.4422	14.9417	0.565068	0.404096	29.251	70.6522
	104.623	75.1871	73.8742	0.982538	0.718648	36.0582	70.6522
	77.9065	42.874	42.0414	0.98058	0.550326	39.2997	71.2766
	78.6849	57.8026	56.9123	0.984597	0.734609	38.2178	73.913
	88.808	59.2159	58.2401	0.98352	0.666786	39.6233	74.4681
	0.618557	74.3379	52.5205	49.3369	0.939383	0.706511	1454.95	50.8013	97
	0.745455	84.8317	52.5807	46.6284	0.886797	0.619824	1293.4	46.8924	55
m	78.5977	52.545	48.2374	0.901016	0.638021	28.4021	49.2145
s	40.6949	33.2163	31.7705	0.141629	0.169423	13.1436	15.4182
c	51.7762	63.215	65.8629	15.7188	26.5545	46.2767	31.3285	101
	0.682006
17
	27.8988	9.5637	5.40083	0.564721	0.342799	25.3229	35.1648
	79.8273	62.5398	59.5276	0.951836	0.783438	11.4269	39.4737
	82.8293	70.5852	67.6238	0.958044	0.852177	35.4622	53.8462
	80.3224	62.3287	60.1514	0.965068	0.775981	15.7651	59.5745
	19.3319	9.00524	8.37804	0.930351	0.465822	33.7932	52.7473
	119.63	104.712	52.301	0.499472	0.875304	0.499472	5.88235
	153.607	131.386	110.926	0.844273	0.855338	34.0172	36.2637
	116.467	55.9194	41.1201	0.735345	0.48013	1.09208	11.1111
	111.779	90.9618	79.4081	0.872982	0.813768	3.59693	26.087
	60.6764	31.7293	16.3317	0.51472	0.522926	26.8316	35.1648
	73.4647	53.707	52.3136	0.974056	0.731059	37.5841	63.7363
	81.4264	73.6128	72.3353	0.982647	0.904041	36.7029	34.0659
	56.3208	16.921	9.84042	0.581549	0.30044	18.1638	42.2222
	98.3301	62.9874	53.7562	0.853444	0.640571	3.37675	21.7391
	121.23	99.4241	97.8214	0.983881	0.820127	33.2073	59.7561
	101.086	81.7335	78.2143	0.956943	0.808552	32.9357	53.8462
	40.2997	34.1986	33.1741	0.970043	0.848605	38.0139	45.0549
	30.5793	9.75255	2.87709	0.295009	0.318927	13.9433	48.9583
	90.4629	71.5674	65.7139	0.91821	0.791124	37.4505	42.7083
	110.755	75.5417	72.1794	0.95549	0.682059	15.168	34.7826
	104.29	87.8672	79.7988	0.908175	0.842526	5.01357	19.2308
	86.9748	79.5637	78.1298	0.981978	0.91479	37.0934	36.2637
	104.139	82.796	79.8227	0.964089	0.79505	35.7811	49.4505
	87.8371	72.0106	70.6078	0.98052	0.819819	36.4188	37.3626
	113.777	93.8567	47.8898	0.510243	0.824915	0.510243	5.88235
	104.967	93.3582	86.8949	0.930768	0.889408	36.6926	57.1429
	85.9099	76.4019	67.4593	0.882954	0.889326	35.7942	38.4615
	108.554	80.0324	78.4873	0.980693	0.737261	37.6192	53.8462
	84.2312	69.5871	68.0179	0.97745	0.826144	37.2328	41.7582
	131.244	104.657	99.098	0.946882	0.797422	18.6147	64.8148
	29.8818	23.3523	22.6901	0.971643	0.781487	37.747	50.5495
	80.5674	73.4865	71.8919	0.978301	0.912112	32.3704	31.6456
	82.4739	73.984	72.8414	0.984555	0.89706	39.1033	43.956
	82.0039	74.7575	70.7453	0.94633	0.911634	34.8564	49.4253
	146.577	52.1149	48.9635	0.93953	0.355547	9.63442	45.7143
	39.0647	8.46491	3.07602	0.363385	0.216689	13.098	56.25
	105.237	87.4936	84.6438	0.967429	0.831394	35.9339	59.3407
	111.382	97.625	87.1306	0.892503	0.876491	35.3241	50.5495
	96.8554	89.2719	86.2511	0.966161	0.921704	16.6983	34.6939
	126.76	53.6675	51.5995	0.961468	0.423379	19.369	56.1403
	55.2268	40.7714	39.8611	0.977675	0.738254	26.4913	55.2239
	114.419	8.82574	5.19469	0.588584	0.0771352	1.824	26.087
	81.7537	74.9501	73.0462	0.974598	0.916779	15.9127	29.1667
	74.5807	33.5093	30.1714	0.900389	0.449303	15.9859	38.2979
	131.572	117.983	113.285	0.960181	0.896716	14.8454	26.6667
	103.15	72.9811	69.8449	0.957027	0.707524	13.4266	46.5116
	87.3435	72.2459	68.8936	0.953598	0.827147	10.884	39.4737
	52.7777	47.7141	45.8423	0.96077	0.904058	9.86382	45.9459
	122.263	107.355	101.26	0.943232	0.878066	9.6139	31.4286
	96.478	85.9651	81.6814	0.95017	0.891033	9.41987	28.5714
	100.889	92.2257	86.2273	0.93496	0.914126	8.23452	15.625
	88.6226	82.7396	75.3256	0.910393	0.933618	4.98401	34.6154
	127.629	98.6582	87.4231	0.88612	0.773007	4.0082	29.1667
	87.659	68.153	51.2223	0.751578	0.777479	1.50508	15.7895
	123.774	106.028	89.0065	0.839461	0.856627	34.1286	53.6842
	20.0174	15.0162	14.6445	0.975244	0.750158	37.9019	37.8947
	60.9462	52.8498	49.7099	0.940588	0.867155	9.42813	23.5294
	99.5875	88.2635	86.4418	0.97936	0.886292	25.3891	46.9697
	60.8649	52.7	51.3158	0.973735	0.865851	30.7271	10.6667
	115.193	94.7499	90.795	0.95826	0.822533	31.2242	64.3678
	94.7155	91.8469	81.4992	0.887337	0.969713	37.4904	17.8947
	77.8564	66.487	60.0843	0.9037	0.85397	38.1138	45.2632
	96.5854	70.2963	54.6026	0.776751	0.727815	34.738	65.2632
	42.0394	10.4933	9.79021	0.932998	0.249606	38.8792	45.2632
	119.378	93.5539	90.0598	0.962652	0.78368	39.3458	36.8421
	70.1195	55.8777	53.9734	0.96592	0.796893	42.1504	45.2632
	155.189	124.442	93.2013	0.748955	0.801874	1.49707	15.7895
	69.4138	43.5674	42.7778	0.981876	0.627648	40.0883	58.9474
	93.4042	77.9539	76.744	0.98448	0.834586	40.504	45.2632
	20.4579	8.02466	7.72837	0.963078	0.392253	38.3745	50.5263
	123.064	60.7776	53.6516	0.882752	0.493871	39.0533	56.8421
	82.5158	79.425	74.5272	0.938334	0.962544	37.9147	31.5789
	77.0257	52.0665	50.5712	0.971281	0.675963	41.2558	55.2083
	188.475	118.945	105.729	0.888892	0.631094	38.1268	61.0526
	72.4917	34.4669	31.6376	0.917912	0.47546	33.3655	54.7368
	132.289	103.641	99.0004	0.955223	0.783447	20.1286	48.2143
	110.749	90.2617	87.9735	0.97465	0.815009	38.9859	52.6316
	129.528	98.643	97.0802	0.984157	0.761559	39.5015	44.2105
	81.2723	75.2906	73.975	0.982526	0.9264	40.0285	30.5263
	87.7099	63.7175	60.7927	0.954098	0.726457	14.8948	46.6667
	77.2082	68.0474	66.9915	0.984483	0.881349	37.3049	45.0549
	85.8673	74.1039	73.1717	0.987421	0.863005	40.0381	42.1053
	61.2988	52.4193	49.3001	0.940496	0.855144	22.0579	45.614
	138.122	109.794	106.566	0.9706	0.794906	24.8847	37.8788
	135.679	104.35	89.3288	0.856052	0.769094	3.01813	22.7273
	19.8967	8.66909	7.7647	0.895676	0.435704	8.1047	43.8597
	96.9077	82.8946	80.4343	0.97032	0.855397	39.6393	41.0526
	124.433	93.5591	72.2498	0.772237	0.751885	34.9848	52.6316
	60.7977	22.0624	8.92635	0.404595	0.362883	22.7113	66.6667
	81.4537	67.9274	65.3334	0.961812	0.833939	38.9139	61.0526
	103.016	90.9671	85.4552	0.939408	0.883036	31.4627	42.3077
	18.2094	11.5234	10.4886	0.910204	0.632826	33.3421	37.234
	69.6799	56.5119	54.7662	0.96911	0.811021	34.855	47.0588
	171.227	11.1479	3.91188	0.350907	0.065106	0.638567	5.55556
	145.684	120.945	110.999	0.917758	0.830191	17.9181	50.9434
	155.929	11.1528	6.50276	0.58306	0.0715249	1.04494	11.1111
	91.1226	75.0177	72.7792	0.97016	0.823261	16.1849	46.9388
	79.2835	70.07	67.4027	0.961934	0.88379	13.8222	11.3636
	73.0008	71.4873	68.6244	0.959952	0.979268	13.6603	32.5581
	99.4355	78.5984	74.8258	0.952001	0.790446	10.4262	35.1351
	74.6808	77.7602	70.9395	0.912285	1.04123	5.13953	7.69231
	141.718	82.0132	75.6243	0.922099	0.578705	6.50455	27.5862
	122.1	98.4311	89.9517	0.913854	0.806151	5.53203	3.7037
	0.680556	94.5186	68.7518	63.2582	0.920095	0.727389	1852.85	40.0598	72
	0.710526	90.6188	68.2704	61.5688	0.901836	0.75338	1454.78	39.7636	76
m	92.4741	68.4994	62.3725	0.885661	0.734951	24.094	39.9045
s	34.4675	30.6386	28.8832	0.154775	0.211854	13.8495	15.4681
c	37.2727	44.7283	46.3077	17.4756	28.8256	57.481	38.7628	103
	0.695541
18
	148.23	94.2939	82.8612	0.878754	0.636131	3.46012	26.087
	131.256	107.415	98.1857	0.914082	0.818358	37.388	28.7356
	37.239	33.4187	32.3978	0.969453	0.897412	43.8784	29.7872
	34.3238	30.6086	29.8548	0.975374	0.89176	44.546	31.9149
	32.0689	28.3458	27.6078	0.973966	0.883902	44.416	35.4839
	154.997	82.0459	79.6143	0.970363	0.529339	21.0972	38.5965
	120.623	97.3981	95.2028	0.977461	0.807459	20.044	47.3684
	47.7881	15.5263	12.9536	0.834305	0.324898	35.0087	51.5625
	40.4452	7.75119	5.26644	0.679436	0.191647	35.7492	53.125
	133.229	8.78002	1.19031	0.13557	0.0659016	6.36045	54.6512
	108.778	83.535	82.06	0.982342	0.767944	41.2379	56.383
	50.0949	27.2408	25.7043	0.943596	0.543784	49.4015	59.375
	69.9921	53.1442	51.7878	0.974476	0.759288	34.9854	60
	126.327	61.3793	47.161	0.768354	0.485876	41.1895	60.6383
	157.145	108.625	104.71	0.963956	0.691239	39.6405	61.7021
	97.542	48.1739	38.7446	0.804266	0.493878	28.1583	61.7284
	48.168	10.4331	5.22497	0.500808	0.216597	27.4036	65
	170.618	11.2722	2.1218	0.188232	0.0660669	8.68074	67.7083
	73.6671	32.4385	30.0021	0.924891	0.44034	60.7853	69.1489
	69.7442	46.4982	44.8336	0.964202	0.666696	41.9958	71.2766
	141.333	117.258	115.409	0.984233	0.829658	38.684	72.3404
	0.652174	89.7789	61.3545	57.3501	0.934734	0.683395	2120.77	51.1619	23
	0.130435	107.821	30.8773	25.4403	0.823915	0.286376	810.661	55.8641	46
m	94.9338	52.6467	48.233	0.824196	0.571818	33.5291	52.5054
s	47.3717	36.952	36.7293	0.251678	0.27077	14.6325	14.9711
c	49.8997	70.1886	76.1496	30.5362	47.3524	43.6411	28.5135	21
	0.391304
19
	170.556	9.64967	6.01782	0.62363	0.0565779	1.23002	15.7895
	145.237	125.007	55.4401	0.443496	0.860709	23.766	17.5824
	55.9212	22.899	20.6828	0.903221	0.409486	4.77477	34.6154
	84.5931	66.8787	58.4837	0.874473	0.790593	25.0088	39.1304
	15.9553	8.77397	8.28196	0.943925	0.549908	35.4713	42.2222
	19.231	11.1879	10.1864	0.910486	0.581764	29.881	42.2222
	80.8448	63.1632	62.2207	0.985079	0.781289	37.1036	43.956
	60.9618	49.8776	48.0414	0.963185	0.818178	38.8021	44.2105
	81.0847	60.1805	59.1829	0.983423	0.742193	42.876	47.3684
	50.5094	44.8573	43.8988	0.978631	0.888098	36.9686	49.4505
	107.846	75.5988	69.0567	0.913463	0.700987	22.0673	51.6129
	105.914	60.2547	58.6369	0.973151	0.568903	21.5321	52.5424
	126.047	92.159	44.9154	0.487369	0.731146	27.3164	52.6316
	128.934	98.0241	94.7512	0.966611	0.760265	17.0163	54
	189.773	14.5459	2.47622	0.170234	0.0766491	6.41296	54.1667
	120.338	95.0218	86.9851	0.915422	0.789623	27.8775	54.6667
	63.8695	34.8829	33.8648	0.970815	0.546159	45.1179	55.5556
	129.066	104.128	102.279	0.982245	0.80678	39.9231	56.25
	47.5373	8.93936	6.31391	0.706305	0.188049	4.4826	56.9767
	70.4127	48.705	47.6873	0.979106	0.691707	36.6795	58.2418
	35.8749	7.06449	4.62631	0.654868	0.19692	26.3483	59.375
	120.135	89.8792	86.8771	0.966598	0.748154	30.7966	62.0253
	37.2238	9.58032	8.80609	0.919186	0.257371	49.5172	62.1053
	75.9253	56.6269	55.7126	0.983854	0.745824	38.5938	64.2105
	156.599	84.8628	82.9457	0.97741	0.541912	39.6282	64.2105
	70.2132	49.1742	48.1599	0.979372	0.700355	39.6529	67.3684
	86.6157	6.48143	1.30126	0.200768	0.0748298	8.74071	69.7917
	152.208	86.1969	64.9501	0.753509	0.56631	34.494	72.5275
	75.5035	56.9395	55.8022	0.980025	0.754131	26.6365	72.8571
	0.470588	87.0399	61.5089	53.2475	0.865687	0.706675	1792.76	49.4397	34
	0.355556	92.8553	38.0693	33.7133	0.885577	0.409985	1136.4	45.4142	45
m	91.8941	53.1565	45.8132	0.830685	0.583616	28.2316	52.3332
s	45.5447	34.8711	30.3863	0.234681	0.256316	13.1495	13.862
c	49.5621	65.6008	66.3264	28.2515	43.9186	46.5773	26.488	29
	0.413072
20
	113.183	110.212	103.932	0.943021	0.973748	8.52918	3.0303
	67.4038	60.1738	56.2338	0.934522	0.892737	7.12093	3.33333
	68.2081	55.7443	48.7421	0.874388	0.817269	5.26498	3.84615
	29.2097	21.8808	19.2197	0.878382	0.749092	4.6188	4
	116.247	81.812	72.2133	0.882674	0.703777	3.49051	4.34783
	41.0096	30.3158	26.4361	0.872024	0.739237	3.4899	4.34783
	101.139	74.0601	61.1421	0.825573	0.73226	2.5533	4.7619
	94.3741	71.3131	59.8218	0.838861	0.755642	2.49227	4.7619
	104.773	73.0457	61.2694	0.838782	0.697183	2.50113	4.7619
	99.3518	83.4561	69.1834	0.828979	0.840006	2.50622	4.7619
	86.8897	61.3002	48.8244	0.79648	0.705495	2.02791	5
	54.3963	47.7194	38.391	0.804515	0.877254	2.02408	5
	62.5173	49.4584	39.6254	0.801186	0.791115	2.00865	5
	83.4131	57.8797	41.7831	0.721897	0.693892	1.48195	5.26316
	105.749	79.3701	59.2578	0.746601	0.750551	1.49642	5.26316
	56.6134	45.0634	33.608	0.745795	0.795985	1.49378	5.26316
	95.6133	77.6763	59.1181	0.761083	0.812401	1.54639	5.26316
	41.8681	27.9546	20.6759	0.739624	0.667682	1.46299	5.26316
	88.4289	78.8391	58.6681	0.744149	0.891554	1.48421	5.26316
	59.6783	55.9269	37.3729	0.668245	0.93714	1.00928	5.55556
	71.6059	63.2607	40.8592	0.645887	0.883457	0.968695	5.55556
	49.214	41.0272	27.9724	0.681803	0.833648	1.01498	5.55556
	90.8614	76.7734	52.2719	0.68086	0.844951	1.01997	5.55556
	71.0071	55.3427	36.2418	0.654862	0.779396	0.979764	5.55556
	84.9222	69.4416	46.5734	0.670685	0.817709	1.00844	5.55556
	49.0355	43.4937	29.3368	0.674507	0.886984	1.00374	5.55556
	49.5465	26.9871	18.7754	0.695719	0.544682	1.05356	5.55556
	40.526	21.2017	13.793	0.650561	0.523162	0.974796	5.55556
	11.0483	8.39055	4.37421	0.521326	0.75944	0.521326	5.88235
	54.7793	44.6817	22.2598	0.498185	0.815667	0.498185	5.88235
	95.2858	52.0002	24.0065	0.461661	0.545729	0.461661	5.88235
	60.0436	58.2763	29.7028	0.50969	0.970565	0.50969	5.88235
	188.7	19.7483	6.05928	0.306825	0.104655	0.306825	5.88235
	15.8099	8.42786	4.23393	0.502373	0.533074	0.502373	5.88235
	75.4233	68.1608	34.0343	0.499323	0.90371	0.499323	5.88235
	65.4109	15.2886	5.14519	0.336537	0.233732	0.336537	5.88235
	19.3383	12.9526	6.90768	0.533303	0.669791	0.533303	5.88235
	75.3165	64.0272	32.0256	0.500187	0.850109	0.500187	5.88235
	31.1059	27.1041	25.0223	0.923191	0.871351	8.52384	6.25
	67.7505	56.1241	52.2447	0.930877	0.828394	7.5527	6.45161
	52.8008	42.7257	38.5805	0.90298	0.809187	5.66311	7.40741
	72.3427	64.5124	57.7783	0.895615	0.891762	4.59937	8
	46.7283	46.1204	41.218	0.893705	0.98699	3.99163	8.33333
	78.4855	73.0246	65.1016	0.891502	0.930421	4.01788	8.33333
	61.015	54.3643	47.6252	0.876039	0.890999	3.48531	8.69565
	71.7652	59.8697	52.1594	0.871215	0.834244	3.5132	8.69565
	68.9765	68.2419	59.7475	0.875525	0.98935	3.52251	8.69565
	68.3523	35.6092	29.6848	0.833629	0.520965	2.9525	9.09091
	79.4926	74.8644	63.5176	0.848435	0.941778	3.00498	9.09091
	84.635	76.9466	65.9357	0.856902	0.909159	2.98536	9.09091
	72.576	61.5631	50.7707	0.824695	0.848257	2.51728	9.52381
	86.7877	76.4123	74.2151	0.971245	0.880451	17.3479	9.61538
	57.4255	39.2387	30.907	0.787667	0.683298	1.99205	10
	55.0243	49.4044	39.1231	0.791895	0.897865	1.99138	10
	72.7772	66.1621	62.9363	0.951244	0.909105	11.8346	10.2564
	59.4419	23.779	17.4897	0.735513	0.400037	6.20947	10.3448
	67.4307	50.7662	38.0382	0.749282	0.752865	1.50063	10.5263
	78.6538	69.566	66.1682	0.951158	0.884458	11.3858	10.5263
	108.524	77.868	57.6786	0.740722	0.717516	1.49807	10.5263
	159.323	6.97769	4.35486	0.624112	0.0437958	0.877937	11.1111
	79.1628	44.3397	30.385	0.685277	0.560107	1.03959	11.1111
	66.658	60.3647	40.0099	0.662803	0.905588	0.988534	11.1111
	55.5621	41.5472	27.2701	0.656364	0.747761	0.989118	11.1111
	63.2638	56.9996	37.7783	0.662781	0.900983	0.993027	11.1111
	93.4857	81.8633	54.159	0.661578	0.875677	0.993947	11.1111
	76.5423	73.764	49.1541	0.66637	0.963703	0.997873	11.1111
	58.8678	38.8471	26.4163	0.680008	0.659903	1.01622	11.1111
	68.0206	65.0808	59.074	0.907702	0.956781	5.05093	11.5385
	42.8185	32.3669	29.1656	0.901094	0.755909	5.09479	11.5385
	127.341	116.84	106.458	0.911147	0.917533	5.00353	11.5385
	131.04	89.4338	77.8297	0.87025	0.68249	3.94716	12.5
	71.0512	63.4105	60.0215	0.946555	0.892462	11.7845	12.5
	84.1887	65.4999	56.5567	0.863464	0.778013	3.48514	13.0435
	54.1104	41.4172	35.6562	0.860903	0.765421	3.55536	13.0435
	63.8896	60.9976	53.238	0.872788	0.954733	3.55564	13.0435
	35.5281	31.4353	30.3023	0.963958	0.884802	11.0167	13.1579
	94.7043	73.8662	68.3309	0.925064	0.779966	7.05248	13.3333
	61.4432	50.9492	45.4268	0.89161	0.829207	7.37768	13.3333
	36.9759	24.669	20.902	0.847295	0.667165	3.03539	13.6364
	72.8906	46.6207	39.368	0.844433	0.639598	2.49795	14.2857
	62.1758	55.4018	45.8754	0.828049	0.891051	2.49618	14.2857
	63.4989	41.5962	33.7601	0.811615	0.65507	2.42896	14.2857
	86.4353	74.6549	68.6035	0.918941	0.863709	5.98341	14.2857
	67.7564	29.8205	26.4977	0.888574	0.440113	6.08333	14.2857
	118.543	70.4939	55.9044	0.793039	0.594671	2.55802	14.2857
	79.8937	32.6007	29.8584	0.915882	0.408051	5.28717	14.8148
	35.8852	33.7354	30.8736	0.915168	0.940093	5.51467	14.8148
	63.6999	13.3386	9.83794	0.737556	0.209397	1.77391	15
	68.2421	59.4445	46.5784	0.783562	0.871083	1.97327	15
	59.8398	51.7595	41.4987	0.801759	0.864969	1.99255	15
	57.7882	6.6559	5.65144	0.849088	0.115178	1.79446	15
	64.6174	62.148	56.6298	0.911209	0.961784	4.98639	15.3846
	45.923	31.7315	29.2253	0.921018	0.690971	4.71114	15.3846
	99.821	86.3139	80.8621	0.936838	0.864686	8.20706	15.625
	67.293	43.8612	33.6856	0.768003	0.651795	1.5222	15.7895
	165.124	64.4994	54.7072	0.848181	0.390612	3.96672	16.6667
	64.2147	48.511	42.8316	0.882926	0.75545	4.02358	16.6667
	91.9292	36.0052	26.1582	0.726512	0.391663	4.54854	16.6667
	48.1391	34.3275	31.7427	0.924702	0.713091	6.60495	17.2414
	66.3219	61.0397	56.2281	0.921172	0.920355	6.63409	17.2414
	55.7824	31.997	28.9327	0.90423	0.573604	3.3804	17.3913
	61.1905	25.4359	21.3091	0.837756	0.415683	3.52452	17.3913
	89.7761	79.553	76.0698	0.956215	0.886127	12.0288	17.5
	52.4497	48.1819	45.272	0.939605	0.91863	9.2209	17.6471
	66.5436	64.4728	58.987	0.914912	0.968881	6.05457	17.8571
	86.8092	37.5573	34.0708	0.907168	0.432642	5.54782	17.8571
	34.7359	11.3545	10.0306	0.883405	0.326881	5.80149	17.8571
	97.9796	69.9455	64.0686	0.915979	0.713879	9.98102	18.1818
	88.7397	73.8005	68.7206	0.931168	0.831651	8.64522	18.1818
	67.5334	28.8341	25.1408	0.871912	0.42696	5.28372	18.5185
	84.8469	79.0087	73.1306	0.925602	0.931192	13.7205	18.6046
	62.3629	61.4082	57.7793	0.940905	0.984692	8.13249	18.75
	53.2976	46.3491	43.8163	0.945353	0.869628	10.3222	18.9189
	69.8089	60.3429	49.3331	0.817547	0.864401	2.49616	19.0476
	72.1073	55.6456	46.6892	0.839047	0.771705	2.5213	19.0476
	86.5014	74.0295	61.8538	0.835529	0.855818	2.47654	19.0476
	109.185	47.2989	39.5723	0.836644	0.433199	2.51809	19.0476
	122.061	53.0127	43.0666	0.812383	0.434312	2.44104	19.0476
	80.5314	44.9868	37.062	0.82384	0.558624	2.45319	19.0476
	88.6117	76.7544	64.6789	0.842673	0.866188	2.50772	19.0476
	71.987	72.0244	65.1059	0.903943	1.00052	5.07378	19.2308
	44.2689	27.9411	25.1665	0.9007	0.631167	4.87677	19.2308
	72.0311	40.818	37.1455	0.910028	0.566672	4.94954	19.2308
	120.719	44.229	39.6676	0.896868	0.366379	4.82903	19.2308
	62.494	57.8105	54.2223	0.937932	0.925056	7.46562	19.3548
	25.7286	18.1612	16.9482	0.93321	0.705875	7.23218	19.3548
	65.2424	50.0097	44.528	0.890387	0.766522	4.64577	20
	79.595	59.5388	53.6345	0.900833	0.748022	4.44572	20
	58.0258	40.0287	31.4692	0.786166	0.689844	1.97165	20
[truncated: 4,467 more rows]

## Sheet: Summary Sheets with outliers
Summary Sheets for the data of all fish in the experiment.
Cells highlighted in yellow outliers detected by outlier routine of Statistica (Tibco).
		CV of	CV of	CV of	CV of	CV of	CV of	CV of	n
		VCL	VAP	VSL	LIN	WOB	PROG	BCF
MUT	1	35.401	45.2708	47.9521	15.202	27.0719	84.0372	53.4846	503
	1	36.9438	48.4075	51.3412	15.6471	28.0528	63.6842	42.5617	335
	1	40.3923	58.0086	62.982	19.0414	36.6634	81.4184	48.8489	926
	1	41.959	57.359	61.5523	20.1174	42.8376	80.0631	44.3577	468
	1	44.1535	58.8114	61.3299	16.7063	39.0316	60.4458	39.9579	242
	1	44.2429	57.5914	59.8264	16.6109	30.7283	56.5157	34.1521	229
	1	46.0829	89.6519	96.5595	28.6763	66.1608	72.9319	37.8182	56
	1	46.8554	69.1942	71.0068	18.2449	43.4655	35.6987	25.9455	18
	1	46.9071	59.1153	63.3053	18.6013	38.8545	72.7157	43.6822	468
	1	48.0923	59.0594	61.8313	13.8828	28.31	83.5427	41.0775	226
	1	49.1265	61.0853	62.0942	20.0731	41.5388	55.577	39.9041	46
	1	49.5492	63.0933	64.1923	15.7479	30.8285	66.1346	39.0312	156
	1	53.8442	69.9499	73.5732	20.3643	36.6359	54.1766	33.0576	165
	1	55.9772	76.6846	82.4904	25.26	47.3885	66.2253	36.8686	93
	1	63.3145	85.1257	90.6114	25.8969	56.337	55.2498	31.7803	93
	1	86.8051	94.2807	114.501	30.5255	69.9199	54.9499	42.2769	20
	1	95.8621	119.403	122.457	17.2657	34.3637	36.5613	23.6742	18
NoMUT	0	33.644	50.8374	55.2797	360.313	37.3939	69.8351	96.0037	609
	0	34.4475	56.4186	61.7964	17.6442	39.0685	89.917	52.2604	1158
	0	35.0436	42.7721	46.0212	13.3938	25.4447	79.8578	50.9283	463
	0	36.6895	50.7216	52.94	16.752	34.4513	65.6586	42.9522	275
	0	37.2727	44.7283	46.3077	17.4756	28.8256	57.481	38.7628	103
	0	37.7918	46.0184	49.7532	10.1816	28.7007	79.2315	38.1374	524
	0	38.2476	53.8558	54.5922	9.45749	33.2583	46.911	38.1034	34
	0	38.9513	52.1164	55.5844	18.6584	34.2432	72.7698	43.8333	447
	0	39.3192	56.4911	59.9168	20.2302	34.4536	52.2176	34.6515	26
	0	41.0436	45.7816	46.7326	10.8129	20.0778	49.1758	34.9624	106
	0	41.839	57.8788	62.0312	20.3274	40.5361	62.6375	37.0376	238
	0	42.3548	49.8674	53.317	20.1503	34.3305	66.518	37.2737	226
	0	42.9616	59.216	63.7413	20.7976	43.8813	69.2651	43.3646	3150
	0	43.4471	63.946	68.5693	18.6756	42.7612	101.431	59.0072	912
	0	45.6043	68.7767	73.1285	28.3261	46.9363	75.4758	43.9458	1309
	0	46.1218	56.0917	65.2806	28.9623	35.9517	97.454	68.4706	212
	0	49.5621	65.6008	66.3264	28.2515	43.9186	46.5773	26.488	29
	0	49.8997	70.1886	76.1496	30.5362	47.3524	43.6411	28.5135	21
	0	51.7762	63.215	65.8629	15.7188	26.5545	46.2767	31.3285	101
	0	66.9737	105.489	117.598	25.3496	63.6057	89.8475	57.7234	169
	0	72.5381	121.898	131.661	18.2232	62.7562	83.0211	47.7285	8

## Sheet: Final data outliers out
Outliers removed
Statistics for the CV of VCL, VAP and VSL are summarized starting at column L
											CV of CASA variables			Not Significant ---------------------------->>
		VCL	VAP	VSL	LIN	WOB	PROG	BCF			VCL	VAP	VSL	LIN	WOB	PROG	BCF
MUT	1	35.401	45.2708	47.9521	15.202	27.0719	84.0372	53.4846	503	Correlations	0.410859	0.388261	0.354106	0.0342615	0.116137	-0.162732	-0.215191
	1	36.9438	48.4075	51.3412	15.6471	28.0528	63.6842	42.5617	335		t=2.55	t=2.38	t=2.14
	1	40.3923	58.0086	62.982	19.0414	36.6634	81.4184	48.8489	926		df=32	df=32	df=32
	1	41.959	57.359	61.5523	20.1174	42.8376	80.0631	44.3577	468		m1-m2=5.49	m1-m2=8.39	m1-m2=8.25
	1	44.1535	58.8114	61.3299	16.7063	39.0316	60.4458	39.9579	242		osp=.00788	osp=.01172	osp=.0200
	1	44.2429	57.5914	59.8264	16.6109	30.7283	56.5157	34.1521	229		tsp=.01576	tsp=.02344	tsp=.0401
	1	46.0829	89.6519	96.5595	28.6763		72.9319	37.8182	56
	1	46.8554	69.1942	71.0068	18.2449	43.4655	35.6987	25.9455	18
	1	46.9071	59.1153	63.3053	18.6013	38.8545	72.7157	43.6822	468
	1	48.0923	59.0594	61.8313	13.8828	28.31	83.5427	41.0775	226
	1	49.1265	61.0853	62.0942	20.0731	41.5388	55.577	39.9041	46
	1	49.5492	63.0933	64.1923	15.7479	30.8285	66.1346	39.0312	156
	1	53.8442	69.9499	73.5732	20.3643	36.6359	54.1766	33.0576	165
	1	55.9772	76.6846	82.4904	25.26	47.3885	66.2253	36.8686	93
	1	63.3145	85.1257	90.6114	25.8969	56.337	55.2498	31.7803	93
	1				30.5255		54.9499	42.2769	20
	1				17.2657	34.3637	36.5613	23.6742	18
NoMUT	0	33.644	50.8374	55.2797		37.3939	69.8351		609
	0	34.4475	56.4186	61.7964	17.6442	39.0685	89.917	52.2604	1158
	0	35.0436	42.7721	46.0212	13.3938	25.4447	79.8578	50.9283	463
	0	36.6895	50.7216	52.94	16.752	34.4513	65.6586	42.9522	275
	0	37.2727	44.7283	46.3077	17.4756	28.8256	57.481	38.7628	103
	0	37.7918	46.0184	49.7532	10.1816	28.7007	79.2315	38.1374	524
	0	38.2476	53.8558	54.5922	9.45749	33.2583	46.911	38.1034	34
	0	38.9513	52.1164	55.5844	18.6584	34.2432	72.7698	43.8333	447
	0	39.3192	56.4911	59.9168	20.2302	34.4536	52.2176	34.6515	26
	0	41.0436	45.7816	46.7326	10.8129	20.0778	49.1758	34.9624	106
	0	41.839	57.8788	62.0312	20.3274	40.5361	62.6375	37.0376	238
	0	42.3548	49.8674	53.317	20.1503	34.3305	66.518	37.2737	226
	0	42.9616	59.216	63.7413	20.7976	43.8813	69.2651	43.3646	3150
	0	43.4471	63.946	68.5693	18.6756	42.7612	101.431	59.0072	912
	0	45.6043	68.7767	73.1285	28.3261	46.9363	75.4758	43.9458	1309
	0	46.1218	56.0917	65.2806	28.9623	35.9517	97.454	68.4706	212
	0	49.5621	65.6008	66.3264	28.2515	43.9186	46.5773	26.488	29
	0	49.8997	70.1886	76.1496	30.5362	47.3524	43.6411	28.5135	21
	0	51.7762	63.215	65.8629	15.7188	26.5545	46.2767	31.3285	101
	0				25.3496		89.8475	57.7234	169
	0				18.2232		83.0211	47.7285	8
