# Supplementary material for: Mutagenesis alters sperm swimming velocity in Astyanax cave fish
Source: Sci Rep. 2022 Nov 15;12:18709. doi: 10.1038/s41598-022-22486-5 (PMC9666463; doi:10.1038/s41598-022-22486-5)
Supplement: Supplementary file 3 — Supplementary Information 3. [file 41598_2022_22486_MOESM3_ESM.xlsx]

## Sheet: READ ME
These sheets contain the raw data for each male used in Experiment 3.
The names of the sheets (e.g. 401, 403, etc) are the ID#s of the males.
Information from the next sheet (401) is pasted below and annotated.
401	20.5482	14.9406	14.6734	0.982111	0.727103	41.0923	48.9583		42.9672	27.985	26.4806	0.938248	0.646082	38.4298	56.3496
	22.1641	10.9299	8.02764	0.734465	0.493135	11.0264	42.268		11.1279	9.58517	9.50092	0.0954957	0.125196	5.24796	7.95253
	22.28	6.59889	5.98295	0.906662	0.296179	51.8643	61.8557	401	0.258985	0.342512	0.358788	0.101781	0.193777	0.13656	0.141128
	23.1892	15.7679	15.3888	0.975961	0.679964	39.7466	60.4167
	23.5158	9.52655	9.22703	0.968559	0.405112	43.8165	65.9794
	23.778	10.9366	7.56009	0.691263	0.459948	41.0515	32.9897
	24.6524	11.1207	9.99632	0.89889	0.451102	40.784	67.0103
	24.8114	16.1449	15.8429	0.981296	0.650704	40.3504	59.7938
	etc., etc., etc. . . .
Each line above gives the individual CASA readouts for a single sperm
Analyses of all the sperm tracked for a single male are presented in the block on the right (Columns I through P). This information is formatted as follows:
	CV of:	VCL	VAP	VSL	LIN	WOB	PROG	BCF
		42.9672	27.985	26.4806	0.938248	0.646082	38.4298	56.3496
		11.1279	9.58517	9.50092	0.0954957	0.125196	5.24796	7.95253
	401	0.258985	0.342512	0.358788	0.101781	0.193777	0.13656	0.141128
		Average	Average	Average	Average	Average	Average	Average
		Stdev	Stdev	Stdev	Stdev	Stdev	Stdev	Stdev
	401 = ID#	CV of VCL	CV of VAP	CV of VSL	CV of LIN	CV of WOB	CV of PROG	CV of BCF

## Sheet: Analysis
Summary statistics for the CV of VCL and the proportion of sperm that were motile.
ENU Status: "1" signifies ENU mutagenized experimental: "0" signifies untreated control.
					Total # Sperm	# of Sperm
		ID#	CV of VCL	ENU Status		moving	P Motile
		401	0.252806	0	290	214	0.737931
		403	0.347838	1	660	545	0.825758
		405	0.314946	0	846	278	0.328605
		406	0.251121	0	124	16	0.129032
		408	0.333357	1	459	266	0.579521
		413	0.289726	0	714	435	0.609244
		414	0.276925	1	731	477	0.652531
		415	0.272564	1	425	289	0.68
		418	0.321822	0	643	191	0.297045
		419	0.252015	0	676	422	0.62426
		421	0.273672	0	364	191	0.524725
		423	0.261644	1	600	333	0.555
		424	0.302756	0	1053	685	0.650522
		427	0.305091	1	623	248	0.398074
		428	0.287819	0	1210	921	0.761157
		429	0.263163	0	488	393	0.805328
		430	0.282874	1	736	451	0.612772
		431	0.299608	1	1184	449	0.379223
		432	0.267786	0	476	298	0.62605
		433	0.245778	0	785	597	0.76051
		434	0.341687	1	111	63	0.567568
		435	0.286049	1	274	146	0.532847
		436	0.273111	0	832	601	0.722356
		437	0.295727	0	948	206	0.2173
		438	0.295293	1	1359	855	0.629139
		439	0.302577	1	795	468	0.588679
		440	0.280593	0	858	451	0.525641
		442	0.311471	1	558	222	0.397849
		443	0.296009	1	485	258	0.531959
		444	0.298148	0	1070	638	0.596262
		445	0.318139	0	1015	766	0.75468
		446	0.30052	1	609	356	0.584565
		448	0.263115	0	807	460	0.570012
		449	0.283579	0	767	416	0.542373
		450	0.23996	1	84	15	0.178571
		452	0.296782	0	655	263	0.401527
		453	0.277145	1	734	501	0.682561
		454	0.332146	0	513	334	0.651072
		455	0.314718	1	72	35	0.486111
		460	0.308482	1	1053	611	0.580247
		464	0.281302	1	535	200	0.373832
		465	0.285317	0	588	338	0.57483
		462	0.251703	0	755	429	0.568212
		463	0.287584	0	910	611	0.671429

## Sheet: 401
401	20.5482	14.9406	14.6734	0.982111	0.727103	41.0923	48.9583		42.9672	27.985	26.4806	0.938248	0.646082	38.4298	56.3496
	22.1641	10.9299	8.02764	0.734465	0.493135	11.0264	42.268		11.1279	9.58517	9.50092	0.0954957	0.125196	5.24796	7.95253
	22.28	6.59889	5.98295	0.906662	0.296179	51.8643	61.8557	401	0.258985	0.342512	0.358788	0.101781	0.193777	0.13656	0.141128
	23.1892	15.7679	15.3888	0.975961	0.679964	39.7466	60.4167
	23.5158	9.52655	9.22703	0.968559	0.405112	43.8165	65.9794
	23.778	10.9366	7.56009	0.691263	0.459948	41.0515	32.9897
	24.6524	11.1207	9.99632	0.89889	0.451102	40.784	67.0103
	24.8114	16.1449	15.8429	0.981296	0.650704	40.3504	59.7938
	25.5396	19.0918	18.8082	0.985149	0.747536	39.7983	55.2083
	26.2155	8.26299	7.35916	0.890617	0.315195	30.7755	64.5833
	26.2173	10.1199	9.15556	0.904706	0.386002	40.1641	61.4583
	26.6363	17.7031	17.1844	0.970697	0.664624	33.3427	59.7938
	27.195	10.3674	10.0683	0.971154	0.381224	24.92	62.5
	28.1191	14.0224	13.1068	0.934705	0.498681	39.0059	66.6667
	28.1485	16.7405	16.1123	0.962473	0.594723	37.8299	51.0417
	28.2563	20.3583	18.3081	0.899298	0.720485	36.4238	52.7473
	28.3992	20.5167	20.0345	0.976498	0.722439	38.1914	44.3299
	29.3128	17.711	16.9592	0.957554	0.604206	41.0549	61.8557
	29.5151	7.78659	5.10128	0.655137	0.263817	38.1594	57.732
	29.6083	17.4077	16.9593	0.974243	0.587934	39.7179	68.0412
	29.9375	16.3884	15.9388	0.972563	0.54742	39.077	68.75
	30.2079	19.0381	18.6815	0.981267	0.630237	38.1685	63.5417
	30.9851	16.051	15.0331	0.936578	0.518025	53.1279	64.5833
	31.2052	22.2237	21.8394	0.982705	0.71218	39.479	46.875
	31.2524	23.5079	23.135	0.984136	0.752197	35.9952	55.6818
	31.4223	20.9948	20.4155	0.972407	0.668151	39.1412	54.6392
	31.8215	20.1117	19.1878	0.954059	0.632016	40.8568	68.0412
	31.8966	22.8763	22.3148	0.975452	0.717203	39.2434	42.2222
	32.1868	19.6273	19.0504	0.970606	0.609794	39.6307	65.625
	32.6409	22.7826	22.2358	0.975999	0.697979	38.0048	54.6392
	32.8629	14.0201	12.3294	0.879408	0.426625	48.2102	58.7629
	33.1574	21.6762	21.3867	0.986644	0.653735	40.235	64.5833
	33.3101	21.3689	20.441	0.956575	0.641516	40.9158	46.3918
	33.5525	19.9689	19.397	0.97136	0.595154	41.0703	52.0833
	33.9771	25.6764	25.2353	0.98282	0.755697	40.855	65.9794
	33.9855	25.1537	20.446	0.81284	0.740132	35.2956	62.8866
	34.3688	21.3355	20.6003	0.965537	0.620782	39.7316	47.4227
	34.3839	18.0916	16.7549	0.926114	0.526165	35.6736	50
	34.4282	17.9219	17.5647	0.98007	0.52056	27.8621	67.7778
	34.7096	25.9868	25.4262	0.978428	0.748693	40.0788	61.8557
	35.0423	21.0817	20.1864	0.957535	0.601607	40.4229	73.1959
	35.2914	24.4354	22.1445	0.906247	0.69239	32.7815	38.0435
	35.802	22.131	21.641	0.97786	0.61815	40.8533	49.4845
	35.8133	24.2833	23.8719	0.983058	0.678052	39.444	61.4583
	35.8422	27.5437	27.022	0.981061	0.768471	40.3612	50.5155
	35.8658	15.4797	13.4505	0.868914	0.4316	23.1419	60.2273
	35.91	26.8885	26.3454	0.979805	0.748772	40.3199	67.7083
	35.9957	20.2643	18.924	0.93386	0.562964	43.5064	52.0833
	35.9995	25.3596	22.7891	0.898635	0.704443	29.6384	35.0515
	36.172	26.0076	25.566	0.98302	0.718997	40.5979	57.732
	36.2093	18.2548	17.4933	0.958287	0.504145	37.8801	52.5773
	36.2513	26.2132	25.6835	0.97979	0.723098	39.1141	56.25
	36.2866	25.1885	24.7109	0.981037	0.694154	39.1655	53.125
	36.7576	26.8761	26.3309	0.979713	0.731172	39.4741	55.6701
	36.7953	29.6005	29.1298	0.984099	0.804464	38.8928	59.375
	37.0174	24.8678	24.3226	0.978078	0.671787	40.6648	64.9485
	37.0822	25.4742	24.7645	0.972141	0.686965	37.0971	56.8182
	37.1011	14.7316	14.2462	0.967054	0.397066	40.794	59.7938
	37.2593	21.2609	20.9394	0.984877	0.570619	42.6925	49.4845
	37.4016	27.7194	27.1782	0.980477	0.741128	40.225	55.6701
	37.4416	24.8471	24.3944	0.981779	0.663623	40.3413	65.9794
	37.8565	23.3118	22.8599	0.980614	0.615795	40.3722	59.7938
	37.9721	26.4199	26.0028	0.984213	0.695771	37.1183	53.8462
	37.9817	27.9301	24.8075	0.888197	0.735356	36.0885	60.4167
	38.1936	29.2912	28.8225	0.983998	0.766915	40.8212	48.4536
	38.2875	25.9102	24.8668	0.959728	0.676728	39.5783	55.6701
	38.464	22.1969	20.9625	0.944391	0.577083	39.0592	70.8333
	38.4785	27.3525	25.945	0.948542	0.71085	37.0492	46.3918
	38.5254	29.5706	29.1553	0.985958	0.767559	39.6942	55.6701
	38.5453	26.4259	25.9653	0.982572	0.685579	38.4536	55.6701
	38.5456	27.9043	27.5373	0.986847	0.72393	39.5012	60.4167
	38.6759	28.8855	28.4633	0.985384	0.74686	41.1398	50.5155
	38.8891	18.8002	18.2314	0.969741	0.483433	39.3929	67.7083
	38.9132	27.3231	26.7336	0.978425	0.702156	40.1185	55.6701
	38.9201	29.1995	28.7882	0.985915	0.750242	41.1413	57.2917
	39.0086	27.7001	26.8543	0.969467	0.710103	40.1896	56.701
	39.111	22.3804	21.5505	0.962918	0.572228	42.0969	55.2083
	39.1606	29.6665	28.9935	0.977315	0.75756	40.8122	61.8557
	39.3855	16.6603	16.4025	0.984528	0.423006	40.6833	55.6701
	39.4571	27.2167	26.94	0.989833	0.68978	38.6855	49.4845
	39.5958	26.9048	26.4227	0.982085	0.679485	38.6823	59.375
	39.9454	27.2613	25.0063	0.917283	0.682465	38.1444	52.5773
	39.9645	22.8503	21.6968	0.94952	0.571764	41.8714	64.5833
	40.0055	31.6098	30.939	0.97878	0.790135	41.0473	47.4227
	40.0731	30.9725	30.4986	0.984697	0.772901	40.1386	50.5155
	40.1325	22.8205	22.5336	0.987432	0.568628	35.0133	71.9101
	40.1541	20.8484	19.0783	0.915097	0.519208	34.1903	60.8247
	40.1685	16.9096	16.4943	0.975439	0.420968	40.1305	59.7938
	40.2602	23.0892	22.2989	0.965774	0.573498	39.9067	60.4167
	40.2743	30.3115	29.73	0.980815	0.752627	34.7197	54.6512
	40.3833	25.3662	24.379	0.961081	0.628136	39.744	45.3608
	40.4884	27.0895	26.0594	0.961976	0.669067	39.1491	55.2083
	40.6942	30.6559	29.9268	0.976217	0.753323	39.2003	46.875
	40.872	32.2686	30.3467	0.94044	0.789504	42.6662	52.5773
	41.0584	29.3066	27.3028	0.931625	0.713779	35.2896	45.1613
	41.2254	23.3075	22.2852	0.956136	0.565368	40.4272	80.2083
	41.2588	31.8083	31.1004	0.977746	0.770945	37.0306	52.5773
	41.392	33.9975	33.1794	0.975936	0.821354	41.6806	36.4583
	41.4861	25.2429	24.1965	0.958548	0.608465	40.5187	73.9583
	41.5119	27.0394	23.3423	0.863268	0.651365	36.6164	69.7917
	41.6121	27.915	27.387	0.981087	0.670839	40.618	53.6082
	41.6474	28.9568	28.2392	0.975219	0.695285	40.5798	58.3333
	41.7151	29.446	28.9432	0.982926	0.705883	41.3091	61.8557
	41.8645	28.9675	28.5506	0.985607	0.691935	38.8034	57.2917
	41.9349	23.4749	21.3504	0.909497	0.559795	40.3483	62.5
	42.113	7.38077	5.55806	0.753046	0.175261	20.5643	60.8247
	42.1262	30.49	29.6034	0.970922	0.723778	40.7232	55.2083
	42.3017	31.6974	31.231	0.985285	0.749317	40.392	55.6701
	42.4793	32.1416	31.2701	0.972885	0.756642	41.9449	55.6701
	42.5476	26.6914	25.9877	0.973635	0.627331	39.848	52.0833
	42.5543	22.3626	21.9558	0.98181	0.525507	39.8103	63.5417
	42.6055	29.7775	28.5221	0.957839	0.698913	39.1495	60.8247
	43.034	25.3433	24.4466	0.964618	0.588915	38.4957	48.4536
	43.0739	27.4836	27.0418	0.983925	0.638057	39.8256	50.5155
	43.4066	30.4487	29.6312	0.97315	0.701478	38.9828	52.0833
	43.4181	35.6718	35.0701	0.983132	0.821587	39.0312	42.5532
	43.6553	31.8516	31.252	0.981174	0.729617	41.963	57.732
	43.9784	27.3042	26.5628	0.972847	0.620856	42.1811	52.5773
	44.0126	35.509	34.734	0.978175	0.806791	36.9588	46.1538
	44.16	21.1966	17.173	0.810176	0.479995	35.8374	58.1395
	44.1932	31.8819	29.0444	0.910998	0.721421	38.7785	61.8557
	44.2441	23.7367	19.5002	0.821523	0.536494	38.4917	63.9175
	44.354	32.4071	31.9433	0.98569	0.730647	39.1237	53.125
	44.3965	29.6451	28.5851	0.964242	0.667736	40.5851	63.9175
	44.4502	31.8945	31.2676	0.980344	0.717534	34.8555	55.1724
	44.4636	29.8625	29.3224	0.981916	0.671615	41.3111	57.732
	44.486	33.4459	28.7262	0.858885	0.751831	37.5772	52.5773
	44.4967	29.8144	29.0566	0.974581	0.670037	41.1867	58.7629
	44.613	28.3915	27.929	0.983711	0.636394	39.109	59.375
	44.6462	30.9156	30.088	0.973228	0.692458	39.643	50.5155
	44.9424	27.8497	26.8566	0.964343	0.619675	41.2735	47.3118
	45.2374	38.4963	37.9398	0.985544	0.850984	40.0742	52.5773
	45.3151	33.4956	32.9535	0.983816	0.739171	39.4338	63.9175
	45.4275	37.1945	34.7192	0.93345	0.818766	36.4736	48.913
	45.6883	30.3259	28.8112	0.95005	0.663757	41.2858	39.1753
	45.6924	29.534	28.3803	0.960936	0.646366	40.1962	49.4845
	45.6946	34.1705	33.0615	0.967547	0.747801	39.4339	56.25
	45.8491	36.1617	35.5229	0.982333	0.788712	40.8332	50.5155
	46.2727	35.3721	34.8696	0.985794	0.764427	39.6157	62.8866
	46.302	31.9255	30.0092	0.939978	0.689505	37.0343	63.5417
	46.4278	33.6465	31.896	0.947973	0.724706	37.4446	63.5417
	46.5516	29.7763	29.2056	0.980834	0.639641	40.8586	53.6082
	46.7493	28.5585	25.8241	0.904253	0.610886	35.093	45.3608
	47.1599	34.2079	33.6914	0.984902	0.72536	39.2794	64.9485
	47.239	33.926	26.9974	0.795772	0.718178	32.3962	51.5464
	47.2705	6.77064	1.67247	0.247018	0.143232	7.67008	56.701
	48.3184	30.9092	30.3937	0.983324	0.639698	39.961	65.625
	48.3372	33.2751	29.6893	0.892235	0.688396	38.8093	62.8866
	48.3505	28.8905	28.064	0.971391	0.597523	47.8621	48.9583
	48.7824	35.1427	33.426	0.951152	0.720397	38.6266	58.6957
	48.8209	26.6014	25.6749	0.965169	0.544879	42.8141	60.4167
	48.9282	34.592	33.897	0.979908	0.706996	41.015	46.3918
	49.5146	34.8413	32.6805	0.937982	0.703657	34.6148	58.8889
	49.678	38.2602	37.087	0.969335	0.770164	35.8694	60.2273
	49.894	30.5912	22.9974	0.751764	0.613124	37.4962	59.375
	50.0002	35.9129	35.1085	0.977602	0.718256	40.1535	55.2083
	50.0063	26.9854	26.0613	0.965752	0.539641	35.3627	57.732
	50.0796	40.0797	39.3797	0.982536	0.800319	43.37	46.3918
	50.4379	37.4908	36.4512	0.972269	0.743307	35.4596	57.3034
	50.5028	25.1707	24.2241	0.962391	0.498403	42.0086	45.1613
	51.2733	36.5204	35.67	0.976715	0.712269	44.7779	50.5155
	51.3007	34.1156	29.7525	0.872109	0.665012	36.8564	63.5417
	51.8077	33.9816	32.5706	0.958477	0.655918	41.0585	59.5745
	51.9091	38.121	37.3586	0.980001	0.73438	38.9235	60.8247
	52.4907	30.4765	28.4338	0.932974	0.580607	38.8222	59.375
	52.9395	36.8297	31.9746	0.868172	0.695695	37.644	58.3333
	53.7212	38.5866	37.2022	0.964122	0.718276	39.5365	60.4167
	53.8675	38.6201	37.5648	0.972676	0.716945	40.068	48.4536
	54.0857	32.0246	15.4115	0.481239	0.592109	15.4379	34.375
	54.1264	38.2483	36.9286	0.965498	0.706647	40.4146	62.8866
	54.1709	38.2408	36.2555	0.948085	0.705929	43.5703	59.7938
	54.4658	39.0901	37.0406	0.947571	0.717699	39.0902	61.4583
	54.6584	32.4808	31.509	0.97008	0.594251	41.5897	49.4845
	55.4826	31.5988	14.5439	0.460268	0.569527	22.1165	48.3146
	55.9198	25.8059	23.9342	0.927472	0.46148	30.6288	63.5417
	56.7396	35.3337	34.7455	0.983354	0.622733	39.4461	61.4583
	57.6162	38.5996	34.2159	0.886431	0.669944	38.8248	52.5773
	57.8384	17.7144	13.2842	0.749911	0.306273	32.8145	53.6082
	57.8723	38.9885	38.3011	0.98237	0.673698	35.5479	61.3636
	58.0884	36.2252	34.9731	0.965436	0.623622	39.6409	61.8557
	58.8048	44.2801	42.8825	0.968438	0.753002	37.9017	55.6701
	58.882	39.0197	36.9852	0.947859	0.662676	40.6145	53.125
	60.165	38.1117	34.5595	0.906796	0.633452	38.4408	45.8333
	60.7764	45.2955	43.2275	0.954345	0.745281	39.2222	60.4167
	63.7707	37.6284	35.072	0.93206	0.590058	39.1735	56.25
	64.1542	46.4939	45.7975	0.985022	0.72472	39.5826	48.9583
	64.2995	47.102	45.4912	0.965803	0.732541	39.0073	35.0515
	65.0943	39.1231	34.6109	0.884667	0.601023	38.7896	57.732
	65.7599	44.2227	43.4796	0.983198	0.672487	40.1953	56.25
	67.2164	55.3801	51.7122	0.933769	0.823908	38.0174	39.1753
	68.1956	49.8076	41.8034	0.839297	0.730364	36.9389	60.8247
	68.7914	48.2606	47.4837	0.983901	0.70155	39.6338	57.2917
	70.4086	53.8126	53.0049	0.984989	0.764291	40.4116	62.5
	71.1765	50.2539	49.177	0.97857	0.706046	39.5502	55.2083
	71.2672	58.4427	54.3357	0.929726	0.82005	37.8099	54.1667
	72.2001	8.91946	3.78852	0.424748	0.123538	19.7789	69.7917
	74.5292	47.8901	45.5763	0.951685	0.642568	39.1798	69.7917
	84.5282	55.9435	53.8741	0.963009	0.661832	40.8573	51.0417

## Sheet: 403
403	20.0216	17.5699	17.1193	0.974352	0.877546	40.8322	41.2371		41.3743	25.4081	22.4758	0.885156	0.623545	37.3517	53.8447
	20.0579	16.6181	16.0884	0.968126	0.828507	41.0854	42.268		14.8835	10.0277	9.2069	0.138484	0.151993	6.05748	11.6794
	20.077	17.6364	17.2323	0.977086	0.878437	43.5814	35.0515	403	0.359729	0.394667	0.409637	0.156452	0.243756	0.162174	0.216909
	20.1131	19.0559	18.7464	0.983762	0.947434	42.8577	36.0825
	20.1135	18.4125	18.0438	0.979976	0.915431	39.7929	35.0515
	20.3733	17.3423	16.9631	0.978133	0.851229	41.2827	39.1753
	20.5136	19.1493	18.7211	0.977637	0.933494	40.6315	23.7113
	20.5363	18.755	18.305	0.976008	0.913259	41.295	35.0515
	20.5649	19.4584	19.1705	0.985201	0.946194	42.3903	38.1443
	20.5687	17.598	17.1943	0.97706	0.855572	43.8232	42.268
	20.574	18.8123	18.261	0.970693	0.914374	43.4356	31.9588
	20.6696	18.9897	18.6342	0.981278	0.918727	42.4522	32.9897
	20.6862	19.4764	19.0238	0.976762	0.941517	40.4832	30.9278
	20.7225	10.0203	3.63319	0.362585	0.483546	14.7169	32.2917
	20.7237	10.1242	9.5807	0.94632	0.488531	48.5826	43.299
	20.9086	17.9364	17.6167	0.982174	0.857851	44.4649	31.9588
	20.9285	18.8143	18.5288	0.984826	0.898978	42.5786	36.0825
	20.9375	17.6115	17.2604	0.980067	0.841145	39.622	46.3918
	20.9441	9.5635	9.37692	0.98049	0.456619	36.9665	63.9175
	21.0501	18.0247	17.6056	0.976752	0.856274	43.015	39.1753
	21.0687	17.7637	17.2595	0.971616	0.843132	43.6164	37.1134
	21.1841	19.2059	18.6026	0.968589	0.90662	41.0498	24.7423
	21.258	8.48519	7.54616	0.889333	0.399153	41.0291	45.3608
	21.3209	20.9716	20.6655	0.985408	0.983616	40.5194	35.4167
	21.3277	18.6195	18.3119	0.98348	0.873018	41.2469	39.1753
	21.3567	19.9872	19.5068	0.975963	0.935878	43.034	34.0206
	21.3707	17.9971	17.3714	0.965231	0.842141	39.2987	40
	21.3957	15.5454	14.9771	0.96344	0.726569	45.3826	35.0515
	21.4128	9.45523	9.23069	0.976253	0.441569	40.0739	61.8557
	21.443	19.3924	18.7514	0.966942	0.904373	40.3727	30.8511
	21.476	19.9531	19.5099	0.977786	0.92909	44.428	30.9278
	21.5874	18.5527	18.1035	0.975786	0.859425	45.4277	34.0206
	21.6302	8.06293	7.84511	0.972986	0.372763	43.2024	61.4583
	21.645	14.5036	13.4966	0.93057	0.670066	26.2514	38.5417
	21.661	10.7209	9.93646	0.926829	0.49494	37.2742	59.375
	21.6931	19.3785	18.7191	0.965974	0.893299	41.399	38.1443
	21.9943	19.3623	18.497	0.955311	0.880332	46.6875	29.8969
	22.1658	10.2885	8.62212	0.838031	0.464162	51.1788	38.5417
	22.2637	21.1011	20.7314	0.982482	0.947781	43.7667	37.1134
	22.5335	19.743	19.3288	0.97902	0.876165	45.9149	43.299
	22.6032	20.7014	20.2213	0.976808	0.915864	37.3999	33.3333
	22.7325	20.0551	19.3315	0.963916	0.882223	40.9297	23.7113
	23.0179	21.728	21.3178	0.981121	0.94396	35.8774	36.2637
	23.0378	16.5522	15.8959	0.960349	0.718483	39.8537	36.0825
	23.0831	14.0703	13.4635	0.956867	0.609551	36.0945	58.1395
	23.1806	8.25897	5.8999	0.714364	0.356288	38.647	35.4167
	23.3303	20.9969	20.4421	0.973575	0.899986	42.8001	35.0515
	23.3582	10.3724	6.89575	0.664816	0.444058	9.05728	39.5833
	23.3665	10.4807	10.2181	0.974949	0.448534	40.1302	62.5
	23.5268	11.813	10.2276	0.865794	0.502107	37.1138	51.7241
	23.8432	18.9122	18.2262	0.963727	0.793193	38.399	41.2371
	23.849	10.8856	10.4639	0.961264	0.456438	38.5029	59.375
	24.1901	8.73128	8.45659	0.968539	0.360944	42.9491	70.8333
	24.4051	17.7906	16.7666	0.942441	0.728969	40.9195	29.8969
	24.5746	10.7473	6.48697	0.603591	0.437334	20.8864	34.375
	24.7845	6.3532	6.11288	0.962174	0.256338	39.9742	56.3218
	24.7942	13.3641	13.0691	0.977929	0.539001	38.3266	64.5833
	24.9491	21.2482	20.7385	0.976014	0.85166	43.7284	40.2062
	25.1091	16.5963	15.5111	0.934614	0.660967	41.665	49.4845
	25.1971	12.5117	12.2477	0.9789	0.496554	39.7138	57.2917
	25.2539	12.7561	11.9763	0.93887	0.505113	41.5625	44.7917
	25.3921	9.41263	7.04537	0.748501	0.370691	38.3185	50.5263
	25.4002	17.9743	16.6017	0.923637	0.707643	37.9053	35.0515
	25.4012	15.6553	14.6545	0.936073	0.616321	38.4182	48.9583
	25.494	10.2589	9.1115	0.888152	0.402406	34.1543	63.7363
	25.5085	11.1009	10.605	0.955324	0.435184	38.4731	56.25
	25.5255	20.9347	20.4367	0.97621	0.82015	42.6009	43.299
	26.2611	18.1931	17.5532	0.964831	0.692776	42.2379	47.9167
	26.3087	16.5972	16.2671	0.980109	0.630862	40.0193	58.7629
	26.5271	22.3182	21.6253	0.968955	0.841335	36.4268	40.2299
	26.8269	18.5547	17.9496	0.96739	0.691646	40.3823	42.268
	26.9588	17.4575	17.0956	0.979269	0.647564	40.5718	50.5155
	27.0063	16.4407	15.8154	0.961965	0.608773	38.5694	52.5773
	27.0852	10.8414	10.4761	0.966303	0.400271	41.0292	60.4167
	27.5254	20.3688	18.4146	0.904057	0.740001	38.737	55.2083
	27.5492	17.5481	15.503	0.883456	0.636973	38.9608	45.3608
	27.5525	19.7511	8.68041	0.43949	0.716853	20.5987	30.9278
	27.5632	15.0993	12.964	0.858582	0.547809	36.9708	36.5591
	27.6017	19.2407	16.1325	0.838458	0.697084	34.6785	36.0825
	27.8538	14.2101	13.8949	0.977819	0.510169	41.0865	50.5155
	27.9768	20.2715	19.2322	0.94873	0.724584	38.1846	59.7938
	28.0109	14.016	13.4327	0.958387	0.500374	36.7155	56.25
	28.0412	14.4213	10.7485	0.745322	0.514288	45.2717	44.3299
	28.2799	6.15426	1.43113	0.232543	0.217619	11.5859	38.5417
	28.2961	18.5769	17.5388	0.94412	0.656516	53.0968	47.9167
	28.4325	16.797	16.3271	0.972028	0.590767	40.2697	54.1667
	28.9178	20.892	20.6108	0.986541	0.722461	44.926	40.2062
	28.9866	23.0324	16.3606	0.710329	0.794588	19.9192	36.4583
	29.0189	18.5273	17.7268	0.956791	0.638456	39.1517	59.375
	29.3382	20.0433	18.7388	0.934916	0.683182	43.412	35.0515
	29.358	15.9101	15.547	0.977175	0.541936	39.4023	63.5417
	29.4531	6.02321	4.15768	0.690276	0.204502	25.7714	41.6667
	29.5122	8.91879	4.04979	0.454074	0.302207	24.0498	64.5833
	29.5473	21.8164	21.3271	0.977574	0.738355	39.9595	50
	29.5503	17.3042	14.768	0.853434	0.585583	36.803	41.6667
	29.6018	15.0416	14.5155	0.965025	0.50813	38.5094	51.0417
	29.7097	22.0972	21.5105	0.973448	0.74377	40.1753	52.5773
	29.899	12.514	9.89023	0.790336	0.418541	30.5265	61.8557
	29.9474	14.2483	13.9122	0.976405	0.47578	38.4579	63.8298
	30.0401	20.4858	19.5137	0.952551	0.681947	39.8298	52.5773
	30.075	13.559	13.031	0.961058	0.45084	39.3614	70.1031
	30.1749	23.4316	22.9923	0.981252	0.776527	37.1126	61.9565
	30.44	21.2561	20.757	0.976517	0.698296	41.7756	71.875
	30.4519	14.8702	14.5266	0.976893	0.488319	38.3537	61.4583
	30.4954	13.0014	12.7767	0.982711	0.426341	42.0845	66.6667
	30.5344	21.0065	20.3952	0.9709	0.687962	44.9403	21.6495
	30.5909	13.2391	12.0222	0.908082	0.43278	41.7236	51.5464
	30.7844	18.6224	17.9617	0.964519	0.604931	40.8495	50.5155
	30.9105	17.6864	15.5649	0.880049	0.57218	37.4142	76.2887
	30.9399	19.2757	18.9186	0.981476	0.623004	38.6208	70.8333
	31.1904	14.8757	11.4418	0.769156	0.476933	32.8657	41.2371
	31.2527	19.0057	6.97466	0.366978	0.608129	16.1781	52.5773
	31.3695	25.7596	25.1982	0.978207	0.821169	38.6656	56.25
	31.3942	9.1934	4.51317	0.490914	0.292837	28.722	51.0417
	31.4088	21.1886	19.4235	0.916696	0.674605	37.7079	68.75
	31.46	26.0317	24.0175	0.922624	0.827454	40.4715	52.5773
	31.478	25.8418	25.1054	0.971503	0.820948	47.8198	37.1134
	31.7823	17.2399	15.0164	0.871025	0.542437	34.9493	62.2222
	31.8649	11.8415	5.81309	0.490907	0.371616	18.54	63.5417
	31.966	17.8937	16.6019	0.927811	0.559772	33.7268	64.5833
	31.9837	13.9989	13.6277	0.973483	0.437688	42.7495	64.9485
	32.0451	24.0932	21.3552	0.886359	0.751853	41.6898	34.0206
	32.0882	16.1414	15.5848	0.965512	0.503034	39.8837	55.2083
	32.1209	23.9534	23.6212	0.986133	0.745726	39.5931	60.4167
	32.232	18.4591	17.866	0.967871	0.572696	39.9672	51.0417
	32.2462	11.3686	10.6416	0.936054	0.352555	39.0282	72.165
	32.3607	19.9157	17.9762	0.902615	0.615429	37.9006	64.5833
	32.532	25.2778	24.8178	0.9818	0.777014	39.8886	52.5773
	32.7119	22.6198	19.6383	0.86819	0.691487	29.6154	37.1134
	32.9159	13.9125	10.3014	0.740442	0.422669	24.7255	65.9794
	33.1418	24.2216	22.8482	0.943302	0.730846	38.562	60.4167
	33.1944	20.0006	19.4829	0.974114	0.602528	37.8021	38.3721
	33.5096	20.6809	20.2519	0.979254	0.617164	39.0799	51.0417
	33.5243	15.9491	13.821	0.866571	0.475748	35.2619	57.2917
	33.781	25.3186	24.887	0.982954	0.749491	40.0113	55.2083
	33.8889	26.3385	25.9211	0.984151	0.777201	39.2259	42.7083
	34.0003	18.2881	17.7326	0.969623	0.537881	34.522	53.4884
	34.062	13.3328	12.9889	0.974206	0.391426	40.4218	30.9278
	34.1644	15.2831	10.9376	0.715667	0.447341	34.5565	47.9167
	34.1819	7.15092	6.88533	0.962859	0.209202	39.7871	71.875
	34.1863	17.0589	16.6678	0.977075	0.498996	39.0942	61.4583
	34.3496	23.8319	22.8445	0.958566	0.693805	29.5205	55.2083
	34.6717	18.9879	18.3271	0.965199	0.547647	36.9802	30.9278
	34.8724	28.6662	27.6044	0.962959	0.822032	39.0799	40.625
	35.0264	17.8665	14.0041	0.783823	0.510086	26.3555	41.2371
	35.0678	20.6209	19.8946	0.964778	0.58803	41.7525	68.75
	35.2607	15.5753	15.0203	0.964367	0.441717	38.5305	59.7938
	35.3577	18.0493	17.4326	0.965834	0.510477	41.4097	62.5
	35.4049	28.4216	27.7252	0.975495	0.80276	39.2025	61.4583
	35.651	23.2658	22.6942	0.975434	0.652598	39.6722	56.8421
	35.7927	10.9681	8.95042	0.816042	0.306433	32.9884	56.701
	35.9493	19.5084	17.1657	0.879911	0.542665	40.2665	46.3918
	36.0679	19.7252	19.2821	0.977538	0.54689	36.8672	62.069
	36.1251	17.1556	16.6086	0.968115	0.474893	34.8392	54.1667
	36.1841	24.2577	23.5049	0.968965	0.670398	39.414	47.9167
	36.2118	25.0448	24.3828	0.97357	0.691619	39.3653	65.625
	36.2485	22.4599	22.0311	0.980909	0.619608	37.4794	62.5
	36.3444	12.4992	11.3915	0.911376	0.34391	40.5948	64.8936
	36.5921	27.0074	24.3381	0.901165	0.738067	36.7124	32.2917
	36.8	22.9627	22.3467	0.973177	0.623985	40.961	69.7917
	36.8542	15.9125	11.2933	0.709712	0.431769	34.6664	14.433
	36.8742	26.4223	26.0125	0.984493	0.716552	40.0499	64.5833
	37.0319	28.6917	27.9921	0.975618	0.774784	40.2568	45.8333
	37.0657	25.2795	23.7908	0.941112	0.682018	43.163	47.4227
	37.286	15.5276	14.4743	0.932168	0.416446	27.419	58.1395
	37.6885	25.5149	25.082	0.983036	0.676993	39.3864	62.5
	37.7736	25.7316	25.4147	0.987685	0.681205	39.6841	75
	37.8945	18.7517	18.1427	0.967524	0.49484	33.6025	57.732
	37.9096	24.4797	24.1218	0.985383	0.645738	39.1297	63.9175
	37.9381	23.5855	19.824	0.840515	0.621683	41.7461	51.0417
	37.9768	28.0166	24.8713	0.887737	0.737728	46.6059	51.5464
	38.0028	25.8136	23.6796	0.917331	0.679256	37.9045	68.75
	38.0132	14.0998	11.8205	0.838341	0.37092	33.4873	46.875
	38.1567	21.6872	14.681	0.676944	0.568372	32.5999	60.4167
	38.1722	30.5004	30.0583	0.985505	0.799022	40.6999	52.0833
	38.4093	17.9867	15.8656	0.882073	0.46829	48.3359	46.875
	38.4784	27.1329	26.7098	0.984405	0.705147	40.3797	57.2917
	38.5099	28.7262	28.1044	0.978355	0.745943	40.9119	51.5464
	38.5275	10.9551	9.96829	0.909919	0.284346	35.1564	76.0417
	38.5385	24.6877	24.4469	0.990245	0.640599	37.5859	75
	38.6674	23.5554	19.176	0.81408	0.609181	47.2115	39.5833
	38.7842	20.6017	19.522	0.947594	0.531187	40.1193	65.625
	38.9501	28.3097	27.8431	0.983518	0.72682	38.7283	61.4583
	39.1492	22.6882	21.2347	0.935938	0.579531	35.2911	41.2371
	39.3081	24.744	19.6055	0.792335	0.629488	36.5404	47.4227
	39.3307	27.1985	26.6531	0.979946	0.691534	41.3282	58.7629
	39.4589	25.9294	25.4395	0.981105	0.657125	39.1294	68.75
	39.5751	22.9634	14.3449	0.624682	0.580249	34.7871	49.4845
	39.7214	33.7602	33.0666	0.979456	0.849923	39.9674	23.6559
	39.7578	23.7742	22.0358	0.92688	0.597975	40.2536	61.8557
	39.8459	14.8896	14.3571	0.964241	0.373679	38.7006	59.7938
	40.1163	24.3654	23.2578	0.954545	0.607369	36.1317	53.125
	40.1708	21.8364	20.0687	0.919051	0.543589	34.1836	38.1443
	40.3709	23.9364	9.98484	0.417141	0.592911	16.5835	43.75
	40.4058	18.4602	17.9109	0.970241	0.456872	46.1618	54.6392
	40.4393	29.747	29.1802	0.980948	0.735596	41.1341	68.0412
	40.6402	19.7532	14.6259	0.740433	0.486051	31.612	67.0103
	40.7221	25.2423	22.6471	0.89719	0.619867	37.8059	67.0103
	40.7242	23.1717	22.2238	0.959093	0.56899	38.9663	57.2917
	40.7934	19.0947	11.0816	0.580349	0.468082	27.4892	61.8557
	40.936	17.5649	16.596	0.944838	0.429082	42.6375	60.8247
	40.9753	30.6496	29.3775	0.958496	0.748001	39.9338	56.701
	41.1231	27.1734	25.5832	0.941481	0.660782	38.6013	57.2917
	41.1947	24.9307	21.6117	0.866873	0.605192	38.3357	57.2917
	41.4694	26.3908	25.6773	0.972962	0.636393	35.4007	65.9091
	41.5266	28.8314	28.3695	0.98398	0.694287	39.6198	56.25
	41.552	23.2023	22.1816	0.95601	0.558392	37.4228	70
	41.6672	29.8266	28.1163	0.94266	0.715829	39.5412	55.2083
	41.803	24.9144	24.2693	0.974109	0.595994	40.0421	59.7938
	41.8044	31.3095	30.6377	0.978542	0.748951	39.6927	64.5833
	41.9475	28.8277	28.1246	0.975611	0.687234	39.2085	41.6667
	41.9574	28.7905	16.8326	0.584657	0.686185	33.0298	39.1753
	42.0577	29.3792	28.1921	0.959595	0.698545	40.3905	54.1667
	42.4248	34.3041	32.5226	0.948066	0.808587	40.3919	68.0412
	42.4636	26.2964	25.2515	0.960264	0.61927	28.9846	61.6279
	42.4663	25.8468	25.1954	0.974798	0.608642	41.5118	57.2917
	42.5313	17.1934	16.7758	0.975716	0.404252	38.7496	63.5417
	42.5897	19.8006	19.0669	0.962948	0.464915	39.8633	58.3333
	42.6818	32.3285	31.3197	0.968794	0.757431	39.9394	52.0833
	42.7036	17.3448	11.3511	0.654439	0.406166	32.2476	40.2062
	42.8031	30.5191	29.382	0.962743	0.71301	35.3946	44.8276
	42.8624	32.9419	32.2925	0.980286	0.768549	40.5119	48.4536
	42.9086	27.9274	17.6969	0.633675	0.650857	20.9514	44.7917
	42.9912	25.56	21.4631	0.839715	0.59454	38.7399	70.1031
	43.0466	30.5415	26.1993	0.857829	0.709497	37.3223	59.375
	43.3299	27.8702	27.0913	0.972053	0.643209	39.4103	61.2903
	43.4763	30.1671	29.578	0.980472	0.693874	41.3342	67.7083
	43.6883	28.1757	18.1046	0.64256	0.644925	34.4953	59.7938
	43.9413	28.8184	27.6223	0.958497	0.655838	39.3917	57.2917
	43.946	27.2134	26.6953	0.980962	0.619246	39.4934	65.625
	43.9679	19.0706	10.6627	0.559117	0.43374	27.3534	54.6392
	44.231	30.7966	29.6012	0.961184	0.696266	40.263	56.25
	44.2668	25.8457	24.6586	0.954069	0.583862	35.6336	36.0825
	44.2856	24.7793	13.5128	0.545327	0.559533	21.5074	31.9588
	44.9069	30.4194	29.083	0.956069	0.677388	41.6722	48.9583
	45.0232	25.5537	12.0243	0.47055	0.567567	27.9119	61.8557
	45.0394	17.3736	16.2518	0.93543	0.385743	42.9315	51.0417
	45.2982	32.8071	31.2081	0.951262	0.724246	29.3115	63.2184
	45.367	19.5651	19.0172	0.971998	0.431262	40.0586	54.1667
	45.5455	30.7659	28.9689	0.94159	0.675498	42.6487	56.25
	45.5509	28.5584	27.878	0.976174	0.626957	39.4638	68.0412
	45.5805	29.4176	25.3753	0.862591	0.645398	35.79	60.4167
	45.6252	27.5803	27.0601	0.981139	0.604497	40.0016	58.3333
	45.8443	30.1398	29.5579	0.980696	0.657438	39.319	64.5833
	45.8688	34.2565	33.3378	0.973182	0.746835	34.9505	54.6392
	45.9066	26.268	23.5503	0.896542	0.572204	37.0122	60.8247
	46.2557	28.2159	26.7351	0.947517	0.61	36.464	56.9892
	46.3261	31.8597	30.2281	0.94879	0.687726	38.9092	62.5
	46.3771	32.7082	31.9773	0.977655	0.705266	39.7226	55.2083
	46.3907	27.2698	18.7468	0.687455	0.58783	39.1619	45.8333
	46.4882	21.1329	20.2905	0.960139	0.454586	41.3765	47.4227
	46.5227	17.6382	13.4277	0.761289	0.37913	31.2136	49.4845
	46.5297	21.56	17.6737	0.819743	0.463361	39.508	59.375
	46.5395	17.4823	14.8249	0.847993	0.375645	43.5609	54.1667
	46.7144	33.805	30.822	0.911759	0.723653	38.6821	62.5
	46.7652	30.2261	27.694	0.916227	0.646338	39.557	31.25
	46.8382	31.3645	21.8261	0.695886	0.669635	34.7673	51.0417
	46.9416	34.2916	33.1789	0.96755	0.730516	34.8381	52.3256
	47.2221	35.3841	34.0074	0.961094	0.749311	36.598	52.7473
	47.2272	28.9193	23.4684	0.811514	0.612345	30.1765	58.3333
	47.3081	23.6458	21.3058	0.901039	0.499825	36.9647	69.7917
	47.3167	26.5212	23.3849	0.881741	0.560504	37.3635	55.2083
	47.4451	32.3178	30.7155	0.950419	0.681163	35.5752	62.9213
	47.53	29.6914	29.1692	0.982414	0.624687	34.7452	68.6047
	47.5815	28.9394	28.2881	0.977493	0.608207	40.5802	59.375
	47.785	36.3197	35.6539	0.981669	0.760065	35.6051	69.7674
	47.7999	30.9645	29.8281	0.9633	0.647793	40.3625	61.4583
	47.8503	34.1457	25.6009	0.749755	0.713593	36.0889	58.3333
	48.0394	30.3114	27.5473	0.908809	0.63097	34.2279	62.5
	48.041	27.5174	26.7198	0.971013	0.57279	40.0021	63.5417
	48.1337	23.9482	10.6807	0.445991	0.497535	25.839	57.732
	48.2828	29.029	25.1157	0.865193	0.601229	41.5654	47.9167
	48.3405	22.0402	14.3853	0.652685	0.455937	34.5257	58.7629
	48.5089	33.599	29.268	0.871097	0.692634	38.0843	53.125
	48.5703	24.5121	18.8018	0.767042	0.504672	44.9611	52.0833
	48.581	29.5155	27.8582	0.943849	0.607553	38.2625	63.9175
	48.7186	19.3632	18.8992	0.976038	0.397449	40.3485	69.0722
	48.7209	33.1064	30.0931	0.908982	0.679512	40.3781	47.4227
	48.9436	24.5083	23.4826	0.95815	0.500746	41.6011	56.25
	49.0496	31.1666	29.9016	0.959412	0.63541	38.022	44.086
	49.092	25.4055	16.9444	0.666956	0.517508	35.823	42.7083
	49.1962	31.4233	30.766	0.979083	0.638734	39.068	59.7938
	49.2168	33.9515	29.4343	0.866951	0.689835	40.6435	52.0833
	49.2329	32.5054	28.933	0.890097	0.660239	38.09	63.5417
	49.314	33.5769	24.966	0.743547	0.680879	34.0182	59.375
	49.7455	28.113	27.2872	0.970623	0.565137	47.6091	56.25
	49.7604	33.9535	32.0148	0.942902	0.68234	36.524	62.6374
	50.0288	28.6556	27.8898	0.973276	0.572783	33.9618	62.7907
	50.0475	37.9106	36.9687	0.975154	0.757493	39.6731	64.5833
	50.0622	31.7149	31.0934	0.980403	0.63351	37.479	58.2418
	50.1561	39.1289	38.2637	0.977887	0.780142	40.7689	62.5
	50.297	30.1649	29.0567	0.963261	0.599737	40.4211	59.375
	50.4761	31.8238	30.2814	0.951533	0.630473	38.1646	56.9892
	50.7035	31.0576	29.6901	0.955968	0.612535	39.9326	61.4583
	50.8804	26.9099	23.7902	0.884068	0.528885	35.9813	45.8333
	51.0315	39.1076	30.6446	0.783597	0.766342	34.7514	60.4167
	51.1473	34.0294	23.0268	0.676676	0.66532	37.4957	52.5773
	51.4193	18.8622	11.4129	0.60507	0.36683	25.5901	56.701
	51.4571	34.8413	29.7682	0.854396	0.677094	34.9057	60.4167
	51.4925	36.7067	35.2962	0.961574	0.712855	40.1304	59.375
	51.4984	30.7431	29.9489	0.974165	0.596973	40.9608	53.125
	51.9116	35.2652	31.5791	0.895473	0.679333	36.9953	63.5417
	51.9838	28.5853	21.4326	0.749777	0.549889	38.309	57.732
	52.2275	31.6345	26.9875	0.853103	0.605707	39.9289	58.3333
	52.2952	33.8146	22.1321	0.654513	0.646611	33.4243	68.0412
	52.621	31.9798	26.9512	0.842755	0.607739	33.7131	65.1163
	52.7427	40.2217	39.6121	0.984843	0.762603	38.7649	67.7419
	52.7536	41.5898	38.5741	0.927491	0.788378	33.6132	48.8636
	52.8081	25.4026	16.4069	0.645874	0.481036	31.6446	60.4167
	52.8503	28.6847	20.6507	0.71992	0.542754	22.5559	64.5833
	52.9258	38.6038	37.8529	0.980551	0.729393	39.0663	58.5106
	52.9609	35.2973	25.3855	0.719191	0.666478	35.1571	58.3333
	53.0365	37.8596	34.3633	0.90765	0.713841	38.3386	56.25
	53.2618	38.4142	28.2512	0.735437	0.721234	34.2781	56.25
	53.7183	29.4776	26.7576	0.907726	0.548744	39.8056	63.9175
	53.7384	34.3342	32.846	0.956656	0.638913	39.1424	67.7083
	53.7694	35.1903	29.7769	0.846167	0.654467	38.4312	58.5106
	53.8514	38.9541	37.0149	0.950219	0.723363	38.6653	59.7938
	54.1181	35.1099	33.5101	0.954437	0.648764	42.9128	63.9175
	54.311	22.278	15.9698	0.71684	0.410194	27.7968	54.6392
	54.4849	41.6798	38.5967	0.926029	0.764979	40.1097	61.4583
	55.062	6.73834	2.44274	0.362514	0.122377	8.83715	62.5
	55.1986	24.8397	18.1253	0.729689	0.450006	22.6217	51.0638
	55.2555	36.3868	28.6075	0.786205	0.658519	34.435	64.5833
	55.7083	32.3191	28.436	0.879852	0.580149	44.7666	57.2917
	55.804	38.0447	34.8719	0.916603	0.681755	38.0105	62.5
	56.3415	27.3282	24.7692	0.90636	0.485046	38.6711	55.2083
	56.4124	35.7303	27.5196	0.770203	0.633376	31.2321	51.7241
	56.9749	41.5145	40.6463	0.979088	0.728645	39.1526	60.4167
	57.001	44.9324	27.058	0.602194	0.788273	31.7965	38.5417
	57.5547	36.1366	30.9539	0.85658	0.627865	33.7148	33.3333
	57.8131	38.9501	37.1676	0.954236	0.673725	38.7304	65.625
	58.2817	40.5052	39.0005	0.962852	0.69499	34.6468	48.8636
	58.9348	40.6529	25.9374	0.638021	0.689794	32.7815	59.375
	59.1444	41.1912	38.9842	0.94642	0.696451	38.576	56.25
	59.6477	38.872	28.6391	0.736755	0.651693	29.9297	67.4419
	59.7601	42.0991	39.4788	0.937759	0.704468	36.7835	61.4583
	60.0478	42.7699	37.3619	0.873556	0.712264	37.0572	61.4583
	60.1555	24.4251	15.6458	0.640561	0.406034	31.5482	58.3333
	60.3278	41.0274	39.9686	0.974194	0.680074	40.3855	65.625
	61.3361	39.992	35.307	0.882851	0.652015	38.331	65.625
	62.4943	39.5735	26.6589	0.673655	0.633234	33.0529	58.3333
	63.4998	33.1058	25.3584	0.76598	0.521353	42.5232	63.5417
	63.5393	38.9699	31.733	0.814297	0.613319	37.4847	64.9485
	64.5091	41.0884	39.9392	0.972031	0.63694	40.3802	73.9583
	64.6862	47.1381	43.6262	0.925498	0.728719	37.52	62.5
	64.8019	45.2139	35.5307	0.785835	0.697726	41.2945	48.9583
	65.076	48.5694	44.4979	0.916171	0.746349	38.3085	66.6667
	65.126	50.938	44.1231	0.866212	0.782146	33.7984	54.6392
	65.1754	39.859	28.2027	0.707563	0.611565	35.8537	58.7629
	65.6536	41.0703	39.6798	0.966143	0.625561	40.6331	51.5464
	65.8632	42.8147	33.4622	0.78156	0.650054	35.099	60.4167
	66.0943	23.0073	7.5987	0.330273	0.348098	10.678	51.0417
	66.4433	53.2044	44.7075	0.840297	0.80075	34.7343	56.25
	66.741	38.762	36.9292	0.952715	0.580783	40.5378	57.732
	66.8708	40.6505	37.1061	0.912809	0.607896	37.9965	71.875
	67.3114	31.428	15.7441	0.500958	0.466904	23.6657	52.6316
	67.4887	34.5034	19.1583	0.555258	0.511248	27.026	50
	68.9507	48.0237	46.7078	0.9726	0.696493	39.2259	52.0833
	69.0568	39.2793	25.2953	0.643985	0.568798	25.337	56.701
	69.124	45.0188	34.2903	0.761689	0.651275	32.757	60
	69.7388	32.5637	30.7936	0.945641	0.466939	40.0541	65.625
	70.4952	38.7244	26.043	0.672522	0.54932	31.8301	62.5
	70.6179	31.5545	27.4003	0.868348	0.446835	29.6871	47.9167
	70.7898	45.8208	41.8168	0.912616	0.647279	31.2419	68.75
	70.7969	42.8922	38.3578	0.894284	0.605848	37.436	57.4468
	71.1142	33.7983	26.1595	0.773989	0.475268	36.2239	59.7701
	71.2561	39.1635	38.4658	0.982184	0.549616	40.1645	77.3196
	71.3355	52.7166	52.0703	0.98774	0.738996	39.8657	65.625
	72.8838	44.3376	23.2224	0.523764	0.608333	29.4306	63.5417
	73.2424	44.0322	33.6394	0.763973	0.601185	36.7266	61.8557
	73.5801	49.858	37.1367	0.744849	0.677602	31.5767	64.1304
	74.449	22.2865	21.7769	0.977136	0.299353	39.0045	82.2917
	75.453	50.0611	47.3008	0.944862	0.663474	35.0276	50
	77.8295	45.7679	38.1659	0.833899	0.588053	37.7435	60.4167
	79.2012	46.5124	25.8892	0.556608	0.587268	27.928	65.625
	79.4401	54.7927	33.0682	0.603514	0.689736	31.9269	54.1667
	80.3047	28.9709	27.7627	0.958295	0.360762	40.6269	62.8866
	80.5318	57.1623	54.5682	0.954617	0.709811	41.1107	54.1667
	81.1981	30.0833	28.847	0.958905	0.370493	40.8368	59.375
	81.6347	46.9096	43.789	0.933477	0.574628	39.9606	67.7083
	82.7432	47.5802	46.6583	0.980625	0.575034	37.5464	66.3043
	85.1998	40.6011	38.0352	0.936801	0.47654	39.2672	69.7917

## Sheet: 405
405	20.0207	14.3267	14.0303	0.979309	0.715593	43.192	50		44.4954	27.7778	25.4237	0.906928	0.613519	37.6	57.069
	20.0377	13.0843	12.0234	0.918921	0.652986	42.6148	47.9167		13.7346	12.0141	11.5176	0.127334	0.159948	7.32127	9.5203
	20.0588	16.6952	16.3224	0.977668	0.832316	41.0257	34.375	405	0.308675	0.432506	0.453025	0.140402	0.260706	0.194714	0.166821
	20.0651	15.4871	15.0789	0.973639	0.771845	42.2343	36.4583
	20.2247	6.197	5.74585	0.927199	0.306408	36.1768	57.2917
	20.3308	8.73976	8.45481	0.967396	0.429878	36.5509	52.7473
	20.366	7.39515	5.92179	0.800767	0.363112	32.1908	55.2083
	20.5143	13.6671	13.1424	0.961612	0.666221	41.695	50
	20.9904	11.8687	11.3814	0.958943	0.565432	25.7284	52.0833
	21.0751	10.0998	9.87459	0.977706	0.479228	40.1913	37.5
	21.1351	6.63215	2.91617	0.439702	0.313798	8.89174	50
	21.476	13.4084	12.4806	0.930809	0.624342	35.5073	51.0417
	22.2213	11.7867	11.3737	0.964967	0.530421	44.8287	53.125
	22.5194	13.1833	12.8734	0.976492	0.58542	23.3392	62.5
	23.0024	17.257	16.4262	0.951857	0.750225	44.0802	50
	23.1547	10.7895	10.1845	0.943922	0.465975	38.3547	53.125
	23.4438	19.0983	18.7067	0.979497	0.814639	42.31	61.4583
	23.5322	13.3383	12.9707	0.972438	0.566812	36.7127	60.4167
	23.7825	7.98407	7.75087	0.970792	0.335711	44.9451	75
	23.8072	11.169	10.6854	0.956702	0.469142	49.0974	75
	23.9177	10.6794	10.5054	0.983708	0.446507	45.1005	60.4167
	24.0261	14.4193	12.6928	0.880265	0.600151	49.9351	38.5417
	24.1594	18.1249	17.1645	0.947009	0.750223	43.5901	30.2083
	24.4659	10.8489	10.6205	0.978946	0.443431	34.9921	68.75
	25.0132	16.7625	15.5035	0.924889	0.670147	45.2967	46.875
	25.8469	6.992	6.42697	0.919189	0.270516	14.6415	70.8333
	25.8572	16.3427	15.9923	0.978558	0.632037	44.82	65.625
	26.0598	7.80273	6.92058	0.886943	0.299417	27.3479	63.5417
	26.3465	16.7163	16.314	0.975931	0.63448	39.4095	52.0833
	26.4234	24.3138	23.8972	0.982868	0.920161	39.4441	42.6966
	26.6715	9.98461	9.33116	0.934555	0.374354	14.1016	72.9167
	26.7623	14.9814	13.7549	0.918129	0.559796	41.9541	29.1667
	26.8733	12.621	11.9344	0.945596	0.469647	58.4843	59.375
	27.2221	14.7633	14.5138	0.983103	0.542327	33.3324	63.3333
	27.7281	20.1857	19.8988	0.985783	0.72799	40.0853	33.3333
	28.0618	9.52726	7.08	0.743131	0.33951	51.0883	40.625
	28.2533	12.6869	12.4224	0.979158	0.44904	38.4157	71.875
	28.4263	6.8454	2.5628	0.374383	0.240812	15.2272	68.75
	28.7764	13.3869	13.1185	0.979945	0.465205	39.3571	68.75
	28.9783	16.607	16.2074	0.975936	0.573085	39.7118	75
	29.5782	18.8157	18.4969	0.983053	0.636135	40.4597	59.375
	29.7108	20.3938	19.9105	0.976305	0.686409	40.1695	59.375
	30.035	18.0242	17.1034	0.948909	0.600108	41.708	59.5506
	30.3175	13.2098	12.6634	0.958639	0.435715	39.1212	66.6667
	30.9319	22.4218	22.0217	0.982153	0.724878	36.0508	62.069
	31.0027	13.0924	4.94944	0.378039	0.422298	19.6695	35.4167
	31.1089	9.82984	9.67271	0.984015	0.315982	40.084	52.0833
	31.4258	19.2676	18.1397	0.941465	0.613113	37.7699	64.5833
	32.0628	27.2865	26.8858	0.985315	0.851032	39.487	48.9583
	32.4438	21.2908	19.4055	0.911451	0.656238	22.3492	47.9167
	32.4603	7.92823	3.95987	0.499465	0.244244	13.7556	47.9167
	32.5431	10.996	9.56194	0.869583	0.337891	38.344	67.7083
	32.922	18.5035	17.6095	0.951686	0.562039	38.4128	64.5833
	33.0591	17.2438	16.5857	0.96183	0.521607	39.8497	67.7083
	33.1816	6.97653	1.72768	0.247642	0.210253	7.64485	50
	33.5792	28.1057	27.6492	0.983756	0.836998	34.6564	58.1395
	34.4175	23.0464	22.7029	0.985093	0.669615	40.9729	63.5417
	34.4835	7.49846	6.24431	0.832745	0.217451	48.6257	46.875
	34.6361	24.2904	23.4469	0.965275	0.701302	46.3784	42.7083
	34.6659	14.4089	13.5813	0.942558	0.415651	35.7976	71.5909
	34.8493	24.8406	24.1975	0.974112	0.7128	39.1564	46.875
	35.2771	13.9645	13.2901	0.951706	0.395852	17.1583	65.625
	35.512	17.3713	16.9018	0.972975	0.489166	39.6082	47.9167
	35.5992	17.3198	16.5534	0.955749	0.486524	35.6988	60.2273
	35.7236	20.8494	20.4701	0.981804	0.583632	39.676	72.9167
	35.768	10.3301	10.0384	0.971762	0.28881	40.3954	67.7419
	35.85	17.8844	16.9248	0.946346	0.498866	39.8803	71.875
	35.8503	13.1226	12.6292	0.962405	0.366038	37.1566	41.6667
	35.9131	17.4733	9.47004	0.541971	0.486545	22.45	52.6882
	36.0355	13.2918	9.09549	0.684293	0.368853	36.3852	59.375
	36.3588	23.8349	22.6925	0.952072	0.655547	38.7479	54.1667
	36.3884	29.0237	28.3989	0.97847	0.79761	34.9055	47.6744
	36.621	25.0918	23.7739	0.947479	0.685174	42.0517	28.125
	36.6499	9.06161	8.25199	0.910655	0.247248	21.1688	63.5417
	37.2092	19.1034	18.5466	0.970855	0.513405	38.8983	43.75
	37.2942	27.4936	26.3356	0.957882	0.737209	41.5544	53.125
	37.4132	30.1554	29.7639	0.987016	0.806009	36.9039	46.875
	37.43	29.4824	28.5683	0.968996	0.787668	39.7579	46.875
	37.4846	19.9075	19.2083	0.964877	0.531085	45.1808	53.125
	37.6827	16.2199	15.4106	0.950105	0.430433	52.4863	68.8889
	37.733	28.3831	27.626	0.973325	0.752208	43.5623	43.75
	37.7618	19.8624	19.1385	0.963554	0.525992	25.1348	63.5417
	37.8089	25.2353	24.4364	0.968342	0.667444	48.5372	40.625
	37.9693	13.4749	12.4654	0.925088	0.354889	32.5828	48.9583
	38.1035	27.1893	24.9481	0.917568	0.713566	36.1288	63.1579
	38.161	28.4338	27.2293	0.95764	0.745101	37.8447	62.766
	38.1754	18.8808	18.4336	0.976314	0.49458	41.8184	64.5833
	38.3253	25.0026	24.6856	0.98732	0.65238	34.9051	66.6667
	38.3427	27.3027	26.3916	0.966629	0.712071	39.4992	66.6667
	38.4945	27.2757	26.4359	0.969208	0.708561	35.0779	63.9535
	38.5691	23.5064	23.1865	0.986393	0.609461	40.7378	63.5417
	38.5811	25.5497	25.0167	0.979139	0.662234	41.1981	62.3656
	38.6326	9.93959	5.98552	0.60219	0.257285	21.289	46.875
	38.8369	21.0958	19.3327	0.916421	0.54319	24.8354	52.0833
	38.864	24.1796	23.299	0.963581	0.62216	43.7348	45.8333
	39.0342	19.5713	17.6527	0.901968	0.501388	53.4106	59.375
	39.108	27.8661	25.8333	0.927051	0.712541	39.6997	59.375
	39.1792	21.4686	20.9617	0.976387	0.547959	40.869	54.1667
	39.3862	29.046	28.2436	0.972374	0.737466	35.489	49.4253
	39.4124	26.3368	23.0084	0.873621	0.668237	37.5792	59.375
	39.5896	27.7999	26.9029	0.967736	0.702201	38.2257	60.4167
	39.7246	27.0062	25.912	0.959484	0.679834	38.7439	50
	39.8147	26.8076	26.4043	0.984955	0.673309	40.6287	58.3333
	39.9582	26.1686	25.3521	0.968798	0.6549	44.9275	39.5833
	39.9688	9.51214	7.04686	0.740829	0.237989	48.5055	60.4167
	40.2268	28.2445	27.6461	0.978814	0.702132	39.6043	54.1667
	40.2938	19.3298	18.4919	0.956651	0.479723	53.6878	50
	40.3297	22.7717	22.2903	0.978857	0.564639	42.0018	60.4167
	40.3603	31.6991	30.3862	0.958582	0.785404	39.2749	63.5417
	40.4506	25.0408	24.581	0.981635	0.619048	40.4211	63.5417
	40.5569	27.4979	26.0571	0.947603	0.678007	39.0646	61.4583
	40.6487	19.3455	15.9993	0.82703	0.475919	48.9386	58.3333
	41.302	17.2285	16.062	0.932295	0.417134	54.3202	64.5833
	41.6222	33.8814	33.2021	0.979951	0.814023	36.1585	51.1111
	41.6444	30.1553	29.3354	0.972811	0.724114	41.4841	60.4167
	41.6616	27.2791	26.7287	0.979823	0.654779	40.2291	50
	41.7942	31.0538	30.6265	0.98624	0.743016	39.3104	50
	41.8658	24.41	24.0545	0.985437	0.583053	39.9645	56.25
	41.9081	30.5045	30.0205	0.984135	0.72789	36.0767	62.9213
	41.951	31.7487	31.136	0.980703	0.756803	39.6548	68.75
	42.1193	27.4389	9.87094	0.359742	0.651458	15.6538	40.625
	42.2344	24.5183	22.7603	0.9283	0.580528	40.6723	64.5833
	42.3901	34.4865	31.9196	0.925566	0.813551	36.8967	51.0417
	42.6837	29.8175	28.7078	0.962787	0.698568	35.8313	65.625
	42.6888	31.9256	31.3844	0.983048	0.747868	39.1494	63.5417
	42.6911	30.3095	29.6925	0.979643	0.709972	42.785	66.6667
	42.6949	25.85	21.1228	0.817127	0.60546	33.9002	54.1667
	42.7858	17.0882	13.6859	0.800899	0.399389	33.1353	42.7083
	43.1114	23.7376	21.2369	0.894653	0.550611	37.4779	68.75
	43.1204	32.8673	29.6021	0.900655	0.762222	38.9484	59.375
	43.4748	23.008	18.245	0.792986	0.529227	37.5774	63.5417
	43.5603	34.9614	30.934	0.884804	0.802597	39.1393	51.0417
	43.5899	30.2486	28.8788	0.954713	0.693936	39.2024	63.5417
	43.7008	30.5014	29.9101	0.980616	0.697958	39.4728	53.125
	43.7326	14.6861	14.3603	0.977818	0.335816	38.9112	76.0417
	43.7419	29.6915	29.2168	0.984012	0.678787	36.8176	57.1429
	43.7663	36.6732	35.8082	0.976413	0.837933	40.7377	36.4583
	43.8933	19.0607	18.176	0.953585	0.434251	40.5753	55.2083
	44.003	31.3996	30.7555	0.979488	0.713578	40.6089	58.3333
	44.0299	28.6269	27.1822	0.949534	0.65017	36.469	50
	44.1286	26.7304	25.9675	0.97146	0.605738	40.6097	53.125
	44.1909	27.079	23.2843	0.859866	0.612773	47.3631	50
	44.2645	28.0525	26.8086	0.95566	0.633747	41.1579	61.4583
	44.3564	27.9571	27.2478	0.974627	0.630284	40.5885	67.7083
	44.463	32.051	29.674	0.925837	0.720847	38.9594	65.625
	44.6366	41.1817	40.556	0.984807	0.9226	38.6917	56.25
	44.8142	22.3552	21.8307	0.976539	0.498843	36.8255	60.9195
	44.9811	24.088	23.7953	0.987848	0.535513	37.796	66.6667
	45.0721	29.7369	28.0847	0.944441	0.659761	39.5616	63.5417
	45.1891	33.8171	32.0028	0.94635	0.748346	39.1236	55.2083
	45.3149	32.0525	31.5432	0.984111	0.707329	39.6846	73.9583
	45.4169	23.8386	19.5811	0.8214	0.524885	29.6278	62.5
	45.5517	19.6179	18.3357	0.934639	0.430673	22.5283	71.875
	45.6486	24.5857	23.9388	0.97369	0.538586	22.9077	65.625
	45.718	10.2237	8.61797	0.842939	0.223626	36.6212	60.4167
	46.0315	31.9763	31.4865	0.984681	0.694661	40.252	60.4167
	46.4078	14.3093	11.2814	0.788394	0.308338	41.4661	58.3333
	46.4139	34.2278	33.3691	0.974914	0.737446	35.6585	59.375
	46.8358	31.1917	11.1383	0.357092	0.66598	17.6854	48.9583
	46.8634	33.7781	33.0768	0.979237	0.720779	37.8751	60.2273
	46.968	39.4162	38.2361	0.970063	0.839213	39.2831	35.4167
	47.1943	33.7774	31.4061	0.929798	0.715709	39.1449	65.625
	47.3288	30.7953	30.2596	0.982606	0.650667	40.5288	69.7917
	47.5162	35.8974	35.3445	0.984598	0.755478	38.5632	57.2917
	47.5743	31.0694	30.1917	0.971749	0.653071	41.3422	65.625
	47.5858	34.6465	32.2702	0.931413	0.728085	38.7799	69.7917
	47.5939	40.3532	39.7615	0.985336	0.847866	36.4397	45.4545
	47.8857	36.079	35.4924	0.983744	0.753439	40.2431	53.125
	48.1028	30.1439	26.285	0.871986	0.626656	47.2781	46.875
	48.55	25.9724	13.3719	0.514849	0.534963	25.4296	43.75
	48.8537	19.5051	17.002	0.871671	0.399256	33.5397	66.6667
	48.8642	35.0048	27.9243	0.79773	0.716368	36.8751	59.375
	48.9152	34.8352	29.4894	0.846541	0.712156	23.5462	45.1613
	48.9388	40.7872	39.4887	0.968166	0.833432	40.0983	37.5
	48.9559	34.4356	29.7058	0.862649	0.7034	38.0628	47.3684
	49.2163	37.1463	35.2837	0.949858	0.754757	39.4826	54.1667
	49.3324	40.7898	35.7101	0.875468	0.826836	37.2167	57.2917
	49.3972	34.3789	33.283	0.968123	0.695968	39.9241	60.4167
	49.6474	20.2966	16.8122	0.828325	0.408814	48.7652	70.8333
	49.7393	34.1974	29.4784	0.862006	0.687532	34.8819	66.6667
	49.8289	37.7518	35.5577	0.941881	0.757629	38.4999	63.5417
	49.8945	20.7971	18.9105	0.909285	0.416822	53.2941	60.4167
	50.1761	34.2644	17.0457	0.497476	0.682883	28.5827	59.375
	50.2394	7.7107	6.44584	0.83596	0.153479	37.0817	62.5
	50.4515	38.1429	37.6199	0.986287	0.756032	40.2935	68.75
	50.5249	44.1763	43.4996	0.984681	0.874349	41.475	50
	50.5989	32.5793	29.1411	0.894468	0.643873	39.4679	63.5417
	50.6028	37.9745	37.4223	0.985458	0.750442	39.773	59.375
	50.8068	40.5226	37.954	0.936614	0.797581	38.6933	35.4167
	50.9249	40.8915	39.7162	0.971257	0.802977	41.4054	56.25
	50.9792	34.4884	33.5183	0.971871	0.67652	38.0362	43.75
	51.3462	38.8262	38.0932	0.98112	0.756166	40.7063	61.4583
	51.4542	32.9327	32.0518	0.97325	0.64004	38.3622	54.4444
	51.529	33.4742	32.0121	0.956322	0.649619	41.1678	61.4583
	51.6363	31.4325	27.1764	0.864595	0.608729	37.2569	68.421
	51.6628	41.0915	30.3758	0.739222	0.795379	34.3488	60.4167
	52.1805	34.7915	24.8846	0.715248	0.666753	34.6085	56.25
	52.2408	31.539	29.9351	0.949144	0.603723	39.5259	67.7083
	52.4836	35.7092	34.9019	0.977392	0.680389	39.8837	61.4583
	52.8337	43.1898	39.5478	0.915675	0.817467	38.337	46.875
	53.1071	40.4509	39.7944	0.98377	0.761687	40.298	50
	53.2462	38.2503	37.6581	0.984517	0.718368	39.6305	51.0417
	53.4776	37.358	33.7593	0.903671	0.698572	35.3845	60
	53.9607	34.2705	33.7784	0.98564	0.635101	40.1656	62.5
	53.9629	40.7181	39.6923	0.974809	0.754557	41.4701	47.9167
	54.0288	33.112	32.5351	0.982577	0.612859	41.0452	69.7917
	54.1065	38.1061	36.0682	0.94652	0.70428	39.8055	58.3333
	54.3872	44.4084	40.4146	0.910067	0.816524	38.2065	52.0833
	54.4475	38.3351	36.8336	0.960832	0.704074	39.0174	52.0833
	54.7669	25.2447	23.2306	0.920215	0.460948	42.2737	62.5
	54.8193	38.1695	37.444	0.980993	0.696279	36.595	73.3333
	54.8566	30.8423	26.6439	0.863874	0.562235	35.4204	60.4167
	54.8823	38.1247	34.4121	0.902618	0.694663	39.4288	62.5
	55.0316	34.9021	33.2288	0.952057	0.63422	36.6736	58.8889
	55.6193	36.7121	36.1283	0.984098	0.66006	39.6071	63.5417
	55.888	40.79	39.5297	0.969102	0.729854	39.6077	67.7083
	55.987	34.4488	31.3194	0.909158	0.6153	37.5902	59.375
	56.0159	41.1579	39.5403	0.960699	0.734753	39.7592	60.4167
	56.08	44.1065	42.7935	0.970232	0.786492	37.0388	62.6374
	56.4261	41.2682	37.8071	0.916132	0.731367	39.2296	62.5
	56.7425	42.6758	41.8753	0.981242	0.752095	39.8893	44.7917
	56.7958	43.091	38.0312	0.88258	0.758701	34.4097	50
	56.8699	41.7385	41.1123	0.984996	0.73393	40.4434	58.3333
	56.979	41.7761	36.8663	0.882473	0.733184	37.3352	61.4583
	58.0832	42.2006	41.4788	0.982896	0.726555	40.046	68.75
	58.1768	31.4753	22.6712	0.720284	0.541029	41.2622	57.2917
	58.3747	41.7228	38.9129	0.932653	0.714741	39.2384	62.5
	58.7158	43.0261	42.2531	0.982035	0.732786	38.5101	44.086
	58.9576	31.4532	21.2438	0.675408	0.533489	29.7158	47.8261
	59.3348	19.1186	14.0098	0.732787	0.322216	45.0995	46.875
	59.47	45.7745	45.113	0.985548	0.769709	40.2219	66.6667
	59.8096	31.4196	25.9983	0.827455	0.525327	24.4497	58.3333
	60.386	44.6331	40.6831	0.9115	0.739131	34.2867	58.427
	60.4827	40.0222	38.3205	0.95748	0.661713	39.1287	65.625
	60.7507	11.7344	8.91086	0.759381	0.193156	50.3491	60.4167
	60.9492	34.584	33.6284	0.972368	0.567424	35.034	57.4713
	60.9897	42.1777	22.9331	0.543726	0.691555	29.6712	45.8333
	61.0234	43.2371	42.433	0.981402	0.708533	40.2354	61.4583
	61.2451	38.8423	28.4797	0.733214	0.634211	34.4594	54.1667
	61.3288	42.6965	39.7416	0.930793	0.696191	35.4605	50
	61.6576	36.768	36.1585	0.983423	0.596326	37.0848	62.6374
	61.9122	47.2069	46.5051	0.985133	0.762482	38.875	47.3118
	63.1351	43.0941	42.0229	0.975142	0.68257	38.8601	67.7083
	63.1527	45.9014	43.6975	0.951987	0.726832	39.1013	50
	63.1819	37.3882	32.5426	0.870397	0.591755	36.1868	62.5
	63.279	40.2087	38.2446	0.951154	0.635419	36.8654	55.2083
	63.2819	43.4093	42.7241	0.984215	0.685967	38.7091	64.5833
	63.6259	41.2668	32.1188	0.778322	0.648585	35.382	57.2917
	64.0692	47.2252	37.1505	0.786667	0.737096	35.1335	55.2083
	64.4797	43.5021	42.8111	0.984116	0.674664	40.1246	56.25
	64.5874	7.63745	5.46302	0.715294	0.11825	24.5017	78.125
	64.632	37.1522	31.615	0.850958	0.574827	34.2747	62.1053
	66.5377	52.0249	50.8622	0.977651	0.781885	36.2355	56.8182
	67.3827	44.3432	38.3239	0.864257	0.65808	37.3933	64.5833
	68.8588	52.5412	40.5215	0.771233	0.763028	35.6274	57.2917
	69.6479	43.0528	23.5898	0.547928	0.618149	30.9582	60.4167
	70.3857	45.5371	31.6275	0.694544	0.646966	21.1093	39.5833
	72.6931	54.4078	50.7542	0.932847	0.748459	37.7672	54.8387
	73.5005	47.6619	37.9671	0.796592	0.648456	36.3281	61.4583
	73.6901	7.01812	3.34022	0.475942	0.0952383	19.5539	64.5833
	74.0142	38.3602	35.5221	0.926015	0.518282	40.6987	60.4167
	74.138	48.571	47.8428	0.985007	0.655144	39.4788	67.7083
	75.4599	44.5288	43.9923	0.987953	0.590098	38.9194	56.25
	77.2079	55.5114	47.0694	0.847922	0.718987	36.2731	56.25
	81.8466	64.7335	63.4642	0.980392	0.790913	38.5937	47.3684
	83.059	56.4498	50.0551	0.886718	0.679635	38.0392	59.375
	83.1057	48.8815	44.6489	0.913412	0.588184	39.8061	55.2083
	91.5641	55.9935	47.3453	0.84555	0.611523	36.5788	53.125
405e
405f

## Sheet: 406
406									35.472	20.7657	19.993	0.945531	0.558475	45.4114	55.816		32.9083	0.034315
									8.90778	11.5848	11.689	0.049548	0.204535	10.6734	13.7366
								406	0.251121	0.557881	0.584656	0.0524024	0.366238	0.235039	0.246106
	23.4645	16.7665	16.4904	0.983533	0.714547	40.0144	55.2083
	27.5634	7.23332	6.1174	0.845725	0.262425	27.5528	53.125
	28.0246	10.8859	9.70196	0.891245	0.388439	58.9168	71.875
	29.4018	11.4486	10.0396	0.876924	0.389386	60.9789	60.4167
	30.2824	14.1799	13.0231	0.918415	0.468256	58.7357	53.125
	32.8573	18.6852	18.1743	0.972658	0.568677	50.5526	64.5833
	34.9864	10.6138	10.144	0.955735	0.303371	39.3788	72.9167
	38.5306	23.114	22.9447	0.992675	0.599887	33.0495	60.4167
	39.6211	21.5273	20.9453	0.972967	0.543329	51.4235	58.3333
	39.9744	35.1554	34.3128	0.976033	0.879448	42.4334	21.875
	45.8677	38.2017	37.2427	0.974896	0.832868	42.032	40.625
	55.0904	41.3766	40.7792	0.985563	0.751067	39.8678	57.2917

## Sheet: 408
408	20.1883	6.75425	6.48792	0.960568	0.334563	37.0479	53.125		44.2937	30.2908	28.5242	0.939664	0.672708	39.5326	54.5134
	20.8873	19.7464	19.3699	0.980937	0.945374	43.6959	39.5833		17.0334	14.6744	14.0085	0.0927673	0.189612	4.74459	12.8894
	20.9169	20.019	19.7121	0.984669	0.95707	41.3823	23.9583	408	0.384557	0.484451	0.491108	0.0987239	0.281864	0.120017	0.236444
	21.7331	20.7233	20.2292	0.976153	0.953537	44.5737	36.4583
	21.7651	7.61149	7.28796	0.957494	0.349711	41.8837	68.75
	21.7902	14.9085	14.5075	0.973098	0.684186	33.2384	64.3678
	22.0015	6.36922	6.15029	0.965627	0.28949	32.604	54.1667
	22.1777	20.939	20.6365	0.985557	0.944143	41.4696	25
	22.4286	10.3914	10.0523	0.967369	0.463308	48.5654	51.0417
	22.5386	22.1109	21.7666	0.984426	0.981024	44.5833	35.4167
	22.5492	11.039	10.7027	0.969529	0.489555	39.4214	65.625
	22.8971	22.2024	21.919	0.987233	0.969663	40.5854	19.7917
	23.5962	19.7105	19.3703	0.98274	0.835324	45.006	48.9583
	23.6421	7.52634	7.26627	0.965445	0.318345	41.7949	64.5833
	23.8044	23.7553	23.3751	0.983992	0.997938	44.5689	36.4583
	23.9262	6.80547	6.41509	0.942638	0.284436	35.0101	60.4167
	23.9948	13.7712	11.8077	0.85742	0.573925	39.7679	57.2917
	24.2216	13.8447	13.4094	0.968557	0.571585	40.4721	64.5833
	24.3126	23.5479	23.1879	0.984709	0.968547	41.0392	18.75
	24.3625	20.8172	20.4027	0.980087	0.854479	37.5904	41.6667
	24.4518	24.0731	23.6699	0.983252	0.984514	46.5571	29.1667
	24.6021	9.54512	9.37664	0.982349	0.38798	39.4198	60.4167
	24.7889	22.7586	22.4191	0.985082	0.918097	40.2525	23.9583
	25.0852	11.9595	11.8125	0.987709	0.476755	39.4757	65.625
	25.3347	25.9231	25.5749	0.986567	1.02323	42.9919	31.25
	25.3507	22.0194	21.7491	0.987725	0.868594	41.08	44.5652
	25.4324	16.4472	16.0834	0.977879	0.646704	40.1104	62.5
	25.5374	13.6566	13.3576	0.978111	0.534768	41.1017	68.75
	25.9847	22.747	22.3778	0.983769	0.875398	41.0181	46.875
	26.0976	10.2632	6.01734	0.586305	0.39326	33.5034	66.6667
	26.2187	19.2397	18.4708	0.960035	0.733814	45.2696	37.5
	26.2787	17.4765	17.1814	0.983116	0.665044	35.3469	60.4651
	26.4739	8.26288	7.56822	0.91593	0.312114	39.1872	59.375
	26.487	15.688	15.3171	0.976359	0.59229	39.6179	68.75
	26.6681	21.6849	21.3252	0.983415	0.813139	44.1684	48.9583
	26.7327	8.93455	8.50874	0.952341	0.334218	39.8502	75
	26.7421	13.3165	13.1569	0.988015	0.497961	39.4728	68.75
	26.8789	7.62788	5.70949	0.748503	0.283787	42.4433	61.4583
	26.8981	17.4108	15.5622	0.893824	0.647286	42.1178	53.125
	26.9433	14.3379	13.944	0.972529	0.532151	36.8961	67.7083
	27.4384	27.3648	26.9511	0.984883	0.997316	44.8591	34.375
	27.4616	10.2226	9.80104	0.958757	0.372252	31.4906	58.3333
	27.5368	6.3635	3.01196	0.473318	0.231091	27.8792	47.9167
	27.538	21.4503	21.0075	0.979353	0.778937	40.4736	54.1667
	27.6668	15.1302	14.8527	0.981661	0.546872	41.8617	68.75
	27.6969	13.5108	13.0752	0.967761	0.48781	38.2387	65.625
	28.1027	11.0161	10.6086	0.963009	0.391993	37.365	75
	28.216	14.381	14.1186	0.981754	0.509675	40.9437	71.875
	28.5029	7.4044	7.21112	0.973896	0.259777	46.9382	75
	28.8493	18.2282	17.9387	0.984117	0.631843	39.1791	63.5417
	29.1163	8.53776	8.28061	0.969882	0.29323	32.7944	70.1149
	29.3901	8.37824	7.40443	0.883768	0.285071	37.3995	50
	29.8376	13.2535	13.0769	0.986674	0.444188	39.2585	67.7083
	30.245	14.805	14.2677	0.96371	0.489503	23.2083	58.3333
	30.9124	20.0257	19.6919	0.983333	0.64782	43.9818	59.375
	31.0124	15.7733	15.4476	0.97935	0.508614	38.4615	67.7083
	31.353	13.619	13.1267	0.963852	0.434377	39.431	65.625
	31.4132	19.9332	19.5282	0.979684	0.63455	39.5374	58.3333
	31.7002	19.3045	18.9459	0.981424	0.608971	40.0174	66.6667
	32.1699	19.5263	18.0497	0.924377	0.606975	51.2142	57.2917
	32.2576	17.3764	16.9502	0.975472	0.538676	37.962	55.2083
	32.3585	22.7665	20.9542	0.920396	0.703572	44.9758	44.7917
	32.4344	18.5373	18.0886	0.975796	0.57153	39.2998	73.9583
	32.6849	23.5607	20.7298	0.879849	0.720842	37.274	61.2903
	32.7248	18.716	18.3923	0.982706	0.57192	37.0341	63.5417
	33.0592	21.4651	20.3357	0.947382	0.649293	38.514	66.6667
	33.1771	33.5129	33.0081	0.984936	1.01012	44.9773	30.2083
	33.4824	24.2058	23.2581	0.960848	0.722939	39.7629	56.25
	33.5161	19.5495	19.2769	0.986056	0.583285	39.1144	68.75
	33.6953	33.8453	33.3086	0.984144	1.00445	44.2929	28.125
	33.9269	24.7484	24.3353	0.98331	0.729463	41.0675	58.3333
	34.1913	16.8398	15.748	0.93516	0.492518	38.8034	65.625
	34.2694	19.1165	17.726	0.927259	0.557832	43.5995	58.3333
	34.3561	20.9764	20.5699	0.980619	0.61056	40.586	58.3333
	34.4579	20.8941	20.3905	0.975897	0.606366	40.4313	57.2917
	34.9889	17.4371	16.5587	0.949627	0.498361	54.9158	56.25
	35.2608	33.5044	32.8528	0.980552	0.950189	39.7849	33.6842
	35.3284	20.1601	19.737	0.979016	0.570648	38.244	46.2366
	35.496	7.97777	5.3792	0.674274	0.224751	26.143	59.375
	36.1061	31.9377	31.1332	0.974809	0.884552	44.8379	29.1667
	36.1833	17.1716	16.8215	0.979611	0.474572	39.6706	65.625
	36.3319	30.4314	29.9005	0.982554	0.837594	35.9533	43.1818
	36.4293	22.0489	20.1387	0.913364	0.605252	54.4659	48.9583
	36.6047	29.0627	28.485	0.980119	0.793961	40.4473	50
	36.7508	23.4203	21.7571	0.928984	0.637273	37.7884	61.4583
	36.7521	29.1678	28.3806	0.973012	0.793636	39.31	45.8333
	37.235	29.9462	27.1526	0.906713	0.804248	43.1507	52.0833
	37.3012	30.2217	29.6909	0.982435	0.810207	39.3972	52.0833
	37.4522	26.6776	25.2195	0.945346	0.712309	41.5622	53.125
	37.5064	17.1219	14.9686	0.874234	0.456507	37.5776	59.375
	37.5606	24.526	22.7201	0.926367	0.652973	38.8165	61.4583
	37.676	17.0113	16.6845	0.980792	0.451514	38.9486	71.875
	37.9508	15.0525	14.6836	0.975492	0.396631	41.3422	63.5417
	38.0139	19.8912	19.5369	0.982186	0.523262	40.0566	62.5
	38.0468	29.3869	28.9644	0.985625	0.772388	36.7099	52.0833
	38.2576	25.1561	24.7304	0.983075	0.657545	38.3841	63.5417
	38.4034	30.087	29.633	0.984912	0.783446	40.0309	59.375
	38.4318	27.61	27.1502	0.983345	0.718417	40.2556	52.0833
	38.7793	26.3388	25.2397	0.958271	0.679197	38.5609	58.3333
	38.8402	15.5943	14.6672	0.940548	0.401499	38.713	31.25
	39.0175	11.0549	9.56118	0.864883	0.283332	31.4	62.9213
	39.042	19.3211	18.8589	0.976077	0.494881	36.9967	61.2903
	39.0513	25.9352	25.3992	0.979336	0.664131	38.872	58.3333
	39.4034	26.9458	25.9832	0.964276	0.683845	36.5455	51.0417
	39.5583	24.279	23.2939	0.959425	0.613754	39.4277	69.7917
	39.7265	17.247	16.3899	0.950306	0.434142	39.3546	62.5
	40.132	39.6956	39.0706	0.984256	0.989126	44.913	32.2917
	40.1457	30.8275	30.0331	0.974233	0.76789	43.6962	55.914
	40.2237	19.1567	6.61419	0.345268	0.476253	13.2377	48.9583
	40.2914	32.0247	31.5888	0.986389	0.794825	39.919	51.0417
	40.7333	26.9114	26.5446	0.986369	0.660674	40.2799	71.875
	40.7999	41.5647	40.9158	0.984388	1.01875	42.3184	23.6559
	41.46	29.0408	28.528	0.982343	0.700453	39.2507	60.4167
	41.4878	27.0558	26.5068	0.979707	0.652139	39.6282	59.375
	41.7881	25.6901	25.1982	0.980852	0.614772	40.2303	63.5417
	42.1258	43.2868	42.6253	0.984718	1.02756	43.9746	36.4583
	42.3476	29.3282	28.1163	0.95868	0.692558	39.8644	60.4167
	42.3587	12.6374	11.804	0.934049	0.298343	39.4388	33.3333
	42.7121	12.3668	5.78244	0.467577	0.289539	23.9628	68.75
	42.7693	28.9498	28.52	0.985153	0.676884	40.12	66.6667
	42.955	26.4501	26.0497	0.984861	0.615763	35.7817	70.6522
	42.9906	27.7442	27.272	0.982982	0.645355	40.048	51.0417
	43.0038	25.8261	24.3637	0.943376	0.600553	39.3304	59.375
	43.0361	27.0838	25.1852	0.929902	0.629326	35.1669	47.9167
	43.2867	36.2893	34.028	0.937689	0.838347	38.9675	42.7083
	43.3914	16.5983	15.4325	0.929761	0.382525	38.7225	62.5
	43.4202	44.2122	43.5252	0.984461	1.01824	45.3191	36.4583
	43.548	29.5507	28.9223	0.978734	0.678578	39.5044	58.3333
	43.7428	16.4454	15.9898	0.972295	0.375957	43.377	63.5417
	43.8451	36.0228	35.5379	0.986538	0.821592	40.3509	71.875
	43.9738	16.7833	16.0127	0.954084	0.381666	33.9485	48.2759
	44.0013	35.5173	34.7427	0.978189	0.807189	40.3891	47.9167
	44.1825	27.4307	25.1846	0.918117	0.620851	38.5225	61.4583
	44.3053	44.826	44.1017	0.983841	1.01175	44.672	33.3333
	44.5045	31.5215	29.9027	0.948645	0.708276	39.7957	70.8333
	44.6254	30.5227	29.8853	0.979119	0.683975	32.5199	68.421
	44.6878	32.3942	31.4541	0.970982	0.724899	40.7229	61.4583
	44.9316	35.6909	35.1256	0.98416	0.794339	41.898	46.875
	45.1001	25.089	24.6403	0.982115	0.556296	37.4885	68.75
	45.4506	28.877	28.1242	0.973932	0.635349	37.8473	65.5914
	45.5385	28.459	27.5251	0.967185	0.624943	39.7363	71.875
	45.5556	38.2152	37.5483	0.982549	0.838869	45.5106	35.4167
	45.5567	33.0267	27.5078	0.832897	0.724958	44.5138	42.7083
	45.5692	28.0209	27.172	0.969704	0.61491	43.1036	60.4167
	45.5903	28.2981	22.3708	0.79054	0.620705	36.1135	63.5417
	45.8336	46.9103	46.2128	0.98513	1.02349	44.6486	25
	46.1669	19.7248	17.0837	0.866103	0.427249	36.9957	67.7083
	46.2346	28.9732	28.5159	0.984217	0.626656	37.9988	63.5417
	46.378	39.8988	38.6091	0.967676	0.860295	38.2279	43.75
	46.473	36.6499	36.1345	0.985936	0.788629	40.9908	51.0417
	46.4962	35.8957	34.6248	0.964593	0.772015	38.2418	56.25
	46.7699	29.4423	28.9133	0.982032	0.629515	39.2636	56.25
	47.0613	29.4808	28.9509	0.982025	0.626435	38.1351	61.4583
	47.1507	33.4426	32.8971	0.983686	0.709272	40.0712	48.9583
	47.164	46.6844	45.9061	0.983329	0.989831	44.3014	22.9167
	47.5404	48.3272	47.5572	0.984067	1.01655	44.419	26.0417
	47.9486	32.9467	32.4068	0.983612	0.687125	40.54	62.5
	47.966	29.274	20.7841	0.709985	0.610308	39.4561	61.4583
	48.0145	48.8659	48.1137	0.984606	1.01773	45.1527	35.4167
	48.1118	36.6058	35.797	0.977904	0.760849	39.1273	53.125
	48.7642	30.3502	28.6747	0.944792	0.622387	39.2091	58.2418
	48.8567	34.1182	32.1561	0.94249	0.698332	47.5581	44.7917
	49.0291	27.1396	26.5762	0.979239	0.553541	38.4686	58.3333
	49.146	37.4711	33.7611	0.900991	0.762445	39.1417	55.2083
	49.3161	34.5379	31.5645	0.913911	0.700336	39.3151	64.5833
	49.3723	50.6349	49.9049	0.985583	1.02557	44.3673	21.875
	49.5404	50.4162	49.6323	0.984451	1.01768	44.6943	36.4583
	49.6173	37.0831	36.62	0.987512	0.747382	38.7145	58.3333
	49.7524	28.8962	20.9756	0.725897	0.580799	28.0514	61.4583
	49.9839	32.693	30.2489	0.925239	0.654072	43.4865	54.1667
	50.0725	34.9461	34.2584	0.980323	0.697909	39.7676	60.4167
	50.2244	32.1413	31.4951	0.979897	0.639954	39.7548	60.6383
	50.3311	36.8824	33.1481	0.898752	0.732797	37.7275	58.3333
	51.0127	51.9911	51.2194	0.985155	1.01918	44.9955	31.25
	51.3827	33.1783	21.6062	0.651215	0.645709	41.627	55.2083
	51.9191	32.2729	30.9272	0.958304	0.621599	37.7815	69.7917
	51.9686	32.6426	27.4173	0.839923	0.628123	36.4594	61.4583
	52.4177	32.7174	31.3135	0.95709	0.624167	35.8806	57.2917
	52.4521	42.8947	42.25	0.98497	0.817789	41.6604	55.2083
	53.1139	39.4158	35.9268	0.911482	0.742099	38.0234	56.25
	53.7197	42.5086	35.8415	0.84316	0.791304	33.757	53.4091
	53.9874	36.1956	35.4803	0.98024	0.670445	37.3767	55.2083
	54.0694	55.2284	54.3746	0.984539	1.02144	44.6776	25
	54.0897	43.5215	42.0502	0.966194	0.804617	39.8743	44.7917
	54.1297	39.3469	38.0093	0.966005	0.726901	38.0286	62.5
	54.4144	38.0416	37.5315	0.986593	0.699109	38.4625	60.6383
	54.5362	35.6948	34.6175	0.969818	0.654516	40.3835	61.4583
	54.6521	42.5261	40.8146	0.959755	0.778123	39.318	58.3333
	55.1505	41.4075	40.7963	0.98524	0.75081	39.2369	66.6667
	55.1622	40.9877	36.6635	0.894499	0.74304	37.9801	56.25
	55.2855	56.7407	55.9137	0.985426	1.02632	44.4594	29.1667
	55.333	56.7766	55.9001	0.984562	1.02609	44.8959	22.9167
	55.4532	32.8283	30.0837	0.916395	0.591999	39.7639	73.9583
	55.7102	56.7962	55.8981	0.984186	1.01949	45.2689	30.2083
	56.2599	40.8076	33.1972	0.813504	0.725341	34.4273	59.375
	56.8788	34.4298	31.4201	0.912587	0.605318	37.5795	68.75
	57.3853	42.924	41.0182	0.955602	0.747996	39.1684	46.875
	57.4869	44.4675	43.5657	0.97972	0.773524	39.4526	45.8333
	57.9673	48.7578	47.7751	0.979845	0.841126	40.4244	52.0833
	59.1896	43.942	43.3123	0.985669	0.742395	39.6091	52.0833
	59.2113	35.2821	34.7563	0.985095	0.595868	39.9244	62.5
	59.2631	47.3065	46.6879	0.986924	0.798246	40.5899	59.375
	59.5223	39.6417	37.5032	0.946055	0.665998	39.0959	66.6667
	59.6561	33.7186	31.3719	0.930403	0.565217	47.0208	43.75
	60.9682	39.1053	32.7881	0.838457	0.641406	25.1595	66.6667
	63.1511	53.1032	52.0411	0.98	0.840891	41.1931	56.25
	63.4797	38.961	38.1458	0.979076	0.613755	40.2072	58.3333
	63.8655	42.6625	41.6748	0.976849	0.668006	38.6338	56.8421
	64.6059	41.3063	40.664	0.984452	0.639358	40.9924	57.2917
	65.0062	38.4397	35.44	0.921964	0.591324	43.2473	65.625
	67.5244	40.7627	36.3023	0.890575	0.603674	37.3922	59.375
	67.6625	50.6649	46.5438	0.918659	0.748789	42.2846	55.2083
	68.4287	50.6377	49.6494	0.980483	0.740006	38.6174	50
	69.7791	48.1726	41.7995	0.867703	0.690358	37.5415	56.25
	70.0167	44.5974	40.8949	0.916981	0.636954	35.3683	59.5506
	71.7905	47.3631	22.6194	0.477574	0.659741	26.9184	54.1667
	72.4434	48.2958	45.2311	0.936543	0.66667	39.5441	64.5833
	72.7026	54.7005	50.1114	0.916106	0.752387	38.2969	57.2917
	72.9506	46.0122	42.6745	0.927461	0.630732	40.4834	52.1277
	74.4898	29.5394	23.3028	0.788871	0.396557	25.528	68.75
	74.6892	58.5862	57.746	0.98566	0.7844	40.9286	57.2917
	75.2897	47.8305	46.364	0.969339	0.635286	41.0874	54.1667
	78.2352	72.7871	70.934	0.974541	0.930362	44.2242	38.5417
	80.6138	53.5249	51.4276	0.960816	0.663968	40.6763	68.75
	81.4871	60.1666	59.197	0.983885	0.738356	35.6365	52.8736
	83.1309	51.8989	34.6334	0.667325	0.624302	33.2319	60.4167
	84.3984	73.7947	69.4202	0.940721	0.874362	47.6455	38.5417
	85.2471	65.7947	63.6954	0.968093	0.771812	40.1232	45.8333
	87.258	61.0225	48.2052	0.789958	0.699334	37.415	61.4583
	88.5405	63.0119	61.6696	0.978698	0.711673	39.336	64.5833
	89.7611	63.5916	41.146	0.647035	0.708454	25.7067	52.0833
	91.257	65.9278	54.3251	0.824008	0.722441	30.4133	61.4583
	92.0973	50.4399	49.0241	0.97193	0.54768	40.2828	46.875
	93.0786	60.5701	59.4308	0.98119	0.650741	39.7009	67.7083
	103.901	70.8015	67.8647	0.958521	0.68143	39.4299	62.5
	104.232	67.6737	66.1519	0.977514	0.649263	39.1548	65.625

## Sheet: 413
413	20.5139	10.1062	7.12836	0.705342	0.492654	44.4945	39.5833		41.403	26.7382	24.5072	0.912041	0.635892	37.9127	59.3124
	20.5891	9.24898	8.94261	0.966875	0.449217	39.0536	67.7083		11.9413	10.4111	9.97858	0.116099	0.126956	5.79126	8.03283
	20.8059	9.57275	9.25346	0.966646	0.460098	40.1519	55.6818	413	0.288416	0.38937	0.40717	0.127296	0.199651	0.152752	0.135432
	21.3404	17.263	16.7547	0.970558	0.808934	41.6465	50
	21.4525	12.457	12.0442	0.966865	0.580676	37.395	63.5417
	21.4901	9.48595	8.05887	0.849558	0.441411	36.347	63.5417
	21.7215	9.07003	8.83656	0.974259	0.417559	34.9301	67.7083
	21.7933	9.90783	9.68465	0.977475	0.454628	37.6284	65.625
	21.9234	11.4107	10.5452	0.92415	0.52048	25.174	67.7083
	22.6918	12.3856	7.89105	0.637116	0.545816	17.4271	29.1667
	22.7855	10.1196	9.95603	0.983838	0.444123	39.5211	45.8333
	22.8661	9.07028	4.72244	0.52065	0.396668	28.7674	44.7917
	23.037	10.2785	9.9468	0.967731	0.446172	41.7496	63.5417
	23.1851	13.5176	12.5559	0.928857	0.58303	38.9665	66.6667
	23.3687	13.9495	13.3906	0.959937	0.59693	49.9036	50
	23.4666	9.94748	9.6661	0.971713	0.4239	45.9257	63.5417
	23.4998	11.4519	11.0444	0.964408	0.487321	35.5742	51.0417
	23.6492	14.5713	14.1259	0.969434	0.616142	39.7377	61.4583
	23.9543	15.1021	14.5347	0.962424	0.630457	45.7918	51.0417
	24.1087	14.6952	14.4128	0.980783	0.60954	38.4202	60.4167
	24.117	17.3284	17.0538	0.984154	0.718514	38.7203	63.5417
	24.1558	9.76751	9.29175	0.951291	0.404355	47.5074	76.0417
	24.1751	6.00372	5.53629	0.922144	0.248343	28.9903	77.0833
	24.4747	14.5376	14.0144	0.964014	0.593984	39.0116	59.375
	24.6159	8.50495	4.15171	0.488152	0.345507	16.8744	56.25
	24.6978	7.86754	4.62759	0.588187	0.318552	13.9766	47.9167
	24.8374	14.7483	13.0058	0.881851	0.593794	29.9479	48.9583
	24.8769	17.0274	16.6734	0.979208	0.684465	44.7319	58.3333
	24.9924	9.49041	9.23369	0.97295	0.379731	37.522	58.3333
	25.1955	16.4734	15.9917	0.970755	0.653824	39.8091	64.5833
	25.2611	16.0111	15.6619	0.978193	0.633822	40.2552	59.375
	25.2753	18.1423	17.8357	0.983103	0.717786	39.9537	55.2083
	25.5461	15.612	15.3212	0.981375	0.61113	39.8871	72.9167
	25.6456	14.3441	12.8843	0.89823	0.559319	39.7215	66.6667
	25.7132	11.9384	9.16952	0.76807	0.46429	51.6338	39.5833
	26.2868	9.23951	4.08037	0.441622	0.351488	15.1434	68.75
	26.2975	16.1167	14.3445	0.890044	0.612858	37.1284	57.2917
	26.422	14.0119	13.762	0.982161	0.530313	34.9046	69.7917
	26.4338	7.59015	6.94378	0.914842	0.287138	21.5528	65.1685
	26.4834	18.6568	18.2908	0.980388	0.704469	39.2685	59.375
	26.9792	16.8305	14.1939	0.843344	0.62383	37.5479	61.4583
	27.2445	15.1977	14.9659	0.984742	0.557828	40.0843	75
	27.2809	20.6226	19.6125	0.951024	0.755935	36.9499	53.125
	27.316	14.0071	13.4378	0.959356	0.51278	43.843	64.5833
	27.3288	22.4454	22.0052	0.980388	0.821309	40.6581	48.9583
	27.4494	19.8906	19.443	0.977496	0.724627	41.8481	52.6316
	27.5182	10.9815	10.5759	0.963062	0.399065	49.5215	53.125
	27.5961	13.313	12.7384	0.956841	0.482424	44.4633	60.4167
	27.6061	17.5715	17.3012	0.984617	0.636506	40.8421	65.625
	27.6979	19.3654	16.5962	0.857002	0.699166	37.6282	44.7917
	27.7026	15.2914	14.8973	0.974232	0.551982	40.2045	60.4167
	27.827	10.9214	4.80345	0.439818	0.392476	15.8212	53.125
	27.8288	15.0605	14.7659	0.98044	0.541184	41.5771	66.6667
	27.8293	20.6494	18.8686	0.913762	0.742003	31.3785	63.5417
	27.8681	15.8781	15.4423	0.972555	0.569758	37.8852	56.25
	27.8834	10.1851	8.50779	0.835316	0.365275	35.4457	63.5417
	27.9918	19.9792	19.3569	0.968854	0.713751	41.4733	50
	28.0615	12.3651	12.1199	0.980171	0.440642	41.1236	62.5
	28.1231	16.1566	15.9002	0.984129	0.574494	36.4509	62.5
	28.2575	12.9601	12.4419	0.96002	0.458642	54.6932	61.4583
	28.3649	17.9661	17.5495	0.976812	0.633394	40.7437	64.5833
	28.7527	17.6015	17.1618	0.97502	0.612168	37.3589	57.8947
	28.8268	17.0441	16.4468	0.964957	0.591259	39.8284	65.625
	28.8501	22.0196	21.6066	0.981243	0.763242	41.2925	53.125
	28.8889	21.1026	19.953	0.945526	0.730473	48.4164	46.875
	29.1327	15.8709	15.0733	0.949746	0.544781	37.2497	51.0417
	29.4088	8.99918	7.90145	0.878019	0.306003	21.6189	67.7083
	29.5663	12.4667	11.9907	0.961818	0.421653	38.2708	37.5
	29.6132	17.0703	16.6963	0.97809	0.576444	40.485	61.4583
	29.903	9.39622	8.53997	0.908873	0.314223	44.0554	71.875
	29.9747	8.99076	7.19913	0.800725	0.299945	47.485	66.6667
	30.0168	22.7563	21.3164	0.936728	0.758118	38.8335	58.3333
	30.1642	21.3227	20.914	0.980831	0.706886	39.9809	63.5417
	30.3396	15.5038	10.1856	0.656972	0.51101	34.2457	63.5417
	30.3918	19.2943	18.785	0.973604	0.634851	39.903	69.7917
	30.5883	18.1568	17.3146	0.953615	0.593589	42.8108	64.5833
	30.7338	22.3662	22.0066	0.983921	0.727738	39.6147	55.2083
	30.7416	22.3691	20.134	0.900081	0.727651	38.7923	57.2917
	30.779	17.7033	16.9456	0.957202	0.575173	39.2697	67.7083
	30.8036	13.7984	9.91197	0.718342	0.447948	44.386	44.7917
	30.9977	19.6031	18.6467	0.951216	0.632404	39.2261	63.5417
	31.0148	21.8119	21.2643	0.974897	0.703272	37.7587	60.4167
	31.0949	19.8648	17.3562	0.87372	0.638843	37.3153	67.7083
	31.1649	19.5015	18.9013	0.969223	0.625751	41.1648	59.375
	31.2185	20.2997	19.909	0.98075	0.650247	40.3512	66.6667
	31.2235	21.0592	19.509	0.926391	0.674465	39.386	58.3333
	31.2349	18.0748	17.826	0.986239	0.578672	37.7186	57.2917
	31.3625	25.7996	25.4412	0.986108	0.822625	38.7189	52.0833
	31.437	20.0813	7.85574	0.391196	0.638781	17.3828	38.5417
	31.4492	22.2021	20.9452	0.943389	0.705967	39.7614	61.4583
	31.5023	23.1919	22.7262	0.979919	0.736197	40.7981	54.1667
	31.5439	20.1547	19.7511	0.979978	0.638939	38.2555	62.5
	31.655	22.8311	21.8489	0.956981	0.721247	40.8674	56.25
	31.8503	22.3586	21.4844	0.960897	0.701992	36.187	68.4783
	31.8899	19.9886	19.6141	0.981265	0.626799	42.3749	61.4583
	32.2274	23.9393	23.7312	0.991306	0.742823	36.6868	58.3333
	32.2514	20.3899	18.288	0.896914	0.632218	36.8054	62.5
	32.2573	21.5299	21.1827	0.983875	0.667442	41.1886	60.4167
	32.3712	20.2261	18.9301	0.935927	0.624816	40.622	67.7083
	32.3749	12.7523	9.0839	0.712334	0.393895	16.5204	44.7917
	32.4396	25.1206	23.8864	0.950869	0.774381	39.5491	70.8333
	32.4508	22.9449	22.7804	0.992833	0.707065	35.4887	60.4167
	32.8197	22.7978	20.5091	0.899609	0.694638	38.0339	56.25
	32.8325	17.8568	16.9504	0.949244	0.543875	42.0199	55.2083
	32.8637	22.952	22.2994	0.971563	0.698401	36.6383	60.4167
	33.0207	24.8034	24.4173	0.984431	0.751147	39.9635	59.375
	33.0909	20.4706	20.1465	0.984169	0.618617	33.5593	67.4419
	33.1734	22.4006	22.131	0.987961	0.67526	37.7928	73.9583
	33.2012	7.46736	6.31673	0.845912	0.224912	56.868	64.5833
	33.4109	23.4932	23.1585	0.985753	0.703161	40.2809	48.9583
	33.5588	24.0596	23.5741	0.979824	0.716938	39.4778	56.25
	33.618	21.7619	21.2174	0.974978	0.64733	39.7963	70.8333
	33.6323	25.4245	24.852	0.977482	0.755954	40.636	55.2083
	33.6588	21.5624	21.2633	0.986126	0.640617	40.1183	62.5
	33.9307	17.329	14.816	0.854985	0.510717	37.2463	69.7917
	34.0272	11.4328	10.4941	0.9179	0.335989	34.4519	63.5417
	34.0862	24.2915	22.4046	0.922324	0.712647	38.4746	61.4583
	34.1239	22.654	22.31	0.984813	0.663876	39.7451	69.7917
	34.3189	6.97876	6.57417	0.942025	0.20335	33.444	44.7917
	34.3277	19.3574	19.032	0.983191	0.5639	39.2705	68.75
	34.4787	19.519	13.242	0.678418	0.566117	19.9873	55.2083
	34.4797	23.7222	23.1423	0.975553	0.688007	35.4848	68.9655
	34.6664	22.3903	21.9789	0.981623	0.64588	43.0945	45.8333
	34.8126	22.2395	21.6236	0.972304	0.638836	41.3541	53.125
	34.8876	22.3712	21.8708	0.977633	0.641235	39.3283	69.7917
	34.9977	19.8143	17.9876	0.90781	0.566159	35.2094	69.7917
	35.0125	20.7933	20.398	0.980989	0.593882	39.903	62.5
	35.2192	28.0579	27.6271	0.984646	0.796664	42.8367	54.1667
	35.2701	20.78	18.0889	0.870495	0.589169	40.3918	57.2917
	35.6723	11.0946	7.93211	0.714954	0.311014	41.5562	62.5
	35.6773	19.2591	14.9148	0.774429	0.539814	36.6894	60.4167
	35.716	16.4798	15.8156	0.959699	0.461412	39.3955	42.7083
	35.8794	23.6701	23.0463	0.973647	0.659712	40.9646	68.75
	35.9166	25.8444	23.6433	0.914833	0.719568	35.3467	55.2083
	36.0055	25.4971	24.919	0.977326	0.708146	40.0926	51.0417
	36.118	17.077	12.8254	0.751029	0.472813	35.4666	64.5833
	36.2194	8.20029	4.55289	0.555211	0.226406	13.7024	60.4167
	36.373	25.9847	25.1921	0.9695	0.714394	37.3013	64.5833
	36.6226	17.2738	15.4301	0.89327	0.47167	38.4796	60.4167
	36.6253	26.2186	25.0847	0.956753	0.71586	38.6867	55.2083
	36.8327	15.3913	14.6203	0.949906	0.417871	38.4463	55.2083
	36.8471	26.4621	24.6957	0.933245	0.718162	39.4591	56.25
	36.8745	18.2913	17.8698	0.976957	0.496042	39.7388	75
	36.892	24.8431	24.1559	0.972339	0.6734	37.9349	42.7083
	36.9017	16.2821	15.8589	0.974006	0.44123	41.3147	64.5833
	36.9898	26.4308	25.9211	0.980716	0.714543	43.2127	55.2083
	37.0921	23.0636	22.6174	0.980653	0.621794	40.0416	61.9565
	37.3646	28.3944	28.0138	0.986596	0.759927	40.7405	65.625
	37.4247	27.2677	25.2176	0.924817	0.728601	38.3849	60.4167
	37.5423	27.0897	24.5357	0.905721	0.721578	39.9205	64.5833
	37.6899	25.2831	19.6438	0.776954	0.670821	31.1653	52.8736
	37.9644	15.2072	13.7269	0.902655	0.400566	35.7112	61.4583
	38.0301	25.8266	25.4238	0.984403	0.67911	39.9373	71.875
	38.1391	26.5644	23.6161	0.889014	0.696514	38.6484	59.375
	38.1685	24.8524	14.1887	0.570919	0.651123	19.1291	41.6667
	38.1869	6.90871	4.68924	0.678743	0.180918	19.0172	76.0417
	38.2426	27.4447	27.1038	0.987579	0.717648	38.1826	56.9892
	38.2738	30.1081	29.199	0.969804	0.786651	40.2592	64.5833
	38.51	26.5689	22.9638	0.864312	0.689921	37.1377	56.25
	38.5211	24.782	24.2406	0.978153	0.643335	39.3411	57.2917
	38.5316	16.134	15.044	0.932442	0.418721	36.0234	58.3333
	38.5493	29.5939	27.7182	0.936621	0.76769	35.688	53.125
	38.632	31.0967	30.3634	0.976419	0.804945	39.6169	61.4583
	38.6647	24.2211	23.4744	0.969173	0.626439	40.7484	64.5833
	38.6711	25.226	24.5511	0.973248	0.652321	42.8253	56.25
	38.6952	26.6213	24.3322	0.914011	0.687974	37.8786	62.5
	38.7131	24.8635	22.3234	0.89784	0.642249	38.7782	56.25
	38.891	28.762	24.0816	0.837271	0.739556	36.9478	54.1667
	39.0821	27.2344	25.0078	0.918243	0.696851	39.0717	61.4583
	39.0953	19.5274	19.2081	0.983651	0.499481	38.0291	69.7917
	39.1096	26.079	25.7543	0.987551	0.666818	40.1721	63.5417
	39.2514	23.8523	23.4537	0.983289	0.607678	40.4051	63.5417
	39.2743	27.1521	26.7268	0.984336	0.691345	40.4275	61.4583
	39.2956	25.9712	25.5038	0.982005	0.660918	37.2947	64.0449
	39.7845	31.2188	30.5068	0.977195	0.784696	41.2928	56.25
	39.8068	28.1592	27.6358	0.981413	0.707397	39.1217	66.6667
	39.8504	26.9074	26.0743	0.969037	0.675211	38.5829	63.0435
	39.8533	29.2333	24.2288	0.828808	0.733522	43.4075	43.75
	39.8942	25.8289	8.93208	0.345818	0.647434	14.6182	56.25
	40.0314	28.7592	28.1996	0.980542	0.718415	40.4218	55.2083
	40.0481	26.0914	25.7371	0.986421	0.651502	39.0281	60.4167
	40.1496	27.401	24.41	0.890845	0.682473	33.0858	69.6629
	40.1703	26.4855	25.9591	0.980123	0.659331	40.7967	64.5833
	40.2306	30.2133	29.502	0.976458	0.751001	38.4096	64.5161
	40.237	25.3446	14.1974	0.560175	0.629883	16.669	46.875
	40.358	26.0624	25.6276	0.983319	0.645778	41.5133	59.375
	40.41	27.0835	25.5801	0.944491	0.670217	39.6677	63.5417
	40.502	27.3581	26.8514	0.981479	0.675476	39.5924	63.5417
	40.5714	19.3455	18.7911	0.971344	0.476825	39.1258	58.3333
	40.603	28.2071	26.8177	0.950743	0.694706	37.191	59.375
	40.6593	24.7767	23.2668	0.93906	0.609373	36.6478	68.75
	40.6593	33.9404	33.1849	0.977741	0.834749	39.4988	34.375
	40.8875	31.3728	30.1505	0.961041	0.767295	40.7437	59.375
	40.9505	29.6575	28.8831	0.973888	0.724228	39.5701	64.5833
	41.0389	26.2019	23.5633	0.899298	0.638466	33.1074	69.7917
	41.0929	35.0828	34.5098	0.983667	0.853745	40.2052	62.5
	41.3493	27.506	21.3698	0.776914	0.665211	36.4795	56.25
	41.5433	20.4605	19.7945	0.967451	0.49251	41.1023	64.1304
	41.5476	30.3434	29.7331	0.979886	0.730329	38.6955	63.5417
	41.6871	27.6352	22.7272	0.822403	0.662918	36.4083	67.7083
	41.7253	29.268	28.7837	0.983454	0.701444	40.406	58.3333
	41.8037	30.367	25.4757	0.838929	0.726418	37.6056	64.5833
	41.988	6.82418	6.2682	0.918528	0.162527	36.0953	60.4167
	42.0749	34.2467	33.5545	0.979788	0.813945	38.8639	46.6667
	42.2854	30.7302	30.0342	0.977352	0.726733	40.6545	68.75
	42.4406	28.474	24.7853	0.870455	0.670914	38.3629	72.9167
	42.4507	31.725	29.5114	0.930226	0.747339	40.116	57.2917
	42.4727	27.1823	24.7059	0.908895	0.639994	37.8732	63.5417
	42.5238	35.2655	32.9524	0.934409	0.829311	39.0018	36.4583
	42.5348	31.5469	25.6571	0.8133	0.741673	35.7124	58.3333
	42.5949	31.4781	27.1111	0.861268	0.739012	38.3355	59.375
	42.7304	24.4857	22.4033	0.914954	0.573029	39.6374	58.3333
	42.8659	30.1307	29.4382	0.977016	0.702907	39.0485	67.7083
	42.9558	25.7091	24.5423	0.954617	0.598501	39.1393	53.125
	42.9577	30.2586	28.0186	0.925972	0.704381	36.1507	57.8947
	43.0491	26.634	26.0898	0.979568	0.618688	39.7665	58.3333
	43.2383	27.9357	26.2676	0.94029	0.646086	46.1999	53.125
	43.313	22.2852	21.5075	0.965099	0.514517	35.861	66.6667
	43.4087	28.7228	28.2357	0.983039	0.661683	41.4821	56.25
	43.478	28.1065	27.548	0.98013	0.646453	38.2424	51.0417
	43.5632	27.0786	25.7857	0.952254	0.621593	39.8393	56.25
	43.6216	28.782	28.3394	0.984623	0.65981	39.348	65.625
	43.7396	22.5485	18.1162	0.803435	0.515516	32.5397	53.125
	43.7605	31.7969	26.3297	0.828059	0.726613	37.2371	63.5417
	43.8067	30.4765	29.9147	0.981565	0.695704	37.0474	61.7978
	43.8449	25.28	24.8648	0.983574	0.576578	39.9619	66.6667
	43.9468	26.765	25.9407	0.969202	0.609031	38.6159	67.7083
	44.0182	27.9218	26.8797	0.962678	0.634325	39.5313	64.5833
	44.1475	30.6715	29.6924	0.968078	0.694751	39.1922	64.5833
	44.4902	23.5245	9.64625	0.410051	0.528756	17.0592	45.8333
	44.6818	27.642	26.6014	0.962353	0.618641	39.4079	68.75
	44.8309	34.4316	33.9575	0.986231	0.768032	41.2933	61.4583
	45.0742	30.739	30.0276	0.976856	0.681964	37.6142	53.125
	45.2615	27.2955	25.8748	0.947952	0.603061	41.0576	41.6667
	45.2887	29.3111	21.8277	0.744691	0.647207	33.9005	65.625
	45.3512	34.2883	32.8503	0.958063	0.756062	38.4808	59.375
	45.36	32.3611	31.8069	0.982873	0.713429	39.1116	62.5
	45.3821	34.2324	30.5486	0.892388	0.754315	37.4687	57.2917
	45.3925	30.0809	28.5219	0.948174	0.662683	40.7895	70.8333
	45.6191	33.4998	30.8474	0.920825	0.734337	39.3265	66.6667
	45.6264	31.3753	30.4393	0.970168	0.687658	40.8397	61.4583
	45.6359	28.7382	24.8705	0.865415	0.629728	37.5053	62.5
	45.6698	25.1928	24.4131	0.969049	0.551629	51.6062	57.2917
	45.7998	31.3488	30.4877	0.972533	0.684474	42.2298	57.2917
	45.8886	35.7959	34.603	0.966673	0.780061	38.976	56.25
	45.9315	24.6972	19.7983	0.801641	0.537697	48.2473	46.875
	45.9713	31.6358	31.2389	0.987454	0.688163	39.7816	70.8333
	45.9938	19.1108	15.6426	0.818521	0.415508	44.5608	53.125
	46.0086	33.5873	32.6334	0.971599	0.730023	39.6607	63.5417
	46.0226	28.0346	26.6109	0.949216	0.609148	39.2064	66.3158
	46.076	37.3126	36.4273	0.976273	0.809806	40.9286	39.5833
	46.0918	32.6729	31.6786	0.969567	0.708865	35.3733	46.0674
	46.1672	31.3698	29.9083	0.95341	0.679484	40.3976	60.4167
	46.3367	29.3602	28.8973	0.984231	0.633628	40.9255	70.8333
	46.5184	31.2583	30.3723	0.971654	0.671956	38.6508	61.4583
	46.7872	32.9897	31.06	0.941507	0.705101	37.0504	60.4167
	46.8051	33.3003	32.8595	0.986761	0.711467	40.4484	66.6667
	46.8348	30.8434	23.2164	0.752718	0.658556	34.735	62.5
	46.8666	31.9292	28.2171	0.883739	0.68128	35.1426	61.1111
	47.0132	30.2257	29.5603	0.977986	0.64292	41.3575	52.0833
	47.0503	34.2881	33.7002	0.982856	0.728753	39.7286	61.4583
	47.0721	30.4073	25.4643	0.837441	0.645972	34.1842	63.5417
	47.2996	30.8638	30.3941	0.984782	0.652518	39.8164	59.375
	47.3206	32.1262	26.1686	0.814554	0.678906	37.071	62.5
	47.363	37.74	36.981	0.979889	0.796824	39.8853	45.8333
	47.3739	32.0431	31.0706	0.96965	0.676387	39.5681	63.5417
	47.543	37.1779	36.5921	0.984244	0.781984	38.8236	42.7083
	47.5665	35.1322	30.0189	0.854456	0.738592	36.484	51.0417
	47.7814	30.4448	29.7585	0.977455	0.637169	39.8544	73.9583
	47.814	35.164	34.7068	0.986999	0.735434	39.9127	66.6667
	47.891	34.2053	33.2336	0.971594	0.714231	40.9918	55.2083
	47.9123	34.1039	33.5282	0.98312	0.711799	40.7071	58.3333
	47.9347	32.0116	22.3339	0.69768	0.667817	33.7911	58.3333
	48.1148	34.4498	33.6392	0.976469	0.715992	37.2235	61.4583
	48.1407	31.07	30.0942	0.968595	0.645399	43.6309	61.4583
	48.1531	24.5939	23.8697	0.970556	0.510744	39.6249	62.5
	48.497	21.6985	21.0855	0.971747	0.447419	44.1104	65.625
	48.7344	31.3428	26.5471	0.846991	0.643135	36.9062	63.5417
	48.814	32.6512	32.0398	0.981276	0.668889	38.7724	70.8333
	48.9623	28.009	27.1459	0.969186	0.572053	39.802	54.1667
	49.0071	37.2786	35.2288	0.945012	0.760678	39.2624	57.2917
	49.2647	37.5477	36.9604	0.984357	0.762164	39.7961	35.4167
	49.2875	33.3443	32.3961	0.971565	0.676525	39.2395	62.5
	49.2966	38.7414	37.9919	0.980654	0.785884	38.3083	64.5833
	49.3282	32.1736	30.914	0.960849	0.652235	38.7916	62.5
	49.3603	32.7477	26.4128	0.806555	0.663442	35.9086	59.375
	49.3945	32.0012	30.7999	0.962463	0.647869	39.0199	58.3333
	49.4547	38.0861	37.3503	0.980681	0.770121	39.9398	51.0417
	49.4725	25.5091	21.8357	0.855996	0.515622	34.8626	55.2083
	49.5814	27.5596	27.011	0.980092	0.555846	38.5961	69.7917
	49.6023	38.3415	37.0262	0.965695	0.772979	38.9086	64.5833
	50.1402	38.3234	37.3427	0.974412	0.764324	38.6225	61.4583
	50.3487	34.6208	34.1043	0.98508	0.687622	38.2192	72.043
	50.7819	35.0785	34.4987	0.98347	0.690769	35.7191	64.7727
	50.8568	39.8039	38.5493	0.96848	0.782668	39.1234	56.9767
	50.9282	36.0132	33.2173	0.922363	0.707137	38.4568	65.625
	50.9306	32.2481	24.9348	0.773219	0.633177	34.8309	51.0417
	50.9392	33.0556	25.2429	0.763649	0.648923	34.4842	59.375
	51.0217	34.9285	34.3398	0.983147	0.684581	40.9219	62.5
	51.2147	38.3521	37.8189	0.986099	0.74885	40.259	70.8333
	51.3141	36.0661	31.851	0.883129	0.702851	27.2951	55.2083
	51.3329	36.88	31.0687	0.842427	0.718448	37.4348	56.25
	51.3816	30.4297	27.8388	0.914856	0.592229	41.5309	47.3118
	51.8433	40.1432	39.4668	0.98315	0.774319	39.2338	54.1667
	51.9738	9.39144	3.76094	0.400465	0.180696	10.6931	57.2917
	52.1584	35.9503	33.2369	0.924522	0.689252	38.3509	64.5833
	52.7209	32.8401	29.7909	0.907151	0.622904	36.0656	62.3656
	52.7867	40.9409	37.9309	0.92648	0.775591	39.0518	47.9167
	53.3823	40.1663	26.9034	0.6698	0.752427	32.965	62.5
	53.5025	38.3386	37.721	0.983889	0.716577	41.2397	53.125
	53.5584	37.0368	36.3548	0.981586	0.691521	40.1558	62.5
	53.5737	35.5191	24.9005	0.701046	0.662994	32.5695	59.375
	53.7066	35.7007	28.8528	0.808186	0.664737	37.2714	55.2083
	54.0973	23.3882	20.8364	0.890893	0.432336	41.3358	62.5
	54.2477	41.4972	40.7428	0.981822	0.764957	39.8276	50
	54.2766	36.3919	32.4355	0.891282	0.67049	37.2505	61.4583
	54.335	41.5492	40.4159	0.972723	0.764687	40.2786	54.1667
	54.4493	40.2996	39.5651	0.981772	0.740132	40.1767	60.4167
	54.5597	36.8522	30.0259	0.814766	0.675448	36.4184	63.5417
	54.715	37.2345	32.8686	0.882747	0.680518	40.0374	55.2083
	54.8163	42.4707	41.5825	0.979087	0.774782	40.1139	54.1667
	54.8374	37.2015	19.3891	0.521192	0.678397	29.8671	47.9167
	55.1994	41.5407	39.407	0.948634	0.752557	42.0393	55.2083
	55.2176	35.0974	33.7134	0.960567	0.635619	38.3876	66.6667
	55.2962	43.7428	43.0695	0.984609	0.791063	42.3467	48.9583
	55.3037	43.0238	42.2134	0.981163	0.777954	40.1933	57.2917
	55.5714	27.6928	26.2256	0.947017	0.498328	40.6648	44.7917
	55.5822	42.1789	31.2849	0.741718	0.758857	35.4389	53.125
	55.6756	42.5219	40.4874	0.952155	0.763743	38.6133	58.3333
	48.5166
	56.0108	41.062	40.3314	0.982208	0.733108	36.6648	54.023
	56.1447	41.1222	40.5675	0.98651	0.732432	39.7036	56.25
	56.3036	42.8995	42.3607	0.98744	0.761931	39.6777	46.875
	56.3459	39.6413	38.7465	0.977429	0.703534	40.165	67.7083
	56.692	39.6446	35.0789	0.884835	0.699297	37.8876	62.5
	57.2662	39.9184	38.2746	0.95882	0.697068	35.6014	54.023
	57.2765	25.4073	22.7122	0.893924	0.44359	38.5253	80.2083
	57.4162	37.9896	35.7645	0.941427	0.661653	38.9345	64.5833
	57.5281	26.2015	25.3308	0.966767	0.455457	39.3099	54.1667
	57.6925	35.3379	24.7774	0.701156	0.612521	35.4627	58.3333
	57.8399	38.9015	22.1338	0.568969	0.672572	30.4213	59.375
	50.7861
	58.0118	42.997	28.8719	0.671486	0.741177	32.5454	50.5263
	58.0435	40.8475	36.6801	0.897976	0.70374	38.7989	52.0833
	58.1623	51.0822	47.3198	0.926346	0.878271	39.2471	50
	58.2969	37.8721	28.4943	0.752383	0.649641	35.1213	58.3333
	58.6497	45.3854	44.3454	0.977085	0.773839	40.3604	64.5833
	58.7771	41.8967	41.1197	0.981452	0.712807	39.7219	65.625
	59.0193	38.4775	37.6839	0.979376	0.651947	40.0673	62.5
	52.6869
	59.4802	39.563	36.178	0.91444	0.665146	37.2855	64.5833
	59.5314	48.1655	47.2499	0.98099	0.809077	42.3587	28.7234
	59.9334	45.8132	43.4738	0.948935	0.764402	34.6133	67.3684
	60.1151	38.1029	24.967	0.655251	0.633833	33.7972	57.2917
	54.0585
	60.6692	49.7807	48.9708	0.983732	0.820526	39.5646	54.1667
	61.6864	37.6659	36.9594	0.981243	0.610604	40.3555	59.375
	62.0674	39.0185	23.2588	0.596097	0.628647	33.2967	56.25
	62.6478	42.4178	34.1122	0.804195	0.677084	35.4876	62.5
	62.9626	44.3566	43.4768	0.980166	0.704491	40.1963	48.3871
	63.2597	44.7574	44.0545	0.984296	0.707518	40.4158	55.2083
	63.5449	46.4061	40.6825	0.876662	0.730289	37.7438	59.375
	56.5928
	63.9361	44.8581	43.8111	0.97666	0.701608	40.1655	68.75
	64.0192	49.158	48.5466	0.987562	0.767863	36.3709	61.4583
	64.0702	45.5742	44.7433	0.981768	0.711317	35.3248	70.8333
	64.5553	38.682	37.3651	0.965956	0.599206	39.9643	45.8333
	65.2015	48.9956	46.0267	0.939406	0.751449	36.0871	61.1111
	66.9464	44.4766	43.7215	0.983022	0.664361	33.4928	63.2184
	67.4238	50.2365	39.6464	0.789194	0.745086	32.38	52.809
	67.4388	54.1921	53.3366	0.984213	0.803574	39.9835	57.2917
	68.5344	46.7322	30.5732	0.65422	0.681879	32.2783	55.2083
	60.1701
	70.6967	47.4177	45.0542	0.950155	0.67072	38.859	64.5833
	75.7868	56.1989	50.9091	0.905873	0.741539	38.6805	61.4583
	84.4158	52.8345	36.5128	0.69108	0.625883	34.2342	64.5833
	99.4534	59.8789	45.655	0.762454	0.60208	35.4047	61.4583

## Sheet: 414
414	20.0796	6.99724	4.06237	0.580568	0.348475	36.7362	48.9583		44.101	28.4308	26.4124	0.918768	0.63458	38.0386	56.667
	20.4323	8.97144	8.13135	0.906359	0.439081	43.3452	61.4583		12.1639	10.3489	10.1164	0.117874	0.134373	5.90921	8.52428
	20.8262	9.4581	8.92404	0.943534	0.454145	46.5789	62.5	414	0.27582	0.364003	0.383018	0.128296	0.211752	0.155348	0.150427
	21.6574	12.4528	11.2673	0.904804	0.574988	38.0868	40.625
	21.9848	6.33574	3.97293	0.627065	0.288187	32.7585	76.0417
	22.3473	8.27822	7.30452	0.882379	0.370435	28.1147	40.625
	22.6079	9.8248	9.47023	0.96391	0.434573	35.9197	56.25
	22.7511	6.97083	2.20963	0.316983	0.306395	8.74042	39.5833
	22.793	16.3232	15.9856	0.979323	0.716148	39.9507	62.5
	22.922	6.06205	3.4144	0.563241	0.264464	28.1319	43.1579
	22.9476	8.22636	2.0934	0.254475	0.358484	13.7997	46.875
	23.0917	7.04443	3.30495	0.469158	0.305063	20.2307	39.5833
	23.1064	16.214	15.9127	0.981419	0.70171	41.2394	59.375
	23.5152	12.2854	12.1058	0.985378	0.522445	39.6484	67.7083
	23.6217	7.6099	6.96154	0.914801	0.322157	39.6724	43.1818
	23.8453	6.07395	5.6969	0.937925	0.254723	41.1765	35.4167
	24.2887	13.2741	12.7976	0.964104	0.546513	39.8629	58.3333
	24.4443	14.1328	13.8609	0.980765	0.578162	39.539	72.9167
	25.1215	12.829	5.42281	0.422699	0.510679	18.5687	40.625
	25.2873	8.67566	2.93498	0.338301	0.343084	12.3799	46.875
	25.594	17.8101	17.3848	0.97612	0.695869	49.4232	47.9167
	26.0177	14.0454	12.3132	0.876675	0.539839	52.8145	47.9167
	26.1502	17.2144	13.1751	0.765354	0.658288	45.8803	38.2979
	26.236	16.3566	15.8583	0.969539	0.623438	41.5589	59.375
	26.2491	7.58829	4.82336	0.635632	0.289088	19.338	55.1724
	26.3783	14.9622	14.4108	0.963147	0.567216	35.5951	70.8333
	26.4503	12.36	12.0805	0.977387	0.467289	41.7572	64.5833
	26.7761	12.1431	11.5548	0.951551	0.453504	45.5549	46.0674
	26.8436	8.91706	7.25581	0.813699	0.332186	33.2893	58.3333
	26.9212	14.6562	13.4709	0.919124	0.544411	41.6929	77.0833
	27.2869	8.75801	2.30394	0.263066	0.32096	11.7822	27.0833
	27.4578	8.0561	5.14419	0.638545	0.293399	32.9002	50
	27.5252	18.2785	17.5892	0.96229	0.664063	39.5383	63.5417
	27.5857	17.5976	17.3251	0.984514	0.637925	39.5348	62.5
	27.8016	16.7864	16.4639	0.980786	0.603793	39.8767	50
	28.3255	9.54755	6.04484	0.63313	0.337066	37.5506	52.0833
	28.3566	22.0036	21.6758	0.985106	0.775958	40.1015	47.9167
	28.549	19.1843	18.8779	0.984027	0.671978	40.5493	61.4583
	28.6033	17.0233	16.4732	0.967684	0.595151	40.7672	65.625
	28.6925	7.45339	7.13849	0.957751	0.259768	42.0749	59.375
	28.7608	11.9095	9.96359	0.836609	0.414087	47.2365	43.75
	29.1006	6.50871	5.75393	0.884034	0.223662	39.8902	55.2083
	29.1027	14.0843	11.4979	0.816362	0.48395	32.772	52.0833
	29.2218	17.1059	16.6105	0.971039	0.585383	40.4819	60.4167
	29.5126	20.0757	19.4256	0.967614	0.680242	54.8481	48.9583
	29.805	21.0476	20.4851	0.973276	0.706176	54.3321	32.2917
	30.0606	17.2842	16.723	0.96753	0.57498	47.0775	60.4167
	30.5962	21.0401	20.4029	0.969718	0.68767	37.1586	63.5417
	30.6496	17.2634	15.081	0.873583	0.56325	31.5074	50
	30.7273	12.1453	11.388	0.937645	0.395261	34.668	76.0417
	31.0799	14.9551	12.0799	0.807741	0.481183	45.9452	44.7917
	31.1986	17.0282	16.5845	0.973943	0.545799	40.3338	65.625
	31.3946	18.5877	18.0237	0.969656	0.592065	41.2947	68.75
	31.7828	24.1474	23.7047	0.981669	0.759762	40.5427	57.2917
	31.8655	25.3811	24.9295	0.982206	0.796508	39.1503	44.7917
	31.8984	17.3669	15.4325	0.888614	0.544445	37.3206	44.7917
	31.9892	20.336	19.6786	0.96767	0.635715	40.7484	45.8333
	32.1528	19.0619	17.1309	0.898697	0.592853	16.8232	44.7917
	32.2185	26.2781	25.8917	0.985297	0.815621	41.1859	47.9167
	32.2451	14.0041	13.3693	0.954671	0.434301	51.0073	56.25
	32.3636	23.7758	23.3367	0.981532	0.734645	42.9937	63.5417
	32.4002	24.8488	24.2233	0.974825	0.766936	40.1322	62.5
	32.4598	14.7121	14.339	0.974638	0.45324	40.661	72.9167
	32.4643	18.7426	18.0544	0.963285	0.577328	38.6618	64.5833
	32.4666	18.7625	18.4646	0.984123	0.577902	39.6253	59.375
	32.5024	21.2204	20.6421	0.972751	0.652887	47.1559	57.2917
	32.5228	12.8994	10.7242	0.831372	0.396625	35.2807	53.125
	32.5365	24.9836	24.6192	0.985414	0.767863	40.4942	62.5
	32.5389	21.6797	20.5513	0.94795	0.666271	37.9976	75
	32.6885	24.0601	21.1313	0.878273	0.736041	47.0153	37.5
	32.8488	20.8809	20.5162	0.982532	0.635668	40.1246	60.4167
	32.8596	22.3985	20.899	0.933054	0.681644	39.0701	62.5
	32.8789	22.5186	21.9547	0.974957	0.684895	43.3173	69.7917
	32.8884	22.2217	20.1303	0.905885	0.675669	37.5078	60.4167
	33.0564	19.2619	18.611	0.966207	0.582698	38.1712	48.9583
	33.0833	25.9396	25.5191	0.983787	0.784069	39.9032	43.75
	33.118	25.6581	25.2871	0.985539	0.774748	40.3864	57.2917
	33.2313	18.4164	16.8378	0.914283	0.554188	38.6903	70.8333
	33.2554	19.9416	19.177	0.961656	0.59965	48.9312	55.2083
	33.2967	25.8706	24.29	0.938904	0.776974	36.4725	52.0833
	33.3789	26.5637	26.0072	0.979051	0.795822	39.2585	42.1053
	33.4928	21.3205	18.1133	0.849575	0.636569	28.1859	43.75
	33.5056	22.1055	21.7096	0.982092	0.659756	42.5043	59.375
	33.6611	25.7504	25.2906	0.982144	0.764991	38.0299	41.6667
	33.6625	26.3968	26.01	0.985347	0.78416	39.9056	47.9167
	33.8683	24.4351	23.8089	0.974374	0.721475	42.2538	55.2083
	34.048	22.1773	21.778	0.981995	0.651354	35.2421	47.6744
	34.0481	24.2682	23.9064	0.98509	0.712763	40.1105	63.5417
	34.1868	12.2698	7.30188	0.59511	0.358905	21.9154	48.9583
	34.2264	24.5128	24.1133	0.983703	0.716197	37.9726	59.375
	34.2348	19.2177	18.5702	0.966305	0.56135	40.0998	58.3333
	34.3387	24.8433	24.2981	0.978051	0.723479	40.3091	52.0833
	34.4352	16.8981	14.2578	0.843753	0.490722	54.9009	57.2917
	34.5612	24.9486	23.9194	0.958748	0.721867	39.862	51.0417
	34.578	13.8871	12.7198	0.915945	0.401615	36.999	51.0417
	34.6392	27.7393	27.36	0.986326	0.800808	40.1109	58.3333
	34.7932	19.5252	19.2465	0.985726	0.561178	41.0945	64.5833
	34.7946	20.1616	19.3558	0.960034	0.579447	47.9001	50
	34.8234	19.2953	18.5766	0.962754	0.55409	43.1095	57.1429
	34.8968	21.799	20.2358	0.928287	0.624672	39.743	61.4583
	34.9578	21.5887	17.0314	0.788904	0.617565	30.1699	58.0645
	35.0428	26.3386	24.8763	0.94448	0.751612	43.5786	50
	35.0631	22.4511	22.0414	0.981753	0.640304	39.8405	67.7083
	35.1958	19.8641	18.9771	0.955346	0.564388	42.3025	65.625
	35.2234	23.8905	23.4594	0.981957	0.678256	40.0165	56.25
	35.2279	16.025	10.6912	0.667162	0.454893	21.7095	65.625
	35.3612	16.8455	16.5032	0.979677	0.476384	27.2834	54.1667
	35.4666	24.9474	24.4698	0.980855	0.703405	39.7992	61.4583
	35.5004	15.902	14.7998	0.930687	0.447937	39.7833	54.1667
	35.6075	19.6548	18.3608	0.934165	0.551984	39.9957	56.25
	35.6196	23.0485	22.7417	0.986688	0.647075	40.1281	60.4167
	35.6907	28.1784	27.4452	0.973979	0.789519	38.8465	63.5417
	35.8426	25.9185	25.3076	0.976433	0.723118	39.5327	53.125
	35.8458	25.499	23.5049	0.921798	0.711352	37.8842	52.0833
	35.8765	19.5454	19.2286	0.983787	0.544798	40.224	59.375
	36.1378	30.9645	30.2297	0.97627	0.856844	38.0573	42.7083
	36.1542	26.2667	24.3917	0.928619	0.726517	40.1316	45.8333
	36.1792	25.0244	24.4038	0.975198	0.691679	38.2609	40.9091
	36.2244	25.1182	24.7096	0.983731	0.693407	40.5085	60.4167
	36.2367	24.3707	23.9679	0.983471	0.672543	39.8141	59.375
	36.2941	13.2211	12.3217	0.931973	0.364278	38.2435	68.75
	36.3431	12.6107	10.4947	0.832208	0.346989	59.1757	62.5
	36.4207	26.8734	26.2105	0.975333	0.737861	35.1431	52.809
	36.5128	23.0407	22.7372	0.986828	0.631031	39.1379	76.0417
	36.5217	18.8312	18.2802	0.970739	0.515618	39.1122	52.0833
	36.5499	27.3981	26.9885	0.985051	0.749607	39.3954	42.7083
	36.5526	30.5605	30.062	0.983689	0.836067	40.7562	57.2917
	36.5659	15.079	11.4235	0.757579	0.412377	36.2646	73.9583
	36.7735	24.2304	22.4734	0.927487	0.658908	38.8487	68.75
	36.8285	19.0753	16.595	0.869972	0.51795	37.6416	67.7083
	36.856	30.5666	30.1193	0.985364	0.829353	39.7117	42.7083
	36.8646	21.7975	19.9656	0.915956	0.591286	39.0398	59.375
	36.8694	6.36579	4.85908	0.763312	0.172658	36.4591	54.1667
	36.9726	23.6349	22.9248	0.969956	0.639254	41.79	48.9583
	37.1522	26.0165	24.1614	0.928695	0.700267	38.8753	57.2917
	37.3484	28.0286	27.6981	0.988206	0.750464	38.2145	52.0833
	37.3494	26.0992	25.5367	0.97845	0.698784	38.955	62.5
	37.3873	25.043	24.5798	0.981503	0.669826	35.4588	55.2083
	37.3901	21.9385	21.5109	0.980509	0.586746	39.3174	57.2917
	37.4754	10.737	7.77034	0.723694	0.286509	15.4257	60.4167
	37.4869	27.5244	27.1241	0.985455	0.734241	40.3303	58.3333
	37.5082	25.1286	23.8624	0.949612	0.66995	39.0298	63.5417
	37.531	25.5838	24.5127	0.958135	0.681671	39.6879	57.2917
	37.6916	24.0129	23.6317	0.984123	0.637089	39.9005	67.7083
	37.7082	13.7779	12.6075	0.915056	0.365382	18.0627	57.2917
	37.8261	30.1214	29.7284	0.986954	0.796312	39.8813	54.1667
	37.9434	23.7756	23.0199	0.968218	0.626605	39.2208	53.125
	38.0056	24.2755	23.9117	0.985013	0.638735	39.5389	63.5417
	38.0182	27.1477	26.2426	0.96666	0.71407	38.0227	68.75
	38.0427	16.7972	15.9307	0.948414	0.441535	23.7897	55.2083
	38.0467	13.9136	9.97784	0.717131	0.365697	21.7699	55.2083
	38.2631	18.9613	18.6653	0.984393	0.49555	40.3409	61.4583
	38.2783	27.2432	26.5348	0.973997	0.711713	40.865	48.9583
	38.3271	28.1522	27.7025	0.984025	0.734525	41.2237	59.375
	38.3466	29.2904	28.7213	0.98057	0.763833	40.577	54.1667
	38.5559	30.2123	29.7661	0.985233	0.783597	38.1457	61.2903
	38.6253	29.6942	28.8823	0.972657	0.768777	35.9503	60.4167
	38.7176	22.2155	20.9917	0.944913	0.573781	37.129	65.9574
	38.7496	22.7589	22.1765	0.974412	0.587333	40.3543	58.3333
	38.8098	27.5996	26.8719	0.973635	0.71115	40.6962	52.0833
	38.8496	28.7246	28.1224	0.979035	0.73938	38.6982	54.3478
	38.8497	28.4598	27.9596	0.982423	0.732562	40.4376	45.8333
	38.9108	30.364	29.8473	0.982983	0.78035	39.7354	56.25
	39.007	28.2693	27.603	0.976432	0.724725	39.9459	44.7917
	39.0304	29.7008	28.3679	0.955121	0.760967	33.2545	57.2917
	34.2588
	39.3704	19.2149	16.4536	0.856296	0.488054	36.2892	55.2083
	39.3859	28.4764	28.027	0.984218	0.723009	39.1531	56.25
	39.3935	17.4817	16.1885	0.926025	0.443772	23.0191	55.2083
	39.4337	22.7549	21.689	0.953157	0.577042	38.1846	50
	39.6144	22.4228	21.8211	0.973166	0.566028	42.8568	40.625
	39.6364	28.0818	27.6698	0.985329	0.708485	39.7356	59.375
	39.6367	27.1732	26.7364	0.983926	0.685556	40.7743	47.9167
	39.6799	22.0043	21.4889	0.976575	0.554546	40.3075	71.875
	39.7035	27.8954	27.3633	0.980924	0.702593	39.2288	68.75
	39.7838	31.8226	30.9678	0.973138	0.799888	39.7195	43.75
	39.8292	28.404	27.6002	0.971703	0.713145	39.6059	59.375
	39.8563	28.3846	27.5546	0.970756	0.712174	40.6319	58.3333
	39.9121	28.6038	27.9846	0.978353	0.71667	39.9115	64.5833
	40.0034	29.5751	26.6142	0.899886	0.739315	37.3569	55.2083
	40.1432	27.5746	26.453	0.959325	0.686906	37.5055	48.9583
	40.2399	26.7861	24.1581	0.901889	0.66566	32.2032	58.3333
	37.1036
	40.2561	27.962	25.9952	0.92966	0.694603	38.1993	62.5
	40.2646	28.0439	27.6206	0.984904	0.69649	39.7743	69.7917
	40.622	29.393	28.887	0.982785	0.723572	40.5091	46.875
	40.6735	32.1354	31.5724	0.982482	0.790081	41.3627	48.9583
	40.7086	29.7388	26.9486	0.906178	0.730528	33.4715	34.7826
	40.742	27.5261	26.5306	0.963837	0.675619	38.5394	46.875
	40.7878	32.7647	32.2284	0.983633	0.803297	39.22	55.2083
	40.7929	27.617	27.0687	0.980146	0.677005	39.4324	46.875
	40.8162	27.2061	26.5459	0.975733	0.666553	46.5108	46.875
	40.8417	23.5651	22.1688	0.940746	0.576986	38.3174	52.0833
	40.8936	31.2883	30.7163	0.981719	0.765115	39.075	55.2083
	40.8943	29.9073	28.6483	0.957902	0.731333	39.5241	70.8333
	40.9606	6.17964	5.01225	0.811092	0.150868	38.3475	75
	41.0996	27.173	26.1835	0.963584	0.661151	38.9202	46.875
	41.156	19.9819	12.1983	0.610465	0.485516	33.2555	42.6966
	41.1861	29.9361	29.474	0.984564	0.726849	39.9879	61.4583
	41.3126	32.7156	32.2176	0.984777	0.791904	39.5443	40.625
	41.4185	30.8728	29.8748	0.967674	0.745386	35.827	55.0562
	41.4801	22.8699	18.1724	0.794597	0.551346	35.3765	53.125
	41.482	32.648	32.0785	0.982557	0.787041	40.6902	62.5
	41.4934	28.0922	27.5722	0.981488	0.677029	41.312	56.25
	41.6316	16.6132	15.6518	0.942131	0.399052	20.3119	71.875
	41.6702	25.1677	24.4912	0.973116	0.603975	38.6139	60.2151
	41.7711	19.6236	18.5586	0.945729	0.469788	39.7046	66.6667
	41.7871	26.5674	15.2146	0.572679	0.63578	27.7503	52.0833
	41.8359	28.398	27.543	0.969891	0.678795	34.8742	48.8636
	41.8688	30.2319	29.3896	0.972137	0.722063	39.0433	62.5
	38.7425
	42.0142	27.6301	27.1156	0.981379	0.657638	39.4226	62.5
	42.0283	24.8418	23.9999	0.96611	0.591075	39.1876	73.9583
	42.0369	25.8879	25.5396	0.986548	0.615837	40.6253	63.5417
	42.0629	25.4731	24.6442	0.967458	0.605595	44.9005	43.75
	42.0797	33.6989	33.2222	0.985854	0.800836	39.7339	54.1667
	42.1103	22.2633	21.7274	0.975927	0.528691	40.7295	51.0417
	42.115	19.3426	17.7009	0.915123	0.45928	39.1705	54.1667
	42.1278	24.1974	23.7328	0.980798	0.574381	40.3272	56.25
	42.1884	29.2179	28.509	0.975735	0.692558	40.3686	67.7083
	42.1927	20.9735	19.9213	0.949832	0.497089	31.7964	56.25
	42.269	32.918	32.0342	0.973153	0.778773	40.2646	50
	42.3303	29.3915	27.3764	0.93144	0.694336	39.8621	61.4583
	42.4188	27.3925	26.9186	0.982699	0.645764	40.6993	58.3333
	42.4834	20.2394	18.3817	0.908216	0.476407	36.1859	60.4167
	42.5216	30.7291	27.9384	0.909183	0.722671	37.6201	48.9583
	42.5465	27.6516	25.3856	0.918051	0.649914	39.1349	54.1667
	42.736	30.019	29.5076	0.982967	0.702428	39.8026	70.8333
	42.754	22.9413	21.3398	0.93019	0.536589	36.5837	63.5417
	42.8427	35.9959	34.8618	0.968492	0.840188	39.4185	47.9167
	42.9041	32.9628	32.3752	0.982175	0.768291	39.3151	46.875
	42.9619	21.3234	20.7325	0.97229	0.496332	41.5996	54.1667
	42.976	27.1	26.4663	0.976617	0.630585	39.7736	51.0417
	43.0655	26.2034	11.9508	0.456076	0.608454	17.723	46.875
	43.093	21.5286	20.287	0.942325	0.499586	38.2098	68.75
	43.1902	32.6677	32.0609	0.981426	0.756367	40.3452	53.125
	43.1915	30.4806	30.0047	0.984384	0.705709	39.3651	54.1667
	40.9012
	42.482
	43.3805	34.539	33.9781	0.983759	0.796188	39.7738	71.875
	43.5136	33.4609	32.9738	0.985445	0.768975	38.9706	65.625
	43.585	31.7116	30.58	0.964315	0.727581	38.1577	53.125
	43.5986	26.8878	25.7227	0.956667	0.616713	38.7057	57.2917
	43.6217	29.3779	28.6593	0.975538	0.673471	39.2818	58.3333
	43.6403	29.6406	26.4056	0.890856	0.679203	37.9958	64.5833
	43.7255	29.1168	27.268	0.936503	0.6659	36.8429	51.6854
	43.7602	33.9019	33.3671	0.984225	0.774721	37.6015	45.5556
	43.7874	6.62943	5.24237	0.790773	0.151401	37.0388	63.5417
	43.8428	25.1267	24.6275	0.980135	0.573108	39.7373	65.625
	43.89	35.5134	34.947	0.98405	0.809146	40.4549	54.1667
	43.9038	25.8762	13.6651	0.528094	0.589384	24.2707	46.875
	42.2562
	44.0016	30.1613	29.4821	0.977483	0.685458	38.3754	62.5
	44.0446	38.7989	38.3156	0.987543	0.8809	39.5399	53.125
	44.0886	33.5507	33.0671	0.985586	0.760984	40.1116	59.375
	44.1083	31.0952	30.572	0.983173	0.704975	39.4608	64.5833
	44.1103	18.9582	17.1465	0.904437	0.429792	38.1892	47.9167
	44.1244	24.6969	22.7186	0.919898	0.55971	46.2619	55.2083
	44.1318	21.3554	20.6371	0.966364	0.483901	38.4991	61.4583
	44.3411	32.0406	30.4136	0.949222	0.722593	37.504	57.2917
	44.3559	25.4073	24.8588	0.978414	0.572805	38.9802	59.375
	44.3953	31.8227	31.2656	0.982494	0.716803	40.2159	51.0417
	44.4827	35.0121	32.6605	0.932834	0.787095	42.5539	48.9583
	44.4924	35.305	34.8004	0.985706	0.793508	40.8619	46.875
	44.5016	32.6012	29.2893	0.898412	0.732586	38.5761	58.3333
	44.5239	30.5581	29.9843	0.981223	0.686331	38.2766	62.2222
	44.5866	32.2493	31.8098	0.986372	0.723295	41.8818	64.5833
	44.9501	34.237	31.2284	0.912125	0.761667	39.4259	55.2083
	44.9621	34.2274	33.2301	0.970862	0.76125	39.9736	64.5833
	45.1013	34.3114	33.8142	0.985509	0.760764	40.0302	51.0417
	45.1462	31.9411	30.1362	0.943492	0.707505	37.0603	46.875
	45.1607	29.6263	28.5457	0.963524	0.656019	40.0735	47.9167
	45.1631	28.275	27.5442	0.974152	0.626065	43.0454	52.0833
	45.2096	35.6276	35.0456	0.983663	0.788053	39.2238	50
	45.2812	30.1966	18.0209	0.596787	0.666868	23.0258	41.3043
	45.3224	32.7314	31.9271	0.975426	0.72219	39.7373	60.4167
	45.3254	35.104	34.2574	0.975883	0.774488	44.4282	66.6667
	45.4104	29.1683	27.8778	0.955754	0.642327	40.4784	60.4167
	45.5021	36.1245	35.6057	0.98564	0.793908	39.8451	45.8333
	45.6857	29.5959	26.9678	0.9112	0.647815	37.4532	65.625
	45.7922	27.8241	26.623	0.956832	0.607617	42.0824	45.8333
	45.8678	33.1801	30.0855	0.906734	0.723386	35.8125	42.7083
	45.9288	18.5162	17.6768	0.954665	0.403151	28.8875	55.2083
	45.9923	20.4394	19.1174	0.93532	0.444409	22.3051	66.6667
	46.1714	31.5647	30.7519	0.974252	0.683641	38.7284	61.2903
	46.2302	27.789	26.2175	0.943448	0.6011	43.647	51.0417
	46.3805	17.2274	16.7145	0.970228	0.371437	46.4584	72.9167
	46.4113	33.5091	31.3189	0.93464	0.722002	40.2848	56.25
	46.6652	33.0161	32.4124	0.981714	0.70751	39.8909	63.5417
	46.7568	32.6379	32.0422	0.98175	0.698035	39.88	52.0833
	46.7734	34.3503	32.9276	0.958583	0.734398	37.8619	37.5
	46.8092	28.2445	27.6061	0.9774	0.603395	40.8339	67.7083
	46.8343	29.062	28.226	0.971235	0.620527	40.0147	62.5
	46.8353	25.7971	24.9081	0.965538	0.550806	36.9644	57.2917
	46.9338	33.2498	32.5097	0.977741	0.708441	39.201	61.4583
	47.1798	35.521	34.9847	0.984902	0.752885	40.3048	54.1667
	47.2079	36.8024	34.4634	0.936446	0.779581	40.9072	56.25
	47.3021	31.0434	30.2045	0.972974	0.656281	39.3579	66.6667
	47.4516	34.7489	34.0365	0.979499	0.732302	41.0767	67.7083
	47.472	29.3013	28.7288	0.980462	0.617233	41.4121	52.0833
	47.596	37.7188	36.412	0.965355	0.792478	38.0668	40.625
	47.6224	32.427	27.6431	0.85247	0.68092	37.4291	55.2083
	47.7168	30.2729	25.0852	0.828635	0.634429	36.0769	68.75
	47.7508	32.3584	31.8384	0.983932	0.67765	39.1322	66.6667
	47.7626	19.4023	18.0894	0.932331	0.406223	38.5756	66.6667
	47.8045	33.9885	31.8717	0.937719	0.71099	42.2102	58.3333
	47.821	33.9965	33.4263	0.983228	0.71091	40.1336	62.5
	47.9704	35.5453	33.8358	0.951908	0.740984	38.9286	54.1667
	48.3055	27.1429	26.7437	0.985292	0.561901	36.0562	60
	48.3913	32.4644	31.5878	0.972997	0.670874	39.0851	66.6667
	48.7414	30.4398	24.7979	0.814653	0.624517	21.1225	40.625
	48.7843	37.681	36.9117	0.979585	0.7724	39.894	54.1667
	48.8373	28.7785	24.3327	0.845515	0.589273	37.3842	63.5417
	48.9602	34.3819	33.6972	0.980086	0.702242	40.2903	62.5
	49.0441	34.9945	34.0548	0.973147	0.713532	33.8122	59.3023
	49.3895	36.6653	36.0063	0.982028	0.74237	40.5509	56.25
	49.5683	31.6256	31.1126	0.983778	0.638021	41.3852	67.7083
	49.6516	35.8295	29.4649	0.822365	0.721618	36.592	42.7083
	49.6774	34.6797	33.7653	0.973634	0.698098	39.3929	59.375
	49.7082	35.687	34.8417	0.976313	0.71793	39.3736	66.6667
	49.8628	35.4641	33.6071	0.947639	0.711234	39.5197	46.875
	49.8842	30.7685	28.8244	0.936817	0.616798	38.7788	67.7083
	50.0667	31.8162	29.7772	0.935911	0.635476	39.0691	64.5833
	50.1515	39.6589	38.0093	0.958406	0.790782	38.9452	63.5417
	50.1921	38.5821	37.8263	0.980409	0.76869	35.5159	52.0833
	50.2733	42.2334	38.7188	0.916781	0.840076	37.9762	46.875
	50.2843	37.0587	25.9006	0.698909	0.736983	30.1279	50.5618
	50.4385	36.8006	29.6009	0.804359	0.729614	34.9897	54.1667
	50.4712	29.5875	28.2289	0.954081	0.586226	35.4881	50.5747
	50.6098	36.154	35.177	0.972976	0.714367	38.6205	57.2917
	50.6506	36.5224	35.8419	0.981366	0.721066	40.1244	64.5833
	50.7952	40.3579	38.3176	0.949443	0.794522	35.336	50.5618
	50.9528	24.4495	22.9176	0.937342	0.479846	37.2519	52.6316
	51.0735	34.9659	34.3883	0.983479	0.684619	39.4567	58.3333
	51.1549	35.8558	35.0302	0.976973	0.700927	38.7393	62.5
	51.3919	39.9191	39.1639	0.981082	0.776759	40.8109	60.4396
	51.4419	43.6191	42.8648	0.982708	0.847928	39.3933	51.0417
	51.4924	37.2009	34.9412	0.939256	0.722455	36.04	51.0417
	51.5505	34.7308	32.4852	0.935343	0.673723	40.2257	59.375
	51.753	23.7525	16.0339	0.675041	0.458959	39.9668	53.125
	51.801	33.8365	33.3079	0.984378	0.653202	34.766	60.9195
	51.8865	31.7187	31.2438	0.985029	0.611308	40.6068	65.625
	51.9192	35.4944	33.9032	0.95517	0.683647	39.414	57.2917
	52.0903	35.2052	34.6279	0.9836	0.67585	36.1188	64.0449
	52.264	34.5243	33.6683	0.975206	0.660576	38.3507	70.8333
	52.4771	39.5557	38.6573	0.977288	0.753772	41.0862	58.3333
	52.5204	32.3356	28.8559	0.892387	0.615678	37.3284	46.875
	52.5381	36.1848	35.5253	0.981774	0.688735	39.7804	57.2917
	52.597	35.5534	34.917	0.982101	0.675958	40.179	60.4167
	52.6016	38.7993	37.8293	0.974998	0.737607	38.4335	65.2174
	52.7531	28.7998	25.2612	0.877134	0.545935	42.5787	48.9583
	52.911	36.0678	35.1885	0.97562	0.681669	39.6575	48.9583
	53.2148	40.2366	38.671	0.961091	0.756116	35.5861	55.6818
	53.4719	38.5226	29.4359	0.764122	0.720426	35.3124	53.125
	53.5317	42.7818	40.7085	0.951536	0.799187	44.9374	60.4167
	53.6594	40.0535	36.5369	0.912204	0.746439	36.9716	64.5833
	53.6795	28.0973	11.961	0.425697	0.523428	19.542	55.2083
	53.9116	36.8603	35.1648	0.954002	0.683717	39.4394	63.5417
	53.9567	38.5243	32.4186	0.841509	0.713986	36.9124	58.3333
	53.9708	39.3486	38.608	0.981178	0.729073	42.0313	67.7083
	54.2038	40.9558	36.8663	0.900147	0.755589	39.0222	55.2083
	54.3013	31.5697	30.5013	0.966159	0.58138	40.2385	67.7083
	54.3271	38.3475	35.5605	0.927322	0.705864	39.077	63.5417
	54.3702	33.7944	28.1558	0.83315	0.621561	40.6149	61.4583
	54.6401	39.7159	36.9297	0.929847	0.726863	37.1188	58.6957
	54.7132	41.331	40.6421	0.983332	0.755411	35.0902	56.9767
	54.8034	42.4834	41.272	0.971484	0.775197	42.7659	33.3333
	54.8468	26.2583	21.8729	0.832989	0.478757	37.0847	48.9583
	55.2608	31.7164	29.6801	0.935797	0.57394	34.8154	55.7895
	55.2817	38.2312	36.266	0.948598	0.691571	36.2897	34.375
	55.3471	39.0311	36.9739	0.947295	0.705205	37.8969	66.6667
	55.3706	41.4924	40.5878	0.978199	0.749358	38.8355	64.5833
	55.6545	44.0279	43.0084	0.976843	0.791093	35.0149	56.3218
	55.6997	39.5477	36.8706	0.932308	0.710015	38.9906	65.625
	56.0896	35.6937	33.4898	0.938254	0.63637	39.5267	58.3333
	56.1188	32.8826	31.6189	0.961567	0.585947	35.3829	55.5556
	56.1607	39.8802	34.0361	0.853457	0.71011	39.201	61.4583
	56.3842	38.0786	37.5271	0.985518	0.675341	37.8214	61.2903
	56.6391	31.9247	30.5446	0.95677	0.563651	42.1774	42.7083
	56.9079	30.3686	29.8028	0.981367	0.533645	39.9996	60.4167
	56.9459	40.3513	37.7463	0.935442	0.708589	39.6225	52.0833
	56.9578	36.4795	33.2552	0.911612	0.640466	38.5934	57.2917
	57.2942	43.3821	42.2069	0.97291	0.757182	39.4223	52.0833
	57.3272	40.6561	33.6198	0.826932	0.709195	32.1702	52.3256
	57.5554	41.4417	39.059	0.942506	0.720032	38.9379	52.0833
	57.7118	41.0114	38.5038	0.938855	0.710624	39.5967	59.375
	57.8813	47.555	42.6876	0.897647	0.821595	33.4281	44.8276
	57.9935	7.50989	6.13073	0.816355	0.129495	44.2955	72.9167
	58.2336	37.3753	29.1011	0.778618	0.641818	31.28	53.125
	58.3909	40.3726	39.386	0.975563	0.691419	39.6288	66.6667
	58.4059	40.5235	38.1524	0.941487	0.693825	38.3248	49.4253
	58.5829	41.7299	33.0747	0.792589	0.712322	31.0548	66.6667
	58.6021	43.0859	30.6759	0.711971	0.735228	34.0177	58.3333
	58.68	42.3529	35.6935	0.842763	0.721761	36.7309	60.4167
	58.7839	33.704	32.9796	0.978507	0.573355	37.9411	54.1667
	58.9483	44.3956	43.6235	0.982607	0.753128	39.2352	52.1277
	59.1663	43.07	41.5749	0.965287	0.727948	35.8963	63.6364
	59.2063	36.0995	35.66	0.987827	0.609723	35.4281	55.2083
	59.2512	40.8694	30.1346	0.73734	0.689764	34.0174	65.625
	59.3903	38.1246	32.2933	0.847047	0.641933	37.0424	64.5833
	59.6562	38.4057	36.6963	0.955492	0.643783	39.8791	65.625
	59.8155	38.816	37.2201	0.958885	0.648929	35.9539	65.5556
	59.944	39.383	38.3724	0.974339	0.656996	39.1129	58.6957
	60.0705	35.5672	31.1468	0.875717	0.592091	35.3017	56.9892
	60.2252	34.3242	33.284	0.969695	0.569931	40.4063	63.5417
	60.3858	40.9552	40.0175	0.977107	0.678225	41.0101	60.4167
	61.0089	38.3878	17.868	0.46546	0.629217	21.214	50
	61.0248	44.0253	43.4048	0.985905	0.721433	39.1883	50
	61.3977	6.42777	4.98852	0.776089	0.104691	33.1224	64.5833
	61.5357	45.0494	41.6982	0.92561	0.732085	35.7174	55.4348
	61.5633	23.5061	20.459	0.870372	0.381819	32.2786	56.6667
	61.7594	40.5525	37.0577	0.91382	0.656622	40.5735	62.5
	61.8961	43.5179	42.587	0.97861	0.703079	40.1523	55.2083
	62.1434	41.0911	39.8312	0.96934	0.66123	38.6784	63.5417
	62.771	50.2589	49.5376	0.985648	0.800671	40.1768	65.625
	62.8709	41.3461	33.4552	0.809149	0.657635	43.3388	46.875
	63.0891	39.2351	37.9781	0.967962	0.6219	46.346	65.625
	63.8234	37.3468	14.2993	0.382879	0.585159	17.1643	51.0417
	64.5185	45.8106	44.4594	0.970504	0.710039	40.0785	59.375
	64.527	47.4858	46.964	0.989013	0.735905	39.7997	65.625
	64.972	34.5196	31.0458	0.899368	0.531299	36.9547	57.2917
	64.9874	43.0921	42.2197	0.979754	0.663085	41.9893	60.4167
	65.0433	40.9514	39.8561	0.973253	0.629602	38.0717	62.5
	65.1303	34.7345	22.1393	0.637387	0.533309	31.5084	43.75
	65.1409	41.6272	40.125	0.963913	0.639034	41.1321	57.2917
	65.1813	30.4978	15.6191	0.512137	0.467892	29.3088	46.875
	65.6234	42.1387	41.476	0.984272	0.64213	39.7157	56.25
	66.3084	39.8205	27.8633	0.699722	0.600535	35.6466	54.1667
	66.3714	35.0456	33.5792	0.958158	0.528022	49.05	57.2917
	66.4135	48.3887	44.4112	0.917802	0.728598	39.1489	67.7083
	67.023	41.4957	40.3115	0.971464	0.619126	43.9777	68.75
	67.1509	44.6806	44.0609	0.98613	0.665377	36.3931	65.625
	67.7915	33.1684	30.4115	0.916882	0.489271	34.9901	40.6593
	67.8817	38.2181	37.285	0.975586	0.56301	38.4086	51.1364
	67.8828	42.7594	41.7684	0.976824	0.6299	39.4998	58.3333
	68.1675	47.4064	46.0767	0.971952	0.69544	39.7748	66.6667
	68.5554	45.0111	42.2989	0.939743	0.656565	34.1181	60.6742
	68.6623	44.503	38.8918	0.873912	0.648144	36.6504	52.0833
	70.1297	45.0487	43.4577	0.964684	0.642362	35.5072	57.4713
	70.5006	51.9294	43.9736	0.846795	0.736582	38.3905	52.0833
	71.0415	46.6634	45.6729	0.978773	0.656847	35.989	63.6364
	73.6346	50.9991	48.0323	0.941826	0.692596	39.4618	64.5833
	74.0851	53.5275	41.9565	0.783832	0.722513	35.0079	60.4167
	75.6338	54.7233	50.4377	0.921685	0.72353	39.3979	55.2083
	76.5776	52.7064	51.6264	0.97951	0.688274	37.8421	60.2151
	79.2692	60.2637	57.2105	0.949335	0.760241	39.8355	58.3333
	83.3886	54.3633	48.3553	0.889484	0.651928	34.2005	58.1395
	83.4811	55.2594	38.8892	0.703757	0.661939	35.4102	60.4167
	87.568	49.621	46.3168	0.933411	0.566657	43.7733	65.625
	92.175	61.1819	47.8502	0.782099	0.663758	36.0778	61.4583

## Sheet: 415
415	20.4314	17.2963	16.9624	0.980696	0.846555	42.0061	48.9583		42.6915	28.1262	26.3987	0.932978	0.650956	38.7521	57.4737
	21.2235	14.6533	14.2801	0.974529	0.690429	41.9017	46.875		11.7081	9.94808	9.4272	0.0975661	0.13219	4.08982	8.80464
	22.7952	10.9704	10.6705	0.972666	0.48126	42.6557	70.8333	415	0.274249	0.353695	0.357109	0.104575	0.20307	0.105538	0.153194
	22.9778	16.8083	16.3325	0.971692	0.731499	42.125	58.3333
	23.4328	8.66859	7.17496	0.827696	0.369935	49.9528	48.3871
	23.7456	10.3945	10.1341	0.974951	0.437743	41.1548	71.875
	23.8978	10.8255	10.5401	0.973641	0.452989	38.4007	68.75
	24.041	6.86975	4.90375	0.713818	0.285751	31.0119	55.2083
	24.1237	14.0969	13.6878	0.970977	0.58436	42.5719	46.875
	24.8384	6.33152	3.60373	0.569174	0.254909	25.979	62.5
	25.013	16.923	16.5275	0.976631	0.676567	43.1285	59.375
	25.1799	10.7675	10.4207	0.967792	0.427623	36.932	64.5833
	26.1298	12.1376	8.72864	0.719142	0.464511	39.5487	35.8696
	26.3601	12.8079	12.3629	0.965255	0.485882	41.5291	46.8085
	26.7058	14.2586	14.0877	0.988012	0.533915	39.268	72.9167
	26.7868	8.44655	3.42977	0.406056	0.315325	25.6386	41.6667
	27.0356	7.85584	7.58074	0.964981	0.290574	38.6005	73.9583
	27.2922	12.1302	4.44928	0.366793	0.444457	11.4599	45.8333
	27.5328	20.8444	20.4285	0.980043	0.757077	40.8207	51.0417
	27.6855	18.614	17.8561	0.959281	0.67234	36.5755	62.5
	27.7436	10.3993	10.1159	0.972748	0.374837	38.6863	65.625
	27.7916	17.3897	16.6295	0.956282	0.625719	39.9732	63.5417
	27.8016	16.9216	16.6118	0.98169	0.608658	40.7859	63.5417
	27.8315	15.9107	15.2747	0.960023	0.57168	29.5652	60.4167
	28.9267	21.0384	20.3112	0.965438	0.727299	39.467	52.0833
	29.2195	15.6874	15.4432	0.984429	0.536882	38.3526	64.5833
	29.2321	15.7574	14.8252	0.940844	0.539043	43.8491	46.875
	29.9202	12.818	12.4443	0.970842	0.428406	34.7561	64.3678
	30.3535	17.1269	16.9147	0.98761	0.564249	34.4707	58.3333
	30.5371	10.2037	9.89667	0.969907	0.334142	45.234	67.7083
	30.8218	22.6996	22.1886	0.977488	0.736479	41.5485	60.4167
	30.8896	22.686	22.3423	0.984853	0.73442	39.2381	57.2917
	31.0046	7.47004	6.80879	0.911479	0.240933	36.8136	71.875
	31.0142	20.4449	19.9751	0.977021	0.659211	39.398	58.3333
	31.1716	20.8352	20.336	0.976036	0.668404	39.8894	56.25
	31.1765	22.5311	21.8299	0.968879	0.722693	40.8785	64.5833
	31.3315	19.7329	19.3424	0.980208	0.62981	40.3269	64.5833
	31.5659	24.5604	24.1439	0.983038	0.77807	40.3982	62.5
	31.6307	15.82	15.5738	0.984439	0.500146	40.2391	63.5417
	31.7259	11.8521	9.22665	0.778482	0.373578	51.562	61.4583
	31.7618	24.8856	24.2607	0.974888	0.783509	39.371	53.125
	31.8282	16.9363	16.5104	0.974855	0.532116	37.0785	61.4583
	31.8968	17.1561	16.1039	0.938667	0.537862	37.3386	54.8387
	32.2523	21.7593	19.9481	0.916765	0.674658	36.0786	52.0833
	32.3291	21.0427	20.534	0.975825	0.65089	39.2708	59.375
	32.49	7.9031	5.54746	0.701934	0.243247	28.9082	36.4583
	32.6017	24.9768	24.6246	0.985899	0.76612	38.9662	59.375
	32.7284	22.6045	22.1035	0.977838	0.690669	41.7074	56.25
	32.7823	25.2018	23.1917	0.92024	0.768761	39.1583	58.3333
	32.8782	23.1132	21.3513	0.923775	0.702994	38.9971	64.5833
	32.9574	18.7115	18.3387	0.980078	0.567747	39.3854	59.375
	33.0388	24.7348	24.3844	0.985836	0.748657	40.3731	61.4583
	33.068	23.8198	23.3476	0.980174	0.720328	36.7404	53.125
	33.2349	21.666	21.2458	0.980607	0.651904	42.8708	63.5417
	33.3374	19.0351	18.4927	0.971502	0.570984	38.6359	64.5833
	33.3635	18.3069	17.3162	0.94588	0.548712	38.9785	57.2917
	33.4041	24.9595	24.5196	0.982373	0.7472	38.1312	51.0417
	33.4775	19.4985	17.5327	0.899181	0.582436	37.2529	59.375
	33.5931	11.8037	9.75491	0.826427	0.351373	47.4569	62.5
	33.6772	24.4767	24.098	0.984531	0.726802	39.7357	58.3333
	33.7124	26.22	25.8199	0.984741	0.777754	39.9363	50
	33.7565	26.9071	26.3016	0.977498	0.797094	39.5711	44.7917
	33.7573	23.4104	22.898	0.978116	0.693491	41.9473	59.375
	33.9004	27.6087	27.1418	0.98309	0.814406	40.1621	54.1667
	34.1572	24.6176	24.4425	0.992885	0.720715	36.3518	61.4583
	34.4809	24.5478	24.2534	0.988004	0.711925	40.4002	57.2917
	34.8734	7.67628	4.31019	0.561495	0.220118	35.358	61.4583
	34.8912	27.1184	26.5298	0.978297	0.777226	41.3694	44.7917
	34.8972	22.8141	22.3208	0.978379	0.653751	43.0775	56.25
	34.9764	24.7483	24.196	0.977684	0.707572	39.8845	83.3333
	34.9786	26.7989	26.1377	0.975328	0.76615	39.4277	46.875
	35.0971	20.0161	19.5947	0.978944	0.570307	39.8894	65.625
	35.1223	29.3135	28.8877	0.985474	0.83461	39.9074	59.375
	35.2837	28.4077	27.9737	0.984721	0.805123	39.5832	44.7917
	35.3447	22.4557	21.5807	0.961035	0.635333	38.926	61.4583
	35.3587	15.7995	15.5779	0.985976	0.446834	37.5577	67.7083
	35.5539	24.9952	24.6067	0.98446	0.703022	37.8469	45.8333
	35.6303	22.713	22.0437	0.970535	0.637463	35.235	55.2083
	35.7761	26.1544	25.5736	0.977794	0.731057	40.2219	59.375
	35.7966	28.7267	28.244	0.983197	0.802498	40.3545	46.875
	35.9725	20.7989	20.1399	0.96832	0.578188	38.9733	55.2083
	36.1369	14.1303	13.6058	0.962875	0.391022	38.9879	67.7083
	36.3927	27.6653	26.9909	0.975622	0.760189	40.1114	67.7083
	36.4062	21.5688	21.14	0.980122	0.592449	39.3709	63.5417
	36.4955	20.7638	19.5854	0.943248	0.56894	48.1736	59.375
	36.6303	27.5356	26.8823	0.976271	0.751719	40.5789	63.5417
	36.7039	21.1727	19.1606	0.904967	0.576852	42.8108	54.1667
	36.7048	14.5738	11.1864	0.767568	0.397054	46.3878	46.875
	36.7814	17.3783	16.661	0.958725	0.472475	48.101	56.25
	36.8049	31.2636	30.8643	0.987229	0.849442	36.5895	54.1667
	36.9411	28.6104	28.1951	0.985483	0.774487	38.6112	61.4583
	37.0029	25.4683	24.2216	0.951047	0.688279	39.7309	62.5
	37.1364	28.8318	28.5314	0.989581	0.776376	40.4302	53.125
	37.5893	28.2813	27.7028	0.979543	0.752378	39.8006	51.0417
	37.6189	22.0329	21.605	0.980581	0.585686	28.3339	57.2917
	37.7614	22.6424	20.7279	0.915448	0.599616	36.4236	69.7917
	37.8279	24.1636	22.14	0.916254	0.638777	37.2983	68.75
	37.8396	29.4949	27.7215	0.939872	0.779473	40.2096	57.2917
	37.9159	11.3722	8.39432	0.738147	0.299931	30.9112	50
	38.2568	29.4655	27.076	0.918907	0.770201	37.7535	47.9167
	38.3473	27.3437	26.9013	0.983819	0.713055	40.5467	52.0833
	38.4086	20.8711	19.9559	0.956151	0.543397	39.5471	46.875
	38.5037	19.4451	14.6843	0.755164	0.50502	24.8535	38.5417
	38.5055	27.0121	26.2342	0.971201	0.701513	38.8659	45.8333
	38.6579	19.2761	18.8228	0.976488	0.498632	39.7983	67.7083
	38.6629	26.1103	25.5112	0.977056	0.675332	40.8429	47.9167
	38.6955	26.3982	25.5765	0.968873	0.682204	37.4702	65.625
	38.7056	29.7527	29.2446	0.982922	0.768694	39.6755	51.0417
	38.8026	17.4217	15.6806	0.900062	0.448983	37.3319	47.9167
	39.0866	21.8831	21.5094	0.982927	0.55986	39.496	50
	39.2189	33.9237	30.03	0.88522	0.864984	36.7591	43.75
	39.2402	25.3959	24.1848	0.952314	0.64719	32.5887	60.9195
	39.3102	26.358	26.0618	0.988762	0.670514	37.1581	65.625
	39.3706	30.6174	29.8854	0.976093	0.777673	36.7526	57.2917
	39.4155	29.8245	29.1895	0.978708	0.756668	39.7776	54.1667
	39.4173	32.9369	32.4412	0.984953	0.835593	40.125	48.9583
	39.5129	30.9198	30.3973	0.9831	0.782526	37.4901	45.0549
	39.6471	29.8488	29.3567	0.983514	0.752863	41.323	51.0417
	39.6673	19.8563	16.9714	0.854714	0.50057	40.2132	52.0833
	39.678	26.1739	25.4582	0.972658	0.659657	37.8001	54.1667
	39.7282	31.0462	30.591	0.985335	0.781467	39.2786	52.0833
	39.775	29.4423	29.0216	0.985712	0.740221	41.4524	50
	39.8434	30.2787	29.2298	0.965359	0.759941	38.7433	55.2083
	40.1053	22.0038	16.4074	0.745665	0.54865	41.9801	48.9583
	40.1543	28.7394	27.9962	0.97414	0.715725	39.6208	60.4167
	40.2388	24.7859	24.0427	0.970015	0.61597	40.4934	53.125
	40.3664	30.443	30.0706	0.987768	0.754167	39.7671	62.5
	40.587	30.2301	29.7065	0.98268	0.744823	40.4698	57.2917
	40.6997	27.0062	26.0737	0.965469	0.663548	38.9419	54.3478
	40.8808	27.9701	27.3941	0.979404	0.684187	40.2272	59.375
	40.9407	33.4005	17.2291	0.515835	0.815827	28.8908	20.8333
	41.1707	24.7413	19.7908	0.799906	0.600945	32.0054	56.25
	41.3041	25.0419	24.5196	0.97914	0.606282	41.875	65.625
	41.3682	28.5888	27.2927	0.954667	0.69108	40.7509	55.2083
	41.4425	32.4649	31.8946	0.982433	0.783371	37.8647	44.9438
	41.7125	30.6881	30.2683	0.986321	0.735705	39.8805	64.5833
	41.8291	31.3892	30.8938	0.98422	0.750415	40.1668	60.4167
	41.8549	32.1499	31.5093	0.980077	0.768127	40.2672	57.2917
	41.9246	31.7965	31.2776	0.983679	0.758423	39.5163	64.5833
	42.0207	30.2193	28.8817	0.955735	0.719154	38.3386	63.5417
	42.4911	32.2242	31.6586	0.982448	0.758374	39.7019	60.4167
	42.5431	23.1377	22.7705	0.98413	0.543865	41.4541	67.7083
	42.553	20.1804	19.6164	0.972052	0.474242	42.3	70.8333
	42.5794	32.7877	32.2578	0.983839	0.770037	39.4042	56.25
	42.9345	29.404	28.929	0.983845	0.684857	40.4555	62.5
	42.9665	31.5846	30.8137	0.975594	0.735098	38.8374	54.1667
	43.3524	31.1734	30.6953	0.984662	0.719069	39.6001	54.1667
	43.4195	32.2511	31.4538	0.975277	0.742781	39.5553	61.4583
	43.5645	30.4131	29.5435	0.971409	0.698116	38.9567	58.3333
	43.5657	21.3444	20.6636	0.968106	0.489935	39.2938	62.5
	43.6112	31.1708	30.5928	0.981457	0.714743	37.8752	48.3871
	43.6151	25.2185	23.7617	0.942234	0.578205	45.8862	61.4583
	43.6174	31.5159	30.8544	0.97901	0.722555	39.7439	61.4583
	44.0351	40.916	40.2698	0.984207	0.929168	40.5552	15.625
	44.1276	25.0857	24.6625	0.983131	0.56848	40.1583	65.625
	44.3084	30.0873	29.4252	0.977994	0.679043	40.8923	59.375
	44.6774	30.9352	30.2637	0.978294	0.692413	39.9036	67.7083
	44.6922	25.737	25.27	0.981855	0.575872	39.5543	66.6667
	44.7125	31.6206	31.0253	0.981174	0.707199	39.2084	48.9583
	44.7582	35.3521	29.7671	0.842018	0.789846	36.527	62.5
	44.7632	30.5458	29.6394	0.970328	0.682385	39.7514	73.9583
	44.8189	34.3299	32.8374	0.956523	0.76597	39.5537	53.125
	44.8413	32.4277	31.9974	0.986732	0.723165	39.6854	57.2917
	44.9938	31.1078	30.6541	0.985415	0.691379	39.5429	71.875
	45.0258	32.9878	31.6899	0.960653	0.732643	38.6853	60.4167
	45.0328	33.7522	32.8553	0.973425	0.749504	39.4036	55.2083
	45.0416	39.4494	34.3889	0.871723	0.875843	30.6079	32.2917
	45.2983	27.3042	26.7266	0.978846	0.602765	38.5046	60.4167
	45.7625	25.0957	24.6867	0.983703	0.54839	39.927	53.125
	45.7782	34.9618	34.2824	0.980568	0.763722	40.8081	55.2083
	45.8541	35.8018	35.2438	0.984414	0.780777	38.2978	51.0417
	45.9534	32.7788	30.8629	0.94155	0.713307	39.6848	63.5417
	46.0285	34.6657	32.7766	0.945506	0.753135	38.6235	66.6667
	46.1036	9.01594	3.02993	0.336064	0.195558	14.4673	66.6667
	46.2191	35.8164	35.0173	0.977689	0.774926	40.7451	52.0833
	46.2992	31.3766	30.8624	0.983613	0.677693	39.9106	56.25
	46.3572	32.5804	32.0632	0.984128	0.702811	39.6495	56.25
	46.4658	36.5238	35.2643	0.965514	0.786037	40.7234	56.25
	46.4793	32.6817	31.9271	0.97691	0.703146	39.5665	61.4583
	46.7322	37.5051	36.913	0.984213	0.802553	39.8782	61.4583
	46.8259	30.6098	29.916	0.977333	0.653695	39.0289	69.7917
	46.8353	30.7907	28.8189	0.935959	0.657426	39.0946	68.75
	46.8738	28.5936	27.1821	0.950636	0.610013	36.7272	56.25
	46.954	33.2679	32.7104	0.983241	0.708522	40.2334	47.9167
	46.9643	31.9784	31.1191	0.973128	0.68091	40.1453	66.6667
	47.392	32.6674	31.9808	0.978982	0.689303	40.7968	61.4583
	47.4335	33.5877	32.2303	0.959587	0.708101	42.7471	52.0833
	47.4392	29.6558	28.3683	0.956587	0.625132	39.0242	62.5
	47.4756	29.5583	26.3855	0.892659	0.6226	35.3951	57.2917
	47.5963	37.2237	30.1718	0.810553	0.782072	33.6191	42.7083
	47.6433	31.4827	30.5762	0.971208	0.6608	40.3314	63.8298
	48.2406	31.1184	28.2361	0.907376	0.645067	38.2207	62.5
	48.264	34.1028	25.78	0.75595	0.706588	36.6723	52.0833
	48.4619	35.3909	33.5046	0.946702	0.730282	39.1962	57.2917
	48.5466	32.7149	32.2032	0.984359	0.673888	39.7109	66.6667
	48.6009	36.3635	32.9277	0.905515	0.748207	37.9623	60.4167
	48.6922	31.2241	24.82	0.794898	0.641254	35.6277	63.5417
	48.8115	34.0869	33.3241	0.977621	0.698338	40.254	60.4167
	49.2589	33.1113	23.4394	0.707896	0.672189	35.7029	56.25
	49.3533	22.0444	17.521	0.794804	0.446666	47.0936	58.3333
	49.4833	36.1264	35.5048	0.982794	0.730073	39.564	67.7083
	49.6842	29.6908	28.4498	0.9582	0.597591	39.2486	57.2917
	49.9881	36.04	35.2187	0.97721	0.720972	39.8665	65.625
	50.3471	33.1639	31.9507	0.963418	0.658705	39.2381	68.75
	50.6231	37.8941	31.0498	0.819385	0.748553	36.5152	54.1667
	50.7239	36.5044	35.9452	0.984683	0.719668	40.071	46.875
	50.7839	36.6735	35.1181	0.957586	0.722149	39.144	58.3333
	50.8047	32.6074	31.8342	0.976289	0.641818	38.2818	57.2917
	51.017	36.0627	26.6185	0.738119	0.706875	34.6062	50
	51.128	37.0469	35.8098	0.966605	0.724592	39.2863	62.5
	51.3705	37.9425	37.3569	0.984568	0.738605	38.6811	65.625
	51.5505	34.3874	32.9638	0.958601	0.667062	40.333	60.4167
	51.6524	34.756	34.2999	0.986878	0.672883	38.286	64.5833
	51.7271	34.6259	34.1794	0.987107	0.669395	40.3873	66.6667
	53.254	41.0756	40.5173	0.986407	0.771315	40.4864	43.75
	53.4793	34.1237	32.7287	0.959119	0.638073	42.7633	58.3333
	53.6412	39.116	38.4938	0.984092	0.729216	40.5175	56.25
	53.698	47.3967	42.5218	0.897148	0.882653	33.9068	39.0805
	53.9066	40.3197	39.1048	0.969867	0.747955	39.5666	53.125
	53.9662	39.1929	37.8014	0.964496	0.726249	39.0283	52.0833
	54.4462	32.1745	29.5523	0.918501	0.59094	39.3208	67.7083
	54.4981	36.1363	32.2353	0.892049	0.663074	37.3409	65.625
	54.6354	28.6756	26.682	0.930478	0.524854	33.5233	54.9451
	55.1048	35.5362	34.7476	0.97781	0.644883	40.0714	52.0833
	55.1294	34.7256	34.1128	0.982353	0.629892	41.4534	64.2105
	55.2886	41.7403	37.9465	0.909109	0.754952	39.3363	51.0417
	55.3216	35.5168	34.897	0.982548	0.642007	39.6434	63.5417
	55.3452	36.8638	33.1478	0.899195	0.666072	35.705	58.6957
	55.6114	29.0444	26.6733	0.918362	0.522275	39.0821	58.3333
	55.7197	32.2416	31.3239	0.971538	0.578639	40.3087	63.5417
	56.0996	38.2013	33.6542	0.880971	0.680954	39.3627	58.3333
	56.343	37.7957	36.5958	0.968252	0.670815	46.4356	55.2083
	56.3923	41.1448	35.1113	0.85336	0.729618	36.0177	52.0833
	56.7748	41.2866	38.7085	0.937555	0.7272	36.4545	47.9167
	56.8204	32.1602	31.1253	0.967821	0.565998	39.1551	47.9167
	57.4479	22.9738	19.4431	0.846316	0.399907	39.4738	70.8333
	57.6831	39.4217	38.1456	0.96763	0.683418	41.2354	47.9167
	58.0566	48.9575	47.8831	0.978054	0.843272	41.4362	34.375
	58.7257	27.824	23.7024	0.851868	0.473796	43.1892	68.75
	59.5785	27.1612	22.3717	0.823663	0.45589	36.0103	68.75
	60.0788	39.5522	37.6605	0.952172	0.658339	37.7214	66.3043
	60.3308	40.9383	32.6559	0.797687	0.678563	38.5633	53.125
	60.6545	46.9277	43.8908	0.935286	0.773689	38.3191	51.0417
	60.8838	44.1321	38.1819	0.865173	0.724857	36.6621	60.4167
	61.6552	40.9508	40.0558	0.978143	0.664191	40.3491	70.8333
	62.5326	24.5564	23.8816	0.972518	0.392698	41.145	67.7083
	62.9661	47.77	40.4579	0.846931	0.758662	33.5157	51.6484
	64.2278	45.749	39.8893	0.871915	0.712293	37.2754	61.4583
	64.5544	46.9999	36.9734	0.786669	0.728067	33.2389	60.4167
	66.3769	46.2921	44.7591	0.966884	0.697412	35.3403	44.3182
	67.9291	46.4802	38.2473	0.822873	0.684246	32.0824	58.8889
	69.066	44.058	36.5427	0.829423	0.637912	35.2281	65.625
	69.5832	45.5751	44.8088	0.983186	0.654972	39.7877	71.875
	71.6394	53.2268	51.2134	0.962174	0.742982	39.1505	39.5833
	71.7504	41.0402	40.2846	0.981588	0.571986	39.017	54.1667
	76.1392	54.3209	46.147	0.849526	0.713442	36.118	51.0417
	77.0095	54.163	53.5859	0.989346	0.703328	35.2459	50
	77.0555	48.1629	41.2548	0.856569	0.625042	36.1302	65.625
	77.3127	56.6438	50.2596	0.887293	0.732658	35.4111	55.2083
	79.0103	52.0206	50.1483	0.964008	0.658403	40.182	68.75
	87.5453	56.3798	43.637	0.773983	0.644007	35.3389	60.4167

[truncated: 36 more sheets: 418, 419, 421, 423, 424, 427, 428, 429, 430, 431, 432, 433, 434, 435, 436, 437, 438, 439, 440, 442 …]
