# Supplementary material for: Mutagenesis alters sperm swimming velocity in Astyanax cave fish
Source: Sci Rep. 2022 Nov 15;12:18709. doi: 10.1038/s41598-022-22486-5 (PMC9666463; doi:10.1038/s41598-022-22486-5)
Supplement: Supplementary file 4 — Supplementary Information 4. [file 41598_2022_22486_MOESM4_ESM.xlsx]

## Sheet: Mutated
This sheet has the raw data on tail lengths for sperm of males mutagenized with ENU
Male IDs are listed in column A. Tail lengths of individual sperm are listed in column B
Summary Stats are shown in the yellow highlighted block
The next sheet lists the data for sperm of unmutated control males.
			SCROLL DOWN TO FIND THESE STATS FOR EADH MALE
	Tail Length		means	stdev	CoefVar			mean	stdev	CoeVar
9	17.69							15.9667	2.68312	16.8044
	16.98					1190		16.1067	2.03157	12.6132
	16.677							16.3025	2.25755	13.8479
	18.883							16.5411	2.18045	13.182
	16.319							16.6179	2.74776	16.5349
	16.197							16.7387	2.68818	16.0597
	14.318							16.7701	1.81563	10.8266
	13.825							17.1991	1.84003	10.6984
	17.065							17.2035	2.05966	11.9723
	16.314							17.2631	2.10074	12.169
	17.493							17.5262	2.74176	15.6438
	17.157							17.721	2.38966	13.4849
	15.245							17.7893	2.39058	13.4383
	17.708							17.7933	2.10213	11.8141
	15.329							17.8397	2.47829	13.892
	17.73							18.2804	2.43545	13.3228
	15.858							18.42	2.85639	15.507
	17.841							18.8805	2.66942	14.1385
	15.884
	17.668							Sorted by Average
	18.173							Each Line Above is the stats for an individual male
	18.774
	17.573
	17.55
	16.906
	16.539
	17.436
	15.894
	13.483
	16.029
	17.444
	14.695
	14.884
	18.747
	15.708
	16.369
	16.13
	18.018
	16.539
	14.43
	16.552
	14.036
	17.343
	15.763
	15.672
	16.472
	20.339
	18.995
	19.798
	14.872
	18.2
	23.246
	17.823
	15.856
	18.251
	18.231
	18.983
	16.012
	19.291
	17.659
	22.593
	19.412
	17.622
	16.829
	16.084
	16.488
	15.722
	17.906
	18.654
	19.125
	16.559
	15.923
	18.138
	15.47
	18.582
	18.642
	17.914
	18.32
	14.235
	20.457
	16.156
	14.946
	19.863
	14.238
	16.061
	20.089
	20.429
	15.556
	18.771
	16.448
	17.531
	19.517
	16.86
	14.967
	17.204
	17.872
	16.05
	16.089
	20.889
	13.278
	18.198
	17.195
	18.993
	16.697
	17.562
	19.04
	18.104
	16.94
	19.306
	14.911
	19.13
	14.384
	14.982
	19.433
	16.401
	19.433		17.1991	1.84003	10.6984
11	16.929
	21.118
	19.003
	15.9
	15.594
	16.132
	17.708
	16.961
	18.19
	17.432
	16.936
	16.452
	17.696
	14.254
	18.735
	20.079
	14.521
	14.343
	17.712
	15.126
	19.522
	19.255
	14.649
	14.819
	16.534
	16.288
	19.909
	17.985
	18.09
	21.377
	14.725
	17.803
	14.986
	19.203
	18.279
	16.842
	16.75
	18.506
	18.341
	17.034
	16.374
	15.912
	13.997
	18.967
	18.759
	17.306
	18.307
	15.743
	17.927
	15.223
	12.167
	12.586
	14.14
	16.528
	19.829
	16.261
	21.939
	17.26
	17.852
	19.442
	17.208
	18.118
	20.258		17.2035	2.05966	11.9723
12	15.516
	17.864
	16.699
	18.308
	21.781
	26.102
	17.465
	16.989
	23.911
	18.841
	15.983
	17.726
	20.02
	15.414
	14.59
	17.869
	17.738
	18.767
	17.992
	21.686
	18.599
	24.557
	15.123
	9.88
	16.685
	18.559
	18.09
	17.99
	20.145
	16.586
	14.929
	16.54
	18.818
	16.445
	15.654
	19.138
	15.343
	17.067
	20.969
	15.882
	17.003
	19.43
	20.611
	17.634
	17.685
	17.458
	15.475
	20.511
	14.517
	14.162
	17.249
	11.17
	17.725
	17.507
	17.715
	16.59
	15.662
	18.675
	18.531
	17.793
	19.437
	18.106
	15.568
	20.994
	16.497
	13.705
	16.997
	16.186
	22.687
	19.437
	17.389
	17.611
	16.909
	19.497
	19.01
	19.351
	15.4
	20.507
	23.203
	21.551
	20.071
	20.183
	17.734
	17.08
	16.942
	15.205
	19.808
	22.268
	17.673
	19.336
	17.705
	17.998
	17.772
	13.894
	15.137
	18.273
	17.782
	17.033
	19.675
	18.841
	15.76
	16.263
	17.606
	17.562
	18.105
	16.472
	20.436
	16.866
	15.944
	16.585
	15.166
	17.48
	20.862
	16.497
	17.718
	21.88
	15.364
	19.864
	15.422
	17.767
	15.983
	16.131
	16.513
	14.546
	17.26
	18.682
	17.126
	18.543
	18.608		17.7893	2.39058	13.4383
17	13.341
	19.065
	16.231
	17.79
	18.531
	15.43
	14.582
	14.712
	15.858
	16.658
	20.455
	17.741
	16.879
	16.789
	20.318
	17.244
	15.774
	20.14
	18.687
	18.104
	21.173
	19.785
	15.89
	20.376
	19.132
	15.915
	16.629
	17.655
	19.104
	17.817
	19.055
	16.52
	19.733
	13.659
	21.51
	19.568
	18.146
	16.781
	17.926
	20.421
	14.504
	22.596
	17.429
	17.35
	22.37
	25.214
	18.168
	14.368
	17.735
	17.503
	17.59
	26.092
	17.426
	18.649
	20.867
	15.712
	20.523
	17.733
	19.297
	16.672
	15.586
	19.453
	15.469
	18.709
	18.682
	19.693
	16.637
	15.078
	18.889
	18.096
	17.176
	18.818
	15.089
	17.283
	17.074
	15.452
	14.893
	18.322
	22.849
	13.753
	14.295
	12.994
	19.982
	17.453
	16.373
	15.456
	20.095
	15.619
	19.852
	18.2
	17.327
	17.707
	17.351
	17.603
	16.983
	25.554
	20.247
	13.424
	17.862
	22.148
	15.996
	17.07
	20.907
	15.962
	22.618
	17.999
	12.705
	13.372
	15.553
	16.503
	19.955
	17.472
	20.752
	19.428
	12.077
	16.45
	22.359
	19.095
	17.62
	18.134
	24.221
	15.394
	19.322
	16.715
	12.781
	17.175
	18.397
	16.433
	19.665
	14.679
	18.08
	18.29
	15.667
	19.66
	22.086
	15.74
	15.346
	15.18
	17.882
	18.175
	20.435
	18.841
	19.034
	16.5
	17.967
	19.014
	22.456
	19.052
	17.319
	19.391
	17.336
	14.071
	16.263
	18.083
	18.888
	19.137
	17.556
	14.073
	16.139
	17.392
	14.497
	15.622
	17.563
	16.802
	20.129
	19.251
	19.02
	18.783
	19.098
	17.952
	19.071
	16.335		17.8397	2.47829	13.892
18	13.172
	12.149
	15.827
	15.807
	13.123
	18.439
	15.481
	17.052
	15.003
	11.824
	15.339
	13.461
	21.127
	19.348
	20.504
	18.709
	17.563
	13.644
	15.694
	14.903
	12.934
	14.395
	10.556
	16.305
	15.354
	16.548
	18.117
	16.539
	13.633
	16.536
	17.863
	18.48
	16.737
	17.278
	16.187
	20.555
	13.461
	14.858
	15.637
	13.484
	12.634
	19.258
	16.017
	23.498
	12.298
	17.342
	16.401
	13.36
	20.159
	14.084
	15.626		15.9667	2.68312	16.8044
20	18.862
	16.984
	17.829
	22.186
	18.762
	15.29
	15.981
	16.841
	14.056
	19.18
	15.173
	14.484
	13.418
	16.966
	19.097
	14.713
	19.023
	14.607
	11.882
	17.337
	17.045
	15.014
	16.401
	18.582
	15.525
	13.417
	15.939
	13.496
	15.796
	13.962
	14.416
	14.921
	14.921
	17.622
	15.884
	16.309
	17.938
	17.465
	16.544
	17.512
	17.668
	17.118
	17.924
	18.874
	12.621
	14.731
	16.884
	21.472
	19.144
	19.24		16.5411	2.18045	13.182
25	19.813
	21.276
	17.006
	20.85
	14.085
	15.323
	17.289
	16.934
	15.39
	15.28
	16.234
	14.695
	18.901
	17.959
	15.338
	18.199
	19.348
	16.917
	16.985
	15.471
	12.995
	17.336
	17.978
	17.169
	15.962
	13.528
	17.89
	18.135
	19.095
	17.178
	17.402
	16.618
	13.446
	15.349
	17.431
	18.51
	14.87
	17.063
	19.177
	16.596
	16.695
	19.526
	25.18
	17.562
	26.829
	17.228
	18.275
	17.695
	24.193
	12.769
	19.979
	18.41		17.5262	2.74176	15.6438
27	16.994
	19.214
	11.497
	17.598
	17.477
	16.185
	17.708
	11.466
	15.562
	19.048
	14.358
	14.386
	14.385
	8.566
	23.352
	15.565
	16.384
	19.112
	18.89
	17.047
	16.686
	13.207
	15.837
	18.94
	15.367
	18.409
	17.589
	20.225
	17.14
	14.151
	13.167
	18.046
	13.401
	15.051
	15.939
	21.642
	14.537
	18.65
	17.585
	15.182
	19.968
	21.953
	18.424
	14.259
	16.971
	15.171
	15.49
	19.209
	16.797
	15.401
	18.325		16.6179	2.74776	16.5349
33	15.181
	10.329
	18.529
	16.394
	15.36
	14.972
	17.536
	17.699
	18.94
	18.87
	15.285
	17.279
	13.035
	16.622
	15.824
	18.532
	16.539
	15.621
	13.744
	10.877
	15.413
	12.38
	17.211
	20.319
	22.173
	20.172
	15.731
	13.622
	18.623
	17.62
	13.567
	17.824
	20.183
	17.598
	9.034
	18.906
	17.008
	19.348
	16.741
	16.596
	19.66
	20.112
	17.028
	16.546
	15.808
	16.437
	18.689
	19.157
	16.261
	20		16.7387	2.68818	16.0597
36	20.147
	13.875
	20.67
	14.924
	15.263
	14.375
	18.97
	14.096
	16.457
	17.395
	15.383
	15.637
	13.611
	13.883
	15.943
	12.971
	19.694
	14.982
	19.513
	17.05
	18.282
	14.357
	19.328
	21.426
	15.224
	19.88
	13.14
	15.025
	14.619
	16.029
	15.345
	14.959
	18.319
	16.08
	19.456
	17.151
	18.606
	16.763
	16.732
	14.523
	16.978
	16.68
	18.859
	12.795
	13.211
	16.022
	16.546
	14.628
	16.251
	13.072		16.3025	2.25755	13.8479
41	19.455
	15.235
	17.446
	16.975
	17.134
	18.37
	15.857
	14.92
	15.361
	16.905
	18.994
	12.672
	13.611
	17.973
	17.163
	16.225
	14.389
	16.936
	15.085
	18.895
	13.979
	15.169
	19.488
	16.251
	17.856
	14.168
	13.563
	15.133
	19.568
	18.269
	18.076
	15.292
	18.689
	17.32
	18.408
	16.991
	14.323
	18.631
	14.465
	17.461
	18.637
	19.112
	17.665
	16.915
	18.653
	19.362
	16.121
	16.594
	16.081
	16.663		16.7701	1.81563	10.8266
42	24.184
	14.754
	18.264
	14.615
	17.503
	15.096
	17.82
	16.581
	15.13
	18.294
	20.302
	16.808
	21.693
	17.446
	16.41
	16.983
	21.815
	17.33
	15.918
	18.863
	19.003
	18.078
	17.898
	17.127
	16.829
	21.102
	17.665
	17.455
	19.473
	20.369
	18.386
	18.37
	13.417
	9.196
	18.058
	19.09
	18.03
	18.791
	18.344
	19.737
	14.022
	14.832
	17.82
	18.577
	19.864
	18.862
	17.051
	19.055
	17.26
	16.48		17.721	2.38966	13.4849
43	18.884
	20.379
	18.314
	18.089
	11.6
	19.031
	20.234
	17.796
	19.637
	20.462
	16.261
	15.029
	17.651
	17.034
	17.479
	14.415
	16.09
	19.777
	14.832
	19.277
	15.888
	15.162
	19.798
	17.356
	20.058
	19.23
	17.481
	21.123
	24.097
	20.241
	23.015
	19.43
	20.842
	17.949
	19.692
	15.527
	14.134
	15.958
	22.139
	18.171
	18.881
	19.78
	21.026
	17.163
	19.834
	16.632
	16.01
	20.167
	15.927
	19.037		18.2804	2.43545	13.3228
44	16.604
	16.189
	17.818
	15.034
	20.229
	22.476
	15.49
	13.655
	16.683
	18.487
	17.108
	20.109
	13.965
	21.432
	18.315
	16.486
	17.977
	18.478
	17.675
	17.662
	20.429
	13.827
	14.893
	17.309
	15.163
	17.69
	15.37
	14.397
	16.758
	16.733
	21.806
	17.916
	18.987
	15.31
	18.644
	18.504
	18.37
	14.505
	17.63
	18.331
	16.288
	16.532
	18.809
	18.078
	15.783
	19.035
	20.311
	15.416
	14.48
	14.163
	17.863
	16.936
	15.248
	18.819		17.2631	2.10074	12.169
49	18.321
	15.29
	14.5
	14.862
	13.355
	21.049
	12.472
	14.244
	15.169
	13.649
	15.03
	18.117
	18.04
	13.364
	16.864
	13.86
	19.507
	16.27
	16.456
	14.176
	16.896
	16.851
	13.262
	17.412
	16.55
	16.397
	18.275
	15.731
	16.943
	13.921
	15.055
	17.804
	15.939
	17.862
	16.015
	16.318
	16.994
	17.454
	17.117
	19.509
	15.372
	12.673
	17.782
	15.827
	17.527
	12.79
	18.653
	15.346
	13.129
	19.985
	15.458		16.1067	2.03157	12.6132
50	16.476
	17.507
	17.442
	20.286
	13.894
	17.71
	18.197
	19.433
	21.316
	17.69
	20.864
	15.731
	17.09
	14.796
	14.641
	18.016
	18.023
	19.069
	17.951
	15.398
	17.22
	17.843
	18.84
	18.253
	20.809
	15.89
	18.369
	19.455
	17.969
	16.93
	16.801
	17.881
	19.712
	16.338
	15.655
	16.092
	13.026
	23.629
	18.465
	16.893
	18.126
	16.703
	15.892
	18.51
	15.779
	17.368
	19.629
	17.885
	23.54
	18.633		17.7933	2.10213	11.8141
51	15.079
	16.18
	17.372
	21.123
	15.096
	20.203
	16.59
	16.854
	15.939
	16.95
	16.646
	15.093
	19.562
	15.646
	14.701
	16.559
	23.731
	19.16
	24.073
	19.434
	15.586
	20.179
	19.814
	23.196
	24.921
	20.438
	21.099
	14.257
	16.973
	19.788
	15.513
	16.121
	22.168
	17.834
	16.832
	18.7
	13.49
	16.462
	15.247
	16.845
	19.631
	20.933
	18.281
	19.259
	19.116
	19.874
	23.66
	22.239
	16.117
	20.435		18.42	2.85639	15.507
52	24.378
	18.951
	19.443
	18.024
	17.496
	14.064
	27.005
	18.786
	17.625
	19.448
	18.89
	17.173
	16.208
	17.418
	19.856
	20.019
	17.833
	17.059
	17.69
	17.361
	22.664
	19.183
	22.273
	23.117
	17.446
	17.383
	18.164
	20.469
	16.136
	19.216
	17.733
	24.617
	16.698
	21.023
	14.744
	19.542
	17.514
	21.441
	18.502
	17.289
	23.265
	21.242
	16.967
	15.491
	20.196
	16.071
	14.269
	18.275
	19.121
	17.195
	20.935		18.8805	2.66942	14.1385

## Sheet: Unmutated
	Length		mean	stdev	CoeVar			mean	stdev	CoeVar
13	13.434							14.5286	2.20431	15.1722
	17.204							15.0327	2.72187	18.1063
	16.209							15.3328	2.06244	13.4512
	17.925							15.6239	2.11749	13.5529
	16.092							15.631	1.90082	12.1606
	16.102					1271		16.0725	1.89679	11.8015
	16.363							16.2722	3.17232	19.4953
	15.576							16.6325	1.54003	9.25917
	18.384							16.8366	2.38946	14.1921
	14.081							16.9278	2.29908	13.5817
	16.924							16.9692	2.76603	16.3003
	17.283							16.9806	2.09352	12.3289
	21.557							17.1211	2.48467	14.5124
	16.368							17.127	2.85872	16.6913
	17.972							17.1501	2.21656	12.9245
	16.693							17.6054	1.86769	10.6086
	15.652							17.7993	2.62882	14.7692
	23.34							17.8086	2.61348	14.6753
	17.326							18.3586	2.63156	14.3342
	18.46							19.2877	2.42545	12.5751
	18.086
	17.845
	14.783
	17.371
	21.404
	15.216
	15.942
	14.402
	28.704
	16.274
	15.614
	16.922
	18.378
	11.265
	12.886
	14.65
	16.896
	16.499
	19.14
	19.248
	10.676
	16.355
	18.935
	20.711
	18.128
	16.528
	15.301
	13.123
	17.68
	15.976
	17.922
	12.278
	18.021
	18.954
	13.726
	15.918
	16.557
	22.068
	15.008
	14.72
	16.363
	13.678
	18.098
	18.479
	17.563
	13.431
	14.559
	14.575
	20.319
	15.417
	16.524
	16.795
	14.901
	16.382
	13.586
	16.024
	19.386
	15.164
	19.022
	13.97
	15.169
	9.919
	14.48
	18.639
	19.02
	21.155
	19.014
	24.19
	16.104
	18.15
	16.236
	19.95
	14.269
	16.383
	18.817
	18.135
	18.209
	20.701
	17.611
	19.566
	16.158
	14.443
	21.325
	19.927
	18.5
	15.433
	16.912		16.9692	2.76603	16.3003
14	15.266
	17.682
	13.999
	12.644
	11.629
	13.624
	13.805
	15.911
	15.879
	13.888
	17.228
	15.581
	18.718
	15.381
	18.89
	15.175
	14.893
	14.334
	17.199
	17.07
	19.172
	13.023
	12.504
	15.413
	16.346
	17.035
	16.748
	16.1
	15.796
	20.708
	16.758
	15.982
	12.125
	16.768
	15.943
	14.187
	15.469
	14.073
	15.405
	14.883
	18.692
	15.092
	13.669
	13.168
	13.069
	15.366
	15.066
	17.324
	19.29
	14.256
	14.558
	14.366
	17.462
	15.583
	14.084
	13.85
	18.632
	17.571
	16.307
	16.49
	16.243
	12.926
	19.673
	15.731
	12.254
	15.279
	16.225
	13.874
	14.305
	18.423
	18.097
	14.544
	13.964
	15.136
	12.321
	14.759
	11.572
	16.736
	13.825
	16.368
	16.613
	15.714
	10.383
	16.486
	18.633
	13.258
	20.417
	14.23
	15.464
	14.278
	15.818
	17.192
	16.212
	11.223
	13.571
	16.355
	12.527
	12.417
	16.131
	13.268
	13.688
	13.874
	17.55
	16.585
	12.886
	17.142
	16.415
	13.511
	14.844
	15.304
	16.65
	14.836
	16.279
	15.939
	17.738
	16.39
	17.072
	13.457
	14.789
	13.711
	18.606
	17.921
	18.953
	13.312
	14.974
	12.214
	14.571
	14.344
	14.461
	17.212
	20.073
	17.743
	17.542
	14.397
	17.021
	15.926
	13.112
	19.081
	15.736
	17.898
	13.931
	11.479
	16.574
	14.922
	10.483
	12.945
	14.404
	13.316
	13.531
	15.306
	13.912
	15.868
	13.136
	15.03
	12.166
	12.729
	15.293
	16.823
	16.081
	14.716
	17.767
	11.882
	13.036
	13.654
	16.588
	16.347		15.3328	2.06244	13.4512
15	18.91
	16.141
	15.623
	22.802
	17.636
	15.968
	16.567
	18.605
	13.474
	18.361
	15.201
	15.743
	16.342
	18.725
	15.583
	14.415
	17.952
	18.488
	16.355
	20.441
	19.23
	19.353
	18.401
	16.167
	19.073
	16.737
	15.343
	16.183
	17.637
	20.228
	17.192
	17.999
	15.205
	14.437
	17.006
	15.803
	16.921
	15.046
	18.6
	17.48
	19.675
	17.814
	14.84
	13.853
	19.083
	15.115
	15.827
	14.74
	22.438
	18.864
	19.454
	13.324
	16.884
	15.981
	15.339
	17.023
	15.224
	15.32
	18.759
	18.064
	17.767
	16.809
	17.482
	15.52
	12.525
	17.722
	15.108
	19.295
	17.212
	13.645
	15.969
	15.89
	15.43
	15.223
	14.183
	17.207
	17.313
	14.076
	18.052
	16.309
	17.494
	20.105
	19.395
	18.85
	21.875
	16.639
	18.932
	17.46
	16.618
	11.806
	16.635
	17.877
	18.22
	16.712
	19.071
	17.625
	15.047
	15.516
	18.149
	18.106
	18.237
	16.704
	15.766
	16.232
	15.635
	14.853
	17.833
	17.516
	16.547
	13.877
	18.637
	17.242
	17.229
	23.688
	17.783
	17.593
	19.832
	11.067
	15.65
	16.968
	15.181
	14.727
	19.943
	15.03
	18.952
	14.389
	18.262
	19.631
	15.626		16.9806	2.09352	12.3289
21	17.871
	17.27
	19.256
	15.803
	14.489
	19.144
	17.129
	17.814
	11.695
	17.023
	19.352
	18.707
	20.904
	15.187
	15.973
	18.186
	16.091
	17.378
	15.254
	18.226
	15.732
	16.072
	18.925
	16.581
	20.489
	17.99
	20.105
	16.724
	17.211
	15.23
	18.271
	18.278
	17.982
	15.097
	16.515
	20.891
	17.585
	16.71
	18.279
	21.013
	19.194
	20.366
	15.218
	18.545
	18.006
	16.909
	16.632
	20.361
	19.457
	17.504
	17.685
	19.788
	15.142
	17.451		17.6054	1.86769	10.6086
22	15.531
	15.655
	19.2
	16.392
	17.041
	18.522
	20.175
	17.886
	16.997
	14.896
	17.787
	14.428
	16.255
	14.517
	16.892
	18.041
	4.881
	17.027
	15.195
	17.243
	15.637
	17.548
	17.212
	19.194
	15.8
	14.459
	18.052
	18.404
	19.211
	16.812
	16.379
	17.851
	15.806
	17.598
	12.369
	16.905
	15.955
	16.132
	16.524
	15.897
	16.802
	15.911
	18.559
	16.35
	18.617
	15.619
	16.796
	16.74
	15.216
	16.097
	19.927
	15.438
	17.035
	19.699
	21.347
	21.768
	19.459		16.8366	2.38946	14.1921
23	19.531
	16.154
	13.591
	16.762
	15.105
	17.132
	15.939
	22.083
	15.346
	19.66
	18.628
	14.996
	18.918
	17.876
	13.968
	14.484
	21.461
	14.426
	15.431
	15.894
	18.57
	18.347
	18.457
	17.817
	15.879
	15.433
	17.19
	18.226
	17.294
	17.633
	14.346
	14.206
	17.722
	20.028
	20.669
	14.739
	14.188
	17.524
	14.735
	16.461
	21.906
	14.199
	18.977
	16.278
	17.386
	25.389
	16.941
	18.986
	15.976
	13.544
	16.744		17.1211	2.48467	14.5124
24	18.893
	17.359
	17.578
	16.119
	20.882
	24.937
	18.156
	15.969
	19.324
	17.558
	20.391
	17.41
	17.519
	23.335
	20.813
	19.545
	12.581
	18.656
	18.355
	13.864
	18.396
	15.655
	17.366
	16.801
	20.445
	15.832
	19.097
	14.929
	19.295
	19.288
	15.59
	16.204
	16.734
	15.962
	16.905
	13.818
	17.729
	14.045
	16.592
	13.019
	23.752
	18.11
	18.327
	18.854
	16.925
	16.082
	22.199
	14.755
	18.012
	16.517
	21.285		17.7993	2.62882	14.7692
31	19.053
	19.204
	17.815
	18.139
	14.468
	11.218
	17.678
	17.811
	15.894
	19.273
	17.425
	22.487
	16.707
	18.286
	16.027
	15.879
	14.682
	15.535
	22.357
	14.786
	14.144
	18.347
	13.461
	15.936
	18.358
	16.143
	17.321
	16.021
	18.201
	14.515
	16.481
	17.106
	21.995
	15.918
	20.638
	19.076
	20.01
	15.61
	14.014
	18.054
	15.079
	17.159
	15.688
	14.727
	17.497
	18.434
	14.698
	14.817
	16.855
	15.361		16.9278	2.29908	13.5817
32	15.754
	12.107
	17.537
	15.913
	18.721
	15.92
	20.824
	20.065
	16.141
	25.09
	16.231
	20.58
	21.2
	24.212
	17.706
	20.615
	20.147
	17.719
	17.906
	18.77
	18.088
	18.912
	20.63
	19.05
	17.603
	18.96
	15.373
	16.74
	18.159
	20.268
	18.74
	14.48
	20.124
	17.506
	18.023
	19.316
	15.025
	18.386
	16.99
	19.952
	16.103
	22.196
	15.058
	12.85
	16.838
	18.454
	16.925
	17.251
	24.848
	20.931
	18.393
	19.319		18.3586	2.63156	14.3342
37	14.047
	17.101
	17.442
	15.559
	16.548
	19.39
	15.785
	12.657
	14.982
	23.03
	15.41
	15.317
	11.595
	15.293
	12.272
	17.92
	15.782
	13.603
	12.943
	9.08
	18.302
	15.541
	13.564
	15.521
	14.71
	11.45
	12.654
	17.176
	17.064
	17.741
	9.898
	19.267
	15.312
	13.731
	18.27
	15.53
	14.576
	14.315
	13.675
	20.148
	13.552
	16.06
	13.998
	14.368
	13.609
	16.112
	12.682
	8.936
	16.801
	11.956
	14.393		15.0327	2.72187	18.1063
38	20.322
	20.405
	14.117
	14.888
	18.894
	16.771
	14.054
	15.466
	19.458
	17.935
	20.041
	15.871
	16.459
	15.772
	20.313
	15.247
	22.402
	12.378
	16.238
	17.861
	20.016
	18.805
	19.345
	12.598
	13.368
	14.047
	11.241
	17.874
	13.065
	23.848
	15.117
	12.52
	13.548
	19.798
	12.284
	19.525
	13.102
	18.368
	17.422
	20.16
	14.89
	10.775
	13.347
	16.081
	16.635
	11.605
	12.541
	12.598
	15.719
	18.477		16.2722	3.17232	19.4953
39	23.041
	17.511
	15.799
	16.663
	12.564
	15.066
	15.835
	13.258
	12.055
	12.772
	17.94
	16.559
	13.205
	16.014
	15.853
	13.507
	14.638
	16.023
	16.219
	10.829
	14.871
	10.278
	9.889
	14.761
	17.112
	15.586
	14.027
	15.798
	14.61
	13.658
	15.106
	14.582
	13.178
	15.07
	14.539
	15.228
	16.329
	14.38
	13.143
	14.181
	13.143
	11.335
	15.342
	13.705
	13.102
	11.075
	17.056
	14.383
	15.835
	12.688
	13.667
	12.478		14.5286	2.20431	15.1722
40	19.396
	18.788
	22.101
	18.169
	18.047
	16.84
	17.83
	22.455
	16.401
	17.253
	15.121
	18.457
	18.614
	22.077
	17.759
	20.179
	17.378
	17.814
	20.619
	22.825
	18.967
	17.472
	18.312
	17.916
	20.392
	19.305
	13.853
	17.571
	21.491
	21.632
	21.879
	21.394
	24.316
	17.853
	19.679
	22.315
	19.215
	21.718
	16.34
	23.644
	16.521
	18.641
	17.613
	23.985
	19.093
	23.627
	16.125
	17.936
	17.951
	19.504		19.2877	2.42545	12.5751
45	15.011
	18.236
	16.65
	14.463
	16.379
	15.173
	15.861
	20.46
	12.535
	14.915
	18.594
	14.052
	15.303
	15.602
	15.778
	15.092
	17.383
	16.237
	15.729
	19.598
	15.576
	26.743
	15.743
	15.301
	16.465
	16.156
	17.829
	17.021
	16.476
	15.371
	23.113
	17.456
	16.561
	15.942
	13.852
	14.051
	15.804
	28.024
	18.273
	18.258
	18.947
	17.402
	18.818
	18.563
	19.045
	15.27
	19.202
	19.19
	15.807
	17.042		17.127	2.85872	16.6913
46	17.404
	14.074
	14.232
	15.858
	11.978
	13.405
	18.343
	18.686
	17.998
	15.738
	17.918
	17.804
	15.94
	18.126
	16.027
	13.445
	13.998
	15.346
	14.451
	14.07
	15.237
	13.138
	14.016
	15.388
	15.355
	15.261
	15.782
	15.835
	16.159
	17.759
	18.138
	15.53
	15.776
	16.646
	16.071
	14.535
	14.838
	17.413
	16.713
	14.311
	21.341
	17.555
	14.608
	14.937
	17.496
	15.627
	18.301
	20.91
	17.317
	16.789		16.0725	1.89679	11.8015
47	18.324
	17.361
	16.045
	18.203
	16.308
	13.42
	14.262
	21.721
	15.786
	18.813
	18.891
	18.227
	18.257
	18.829
	17.351
	15.333
	19.289
	16.007
	18.572
	16.882
	18.751
	24.731
	17.051
	17.536
	18.38
	16.921
	14.163
	19.431
	18.187
	16.7
	20.133
	18.4
	17.493
	15.323
	16.968
	14.755
	16.191
	15.787
	14.678
	15.333
	15.631
	17.935
	15.085
	16.581
	16.273
	14.664
	20.219
	16.387
	11.367
	18.569		17.1501	2.21656	12.9245
48	20.305
	15.345
	15.113
	17.593
	13.443
	16.916
	12.491
	13.741
	13.675
	16.074
	16.457
	14.87
	16.371
	20.123
	13.688
	13.47
	16.234
	20.48
	13.851
	12.928
	13.16
	19.141
	17.049
	15.01
	16.951
	16.249
	17.417
	16.552
	13.548
	14.957
	15.118
	11.355
	18.761
	16.823
	13.438
	11.825
	16.628
	15.365
	15.874
	17.181
	14.572
	15.075
	16.999
	15.866
	16.401
	14.643
	18.507
	16.093
	13.632
	13.838		15.6239	2.11749	13.5529
53	17.832
	13.56
	15.096
	15.456
	17.028
	16.632
	17.431
	11.682
	15.032
	14.813
	14.296
	15.869
	14.88
	21.343
	17.566
	13.485
	14.741
	11.979
	15.501
	17.253
	14.938
	16.202
	16.915
	14.124
	12.127
	18.336
	14.414
	17.401
	13.222
	12.789
	16.166
	11.582
	17.162
	15.025
	15.998
	16.842
	16.504
	17.54
	16.633
	16.364
	16.021
	16.999
	14.287
	13.981
	15.121
	16.446
	17.239
	17.46
	17.733
	15.149
	14.984		15.631	1.90082	12.1606
54	19.525
	16.644
	15.201
	15.744
	19.634
	16.309
	16.587
	16.215
	18.865
	15.269
	19.911
	18.121
	21.913
	18.61
	18.277
	12.539
	18.792
	23.39
	15.218
	18.566
	17.748
	16.145
	18.825
	21.998
	23.382
	19.282
	16.13
	15.559
	17.578
	21.618
	18.324
	14.084
	12.907
	18.16
	19.994
	13.735
	19.031
	21.362
	14.922
	18.331
	17.066
	13.927
	15.708
	15.619
	18.494
	18.763
	21.37
	17.675
	21.221
	16.143		17.8086	2.61348	14.6753
55	16.712
	19.852
	15.564
	19.936
	17.897
	17.362
	15.423
	16.103
	18.865
	14.255
	17.014
	17.187
	16.237
	18.781
	14.892
	16.618
	16.061
	14.783
	17.29
	16.57
	14.953
	17.336
	14.932
	16.729
	16.401
	17.428
	15.23
	17.932
	17.017
	16.383
	15.899
	18.588
	16.143
	17.128
	20.064
	17.522
	14.096
	15.651
	15.637
	17.94
	16.082
	18.733
	13.401
	15.622
	17.305
	16.896
	17.363
	16.251
	13.311
	16.251		16.6325	1.54003	9.25917

## Sheet: Compare Means
This sheet compares the mean tail lengths for sperm from treated and untreated males.
The next sheet compares the CSs of tail lengths between the two treatments
		mean		mean			Treatment
	ENU: 0	14.5286	ENU: 1	15.9667		15.9667	1
		15.0327		16.1067		16.1067	1
		15.3328		16.3025		16.3025	1
		15.6239		16.5411		16.5411	1
		15.631		16.6179		16.6179	1
		16.0725		16.7387		16.7387	1
		16.2722		16.7701		16.7701	1
		16.6325		17.1991		17.1991	1
		16.8366		17.2035		17.2035	1
		16.9278		17.2631		17.2631	1
		16.9692		17.5262		17.5262	1
		16.9806		17.721		17.721	1
		17.1211		17.7893		17.7893	1
		17.127		17.7933		17.7933	1
		17.1501		17.8397		17.8397	1
		17.6054		18.2804		18.2804	1
		17.7993		18.42		18.42	1
		17.8086		18.8805		18.8805	1
		18.3586				14.5286	0
		19.2877				15.0327	0
						15.3328	0
						15.6239	0
						15.631	0
						16.0725	0
						16.2722	0
						16.6325	0
						16.8366	0
						16.9278	0
						16.9692	0
						16.9806	0
						17.1211	0
						17.127	0
						17.1501	0
						17.6054	0
						17.7993	0
						17.8086	0
						18.3586	0
						19.2877	0

## Sheet: Compare C of V
	16.8044	1		"1" = Mutated; "0" = control
	12.6132	1
	13.8479	1		Entries in column B are means for different males
	13.182	1
	16.5349	1
	16.0597	1
	10.8266	1
	10.6984	1
	11.9723	1
	12.169	1
	15.6438	1
	13.4849	1
	13.4383	1
	11.8141	1
	13.892	1
	13.3228	1
	15.507	1
	14.1385	1
	15.1722	0
	18.1063	0
	13.4512	0
	13.5529	0
	12.1606	0
	11.8015	0
	19.4953	0
	9.25917	0
	14.1921	0
	13.5817	0
	16.3003	0
	12.3289	0
	14.5124	0
	16.6913	0
	12.9245	0
	10.6086	0
	14.7692	0
	14.6753	0
	14.3342	0
	12.5751	0

## Sheet: Both
MUT	Length		NonMut	Length			Length
	17.69	1		13.434	0		13.434	0
	16.98	1		17.204	0		17.204	0
	16.677	1		16.209	0		16.209	0
	18.883	1		17.925	0		17.925	0
	16.319	1		16.092	0		16.092	0
	16.197	1		16.102	0		16.102	0
	14.318	1		16.363	0		16.363	0
	13.825	1		15.576	0		15.576	0
	17.065	1		18.384	0		18.384	0
	16.314	1		14.081	0		14.081	0
	17.493	1		16.924	0		16.924	0
	17.157	1		17.283	0		17.283	0
	15.245	1		21.557	0		21.557	0
	17.708	1		16.368	0		16.368	0
	15.329	1		17.972	0		17.972	0
	17.73	1		16.693	0		16.693	0
	15.858	1		15.652	0		15.652	0
	17.841	1		23.34	0		23.34	0
	15.884	1		17.326	0		17.326	0
	17.668	1		18.46	0		18.46	0
	18.173	1		18.086	0		18.086	0
	18.774	1		17.845	0		17.845	0
	17.573	1		14.783	0		14.783	0
	17.55	1		17.371	0		17.371	0
	16.906	1		21.404	0		21.404	0
	16.539	1		15.216	0		15.216	0
	17.436	1		15.942	0		15.942	0
	15.894	1		14.402	0		14.402	0
	13.483	1		28.704	0		28.704	0
	16.029	1		16.274	0		16.274	0
	17.444	1		15.614	0		15.614	0
	14.695	1		16.922	0		16.922	0
	14.884	1		18.378	0		18.378	0
	18.747	1		11.265	0		11.265	0
	15.708	1		12.886	0		12.886	0
	16.369	1		14.65	0		14.65	0
	16.13	1		16.896	0		16.896	0
	18.018	1		16.499	0		16.499	0
	16.539	1		19.14	0		19.14	0
	14.43	1		19.248	0		19.248	0
	16.552	1		10.676	0		10.676	0
	14.036	1		16.355	0		16.355	0
	17.343	1		18.935	0		18.935	0
	15.763	1		20.711	0		20.711	0
	15.672	1		18.128	0		18.128	0
	16.472	1		16.528	0		16.528	0
	20.339	1		15.301	0		15.301	0
	18.995	1		13.123	0		13.123	0
	19.798	1		17.68	0		17.68	0
	14.872	1		15.976	0		15.976	0
	18.2	1		17.922	0		17.922	0
	23.246	1		12.278	0		12.278	0
	17.823	1		18.021	0		18.021	0
	15.856	1		18.954	0		18.954	0
	18.251	1		13.726	0		13.726	0
	18.231	1		15.918	0		15.918	0
	18.983	1		16.557	0		16.557	0
	16.012	1		22.068	0		22.068	0
	19.291	1		15.008	0		15.008	0
	17.659	1		14.72	0		14.72	0
	22.593	1		16.363	0		16.363	0
	19.412	1		13.678	0		13.678	0
	17.622	1		18.098	0		18.098	0
	16.829	1		18.479	0		18.479	0
	16.084	1		17.563	0		17.563	0
	16.488	1		13.431	0		13.431	0
	15.722	1		14.559	0		14.559	0
	17.906	1		14.575	0		14.575	0
	18.654	1		20.319	0		20.319	0
	19.125	1		15.417	0		15.417	0
	16.559	1		16.524	0		16.524	0
	15.923	1		16.795	0		16.795	0
	18.138	1		14.901	0		14.901	0
	15.47	1		16.382	0		16.382	0
	18.582	1		13.586	0		13.586	0
	18.642	1		16.024	0		16.024	0
	17.914	1		19.386	0		19.386	0
	18.32	1		15.164	0		15.164	0
	14.235	1		19.022	0		19.022	0
	20.457	1		13.97	0		13.97	0
	16.156	1		15.169	0		15.169	0
	14.946	1		9.919	0		9.919	0
	19.863	1		14.48	0		14.48	0
	14.238	1		18.639	0		18.639	0
	16.061	1		19.02	0		19.02	0
	20.089	1		21.155	0		21.155	0
	20.429	1		19.014	0		19.014	0
	15.556	1		24.19	0		24.19	0
	18.771	1		16.104	0		16.104	0
	16.448	1		18.15	0		18.15	0
	17.531	1		16.236	0		16.236	0
	19.517	1		19.95	0		19.95	0
	16.86	1		14.269	0		14.269	0
	14.967	1		16.383	0		16.383	0
	17.204	1		18.817	0		18.817	0
	17.872	1		18.135	0		18.135	0
	16.05	1		18.209	0		18.209	0
	16.089	1		20.701	0		20.701	0
	20.889	1		17.611	0		17.611	0
	13.278	1		19.566	0		19.566	0
	18.198	1		16.158	0		16.158	0
	17.195	1		14.443	0		14.443	0
	18.993	1		21.325	0		21.325	0
	16.697	1		19.927	0		19.927	0
	17.562	1		18.5	0		18.5	0
	19.04	1		15.433	0		15.433	0
	18.104	1		16.912	0		16.912	0
	16.94	1		15.266	0		15.266	0
	19.306	1		17.682	0		17.682	0
	14.911	1		13.999	0		13.999	0
	19.13	1		12.644	0		12.644	0
	14.384	1		11.629	0		11.629	0
	14.982	1		13.624	0		13.624	0
	19.433	1		13.805	0		13.805	0
	16.401	1		15.911	0		15.911	0
	19.433	1		15.879	0		15.879	0
	16.929	1		13.888	0		13.888	0
	21.118	1		17.228	0		17.228	0
	19.003	1		15.581	0		15.581	0
	15.9	1		18.718	0		18.718	0
	15.594	1		15.381	0		15.381	0
	16.132	1		18.89	0		18.89	0
	17.708	1		15.175	0		15.175	0
	16.961	1		14.893	0		14.893	0
	18.19	1		14.334	0		14.334	0
	17.432	1		17.199	0		17.199	0
	16.936	1		17.07	0		17.07	0
	16.452	1		19.172	0		19.172	0
	17.696	1		13.023	0		13.023	0
	14.254	1		12.504	0		12.504	0
	18.735	1		15.413	0		15.413	0
	20.079	1		16.346	0		16.346	0
	14.521	1		17.035	0		17.035	0
	14.343	1		16.748	0		16.748	0
	17.712	1		16.1	0		16.1	0
	15.126	1		15.796	0		15.796	0
	19.522	1		20.708	0		20.708	0
	19.255	1		16.758	0		16.758	0
	14.649	1		15.982	0		15.982	0
	14.819	1		12.125	0		12.125	0
	16.534	1		16.768	0		16.768	0
	16.288	1		15.943	0		15.943	0
	19.909	1		14.187	0		14.187	0
	17.985	1		15.469	0		15.469	0
	18.09	1		14.073	0		14.073	0
	21.377	1		15.405	0		15.405	0
	14.725	1		14.883	0		14.883	0
	17.803	1		18.692	0		18.692	0
	14.986	1		15.092	0		15.092	0
	19.203	1		13.669	0		13.669	0
	18.279	1		13.168	0		13.168	0
	16.842	1		13.069	0		13.069	0
	16.75	1		15.366	0		15.366	0
	18.506	1		15.066	0		15.066	0
	18.341	1		17.324	0		17.324	0
	17.034	1		19.29	0		19.29	0
	16.374	1		14.256	0		14.256	0
	15.912	1		14.558	0		14.558	0
	13.997	1		14.366	0		14.366	0
	18.967	1		17.462	0		17.462	0
	18.759	1		15.583	0		15.583	0
	17.306	1		14.084	0		14.084	0
	18.307	1		13.85	0		13.85	0
	15.743	1		18.632	0		18.632	0
	17.927	1		17.571	0		17.571	0
	15.223	1		16.307	0		16.307	0
	12.167	1		16.49	0		16.49	0
	12.586	1		16.243	0		16.243	0
	14.14	1		12.926	0		12.926	0
	16.528	1		19.673	0		19.673	0
	19.829	1		15.731	0		15.731	0
	16.261	1		12.254	0		12.254	0
	21.939	1		15.279	0		15.279	0
	17.26	1		16.225	0		16.225	0
	17.852	1		13.874	0		13.874	0
	19.442	1		14.305	0		14.305	0
	17.208	1		18.423	0		18.423	0
	18.118	1		18.097	0		18.097	0
	20.258	1		14.544	0		14.544	0
	15.516	1		13.964	0		13.964	0
	17.864	1		15.136	0		15.136	0
	16.699	1		12.321	0		12.321	0
	18.308	1		14.759	0		14.759	0
	21.781	1		11.572	0		11.572	0
	26.102	1		16.736	0		16.736	0
	17.465	1		13.825	0		13.825	0
	16.989	1		16.368	0		16.368	0
	23.911	1		16.613	0		16.613	0
	18.841	1		15.714	0		15.714	0
	15.983	1		10.383	0		10.383	0
	17.726	1		16.486	0		16.486	0
	20.02	1		18.633	0		18.633	0
	15.414	1		13.258	0		13.258	0
	14.59	1		20.417	0		20.417	0
	17.869	1		14.23	0		14.23	0
	17.738	1		15.464	0		15.464	0
	18.767	1		14.278	0		14.278	0
	17.992	1		15.818	0		15.818	0
	21.686	1		17.192	0		17.192	0
	18.599	1		16.212	0		16.212	0
	24.557	1		11.223	0		11.223	0
	15.123	1		13.571	0		13.571	0
	9.88	1		16.355	0		16.355	0
	16.685	1		12.527	0		12.527	0
	18.559	1		12.417	0		12.417	0
	18.09	1		16.131	0		16.131	0
	17.99	1		13.268	0		13.268	0
	20.145	1		13.688	0		13.688	0
	16.586	1		13.874	0		13.874	0
	14.929	1		17.55	0		17.55	0
	16.54	1		16.585	0		16.585	0
	18.818	1		12.886	0		12.886	0
	16.445	1		17.142	0		17.142	0
	15.654	1		16.415	0		16.415	0
	19.138	1		13.511	0		13.511	0
	15.343	1		14.844	0		14.844	0
	17.067	1		15.304	0		15.304	0
	20.969	1		16.65	0		16.65	0
	15.882	1		14.836	0		14.836	0
	17.003	1		16.279	0		16.279	0
	19.43	1		15.939	0		15.939	0
	20.611	1		17.738	0		17.738	0
	17.634	1		16.39	0		16.39	0
	17.685	1		17.072	0		17.072	0
	17.458	1		13.457	0		13.457	0
	15.475	1		14.789	0		14.789	0
	20.511	1		13.711	0		13.711	0
	14.517	1		18.606	0		18.606	0
	14.162	1		17.921	0		17.921	0
	17.249	1		18.953	0		18.953	0
	11.17	1		13.312	0		13.312	0
	17.725	1		14.974	0		14.974	0
	17.507	1		12.214	0		12.214	0
	17.715	1		14.571	0		14.571	0
	16.59	1		14.344	0		14.344	0
	15.662	1		14.461	0		14.461	0
	18.675	1		17.212	0		17.212	0
	18.531	1		20.073	0		20.073	0
	17.793	1		17.743	0		17.743	0
	19.437	1		17.542	0		17.542	0
	18.106	1		14.397	0		14.397	0
	15.568	1		17.021	0		17.021	0
	20.994	1		15.926	0		15.926	0
	16.497	1		13.112	0		13.112	0
	13.705	1		19.081	0		19.081	0
	16.997	1		15.736	0		15.736	0
	16.186	1		17.898	0		17.898	0
	22.687	1		13.931	0		13.931	0
	19.437	1		11.479	0		11.479	0
	17.389	1		16.574	0		16.574	0
	17.611	1		14.922	0		14.922	0
	16.909	1		10.483	0		10.483	0
	19.497	1		12.945	0		12.945	0
	19.01	1		14.404	0		14.404	0
	19.351	1		13.316	0		13.316	0
	15.4	1		13.531	0		13.531	0
	20.507	1		15.306	0		15.306	0
	23.203	1		13.912	0		13.912	0
	21.551	1		15.868	0		15.868	0
	20.071	1		13.136	0		13.136	0
	20.183	1		15.03	0		15.03	0
	17.734	1		12.166	0		12.166	0
	17.08	1		12.729	0		12.729	0
	16.942	1		15.293	0		15.293	0
	15.205	1		16.823	0		16.823	0
	19.808	1		16.081	0		16.081	0
	22.268	1		14.716	0		14.716	0
	17.673	1		17.767	0		17.767	0
	19.336	1		11.882	0		11.882	0
	17.705	1		13.036	0		13.036	0
	17.998	1		13.654	0		13.654	0
	17.772	1		16.588	0		16.588	0
	13.894	1		16.347	0		16.347	0
	15.137	1		18.91	0		18.91	0
	18.273	1		16.141	0		16.141	0
	17.782	1		15.623	0		15.623	0
	17.033	1		22.802	0		22.802	0
	19.675	1		17.636	0		17.636	0
	18.841	1		15.968	0		15.968	0
	15.76	1		16.567	0		16.567	0
	16.263	1		18.605	0		18.605	0
	17.606	1		13.474	0		13.474	0
	17.562	1		18.361	0		18.361	0
	18.105	1		15.201	0		15.201	0
	16.472	1		15.743	0		15.743	0
	20.436	1		16.342	0		16.342	0
	16.866	1		18.725	0		18.725	0
	15.944	1		15.583	0		15.583	0
	16.585	1		14.415	0		14.415	0
	15.166	1		17.952	0		17.952	0
	17.48	1		18.488	0		18.488	0
	20.862	1		16.355	0		16.355	0
	16.497	1		20.441	0		20.441	0
	17.718	1		19.23	0		19.23	0
	21.88	1		19.353	0		19.353	0
	15.364	1		18.401	0		18.401	0
	19.864	1		16.167	0		16.167	0
	15.422	1		19.073	0		19.073	0
	17.767	1		16.737	0		16.737	0
	15.983	1		15.343	0		15.343	0
	16.131	1		16.183	0		16.183	0
	16.513	1		17.637	0		17.637	0
	14.546	1		20.228	0		20.228	0
	17.26	1		17.192	0		17.192	0
	18.682	1		17.999	0		17.999	0
	17.126	1		15.205	0		15.205	0
	18.543	1		14.437	0		14.437	0
	18.608	1		17.006	0		17.006	0
	13.341	1		15.803	0		15.803	0
	19.065	1		16.921	0		16.921	0
	16.231	1		15.046	0		15.046	0
	17.79	1		18.6	0		18.6	0
	18.531	1		17.48	0		17.48	0
	15.43	1		19.675	0		19.675	0
	14.582	1		17.814	0		17.814	0
	14.712	1		14.84	0		14.84	0
	15.858	1		13.853	0		13.853	0
	16.658	1		19.083	0		19.083	0
	20.455	1		15.115	0		15.115	0
	17.741	1		15.827	0		15.827	0
	16.879	1		14.74	0		14.74	0
	16.789	1		22.438	0		22.438	0
	20.318	1		18.864	0		18.864	0
	17.244	1		19.454	0		19.454	0
	15.774	1		13.324	0		13.324	0
	20.14	1		16.884	0		16.884	0
	18.687	1		15.981	0		15.981	0
	18.104	1		15.339	0		15.339	0
	21.173	1		17.023	0		17.023	0
	19.785	1		15.224	0		15.224	0
	15.89	1		15.32	0		15.32	0
	20.376	1		18.759	0		18.759	0
	19.132	1		18.064	0		18.064	0
	15.915	1		17.767	0		17.767	0
	16.629	1		16.809	0		16.809	0
	17.655	1		17.482	0		17.482	0
	19.104	1		15.52	0		15.52	0
	17.817	1		12.525	0		12.525	0
	19.055	1		17.722	0		17.722	0
	16.52	1		15.108	0		15.108	0
	19.733	1		19.295	0		19.295	0
	13.659	1		17.212	0		17.212	0
	21.51	1		13.645	0		13.645	0
	19.568	1		15.969	0		15.969	0
	18.146	1		15.89	0		15.89	0
	16.781	1		15.43	0		15.43	0
	17.926	1		15.223	0		15.223	0
	20.421	1		14.183	0		14.183	0
	14.504	1		17.207	0		17.207	0
	22.596	1		17.313	0		17.313	0
	17.429	1		14.076	0		14.076	0
	17.35	1		18.052	0		18.052	0
	22.37	1		16.309	0		16.309	0
	25.214	1		17.494	0		17.494	0
	18.168	1		20.105	0		20.105	0
	14.368	1		19.395	0		19.395	0
	17.735	1		18.85	0		18.85	0
	17.503	1		21.875	0		21.875	0
	17.59	1		16.639	0		16.639	0
	26.092	1		18.932	0		18.932	0
	17.426	1		17.46	0		17.46	0
	18.649	1		16.618	0		16.618	0
	20.867	1		11.806	0		11.806	0
	15.712	1		16.635	0		16.635	0
	20.523	1		17.877	0		17.877	0
	17.733	1		18.22	0		18.22	0
	19.297	1		16.712	0		16.712	0
	16.672	1		19.071	0		19.071	0
	15.586	1		17.625	0		17.625	0
	19.453	1		15.047	0		15.047	0
	15.469	1		15.516	0		15.516	0
	18.709	1		18.149	0		18.149	0
	18.682	1		18.106	0		18.106	0
	19.693	1		18.237	0		18.237	0
	16.637	1		16.704	0		16.704	0
	15.078	1		15.766	0		15.766	0
	18.889	1		16.232	0		16.232	0
	18.096	1		15.635	0		15.635	0
	17.176	1		14.853	0		14.853	0
	18.818	1		17.833	0		17.833	0
	15.089	1		17.516	0		17.516	0
	17.283	1		16.547	0		16.547	0
	17.074	1		13.877	0		13.877	0
	15.452	1		18.637	0		18.637	0
	14.893	1		17.242	0		17.242	0
	18.322	1		17.229	0		17.229	0
	22.849	1		23.688	0		23.688	0
	13.753	1		17.783	0		17.783	0
	14.295	1		17.593	0		17.593	0
	12.994	1		19.832	0		19.832	0
	19.982	1		11.067	0		11.067	0
	17.453	1		15.65	0		15.65	0
	16.373	1		16.968	0		16.968	0
	15.456	1		15.181	0		15.181	0
	20.095	1		14.727	0		14.727	0
	15.619	1		19.943	0		19.943	0
	19.852	1		15.03	0		15.03	0
	18.2	1		18.952	0		18.952	0
	17.327	1		14.389	0		14.389	0
	17.707	1		18.262	0		18.262	0
	17.351	1		19.631	0		19.631	0
	17.603	1		15.626	0		15.626	0
	16.983	1		17.871	0		17.871	0
	25.554	1		17.27	0		17.27	0
	20.247	1		19.256	0		19.256	0
	13.424	1		15.803	0		15.803	0
	17.862	1		14.489	0		14.489	0
	22.148	1		19.144	0		19.144	0
	15.996	1		17.129	0		17.129	0
	17.07	1		17.814	0		17.814	0
	20.907	1		11.695	0		11.695	0
	15.962	1		17.023	0		17.023	0
	22.618	1		19.352	0		19.352	0
	17.999	1		18.707	0		18.707	0
	12.705	1		20.904	0		20.904	0
	13.372	1		15.187	0		15.187	0
	15.553	1		15.973	0		15.973	0
	16.503	1		18.186	0		18.186	0
	19.955	1		16.091	0		16.091	0
	17.472	1		17.378	0		17.378	0
	20.752	1		15.254	0		15.254	0
	19.428	1		18.226	0		18.226	0
	12.077	1		15.732	0		15.732	0
	16.45	1		16.072	0		16.072	0
	22.359	1		18.925	0		18.925	0
	19.095	1		16.581	0		16.581	0
	17.62	1		20.489	0		20.489	0
	18.134	1		17.99	0		17.99	0
	24.221	1		20.105	0		20.105	0
	15.394	1		16.724	0		16.724	0
	19.322	1		17.211	0		17.211	0
	16.715	1		15.23	0		15.23	0
	12.781	1		18.271	0		18.271	0
	17.175	1		18.278	0		18.278	0
	18.397	1		17.982	0		17.982	0
	16.433	1		15.097	0		15.097	0
	19.665	1		16.515	0		16.515	0
	14.679	1		20.891	0		20.891	0
	18.08	1		17.585	0		17.585	0
	18.29	1		16.71	0		16.71	0
	15.667	1		18.279	0		18.279	0
	19.66	1		21.013	0		21.013	0
	22.086	1		19.194	0		19.194	0
	15.74	1		20.366	0		20.366	0
	15.346	1		15.218	0		15.218	0
	15.18	1		18.545	0		18.545	0
	17.882	1		18.006	0		18.006	0
	18.175	1		16.909	0		16.909	0
	20.435	1		16.632	0		16.632	0
	18.841	1		20.361	0		20.361	0
	19.034	1		19.457	0		19.457	0
	16.5	1		17.504	0		17.504	0
	17.967	1		17.685	0		17.685	0
	19.014	1		19.788	0		19.788	0
	22.456	1		15.142	0		15.142	0
	19.052	1		17.451	0		17.451	0
	17.319	1		15.531	0		15.531	0
	19.391	1		15.655	0		15.655	0
	17.336	1		19.2	0		19.2	0
	14.071	1		16.392	0		16.392	0
	16.263	1		17.041	0		17.041	0
	18.083	1		18.522	0		18.522	0
	18.888	1		20.175	0		20.175	0
	19.137	1		17.886	0		17.886	0
	17.556	1		16.997	0		16.997	0
	14.073	1		14.896	0		14.896	0
	16.139	1		17.787	0		17.787	0
	17.392	1		14.428	0		14.428	0
	14.497	1		16.255	0		16.255	0
	15.622	1		14.517	0		14.517	0
	17.563	1		16.892	0		16.892	0
	16.802	1		18.041	0		18.041	0
	20.129	1		4.881	0		4.881	0
	19.251	1		17.027	0		17.027	0
	19.02	1		15.195	0		15.195	0
	18.783	1		17.243	0		17.243	0
	19.098	1		15.637	0		15.637	0
	17.952	1		17.548	0		17.548	0
	19.071	1		17.212	0		17.212	0
	16.335	1		19.194	0		19.194	0
	13.172	1		15.8	0		15.8	0
	12.149	1		14.459	0		14.459	0
	15.827	1		18.052	0		18.052	0
	15.807	1		18.404	0		18.404	0
	13.123	1		19.211	0		19.211	0
	18.439	1		16.812	0		16.812	0
	15.481	1		16.379	0		16.379	0
	17.052	1		17.851	0		17.851	0
	15.003	1		15.806	0		15.806	0
	11.824	1		17.598	0		17.598	0
	15.339	1		12.369	0		12.369	0
	13.461	1		16.905	0		16.905	0
	21.127	1		15.955	0		15.955	0
	19.348	1		16.132	0		16.132	0
	20.504	1		16.524	0		16.524	0
	18.709	1		15.897	0		15.897	0
	17.563	1		16.802	0		16.802	0
	13.644	1		15.911	0		15.911	0
	15.694	1		18.559	0		18.559	0
	14.903	1		16.35	0		16.35	0
	12.934	1		18.617	0		18.617	0
	14.395	1		15.619	0		15.619	0
	10.556	1		16.796	0		16.796	0
	16.305	1		16.74	0		16.74	0
	15.354	1		15.216	0		15.216	0
	16.548	1		16.097	0		16.097	0
	18.117	1		19.927	0		19.927	0
	16.539	1		15.438	0		15.438	0
	13.633	1		17.035	0		17.035	0
	16.536	1		19.699	0		19.699	0
	17.863	1		21.347	0		21.347	0
	18.48	1		21.768	0		21.768	0
	16.737	1		19.459	0		19.459	0
	17.278	1		19.531	0		19.531	0
	16.187	1		16.154	0		16.154	0
	20.555	1		13.591	0		13.591	0
	13.461	1		16.762	0		16.762	0
	14.858	1		15.105	0		15.105	0
	15.637	1		17.132	0		17.132	0
	13.484	1		15.939	0		15.939	0
	12.634	1		22.083	0		22.083	0
	19.258	1		15.346	0		15.346	0
	16.017	1		19.66	0		19.66	0
	23.498	1		18.628	0		18.628	0
	12.298	1		14.996	0		14.996	0
	17.342	1		18.918	0		18.918	0
	16.401	1		17.876	0		17.876	0
	13.36	1		13.968	0		13.968	0
	20.159	1		14.484	0		14.484	0
	14.084	1		21.461	0		21.461	0
	15.626	1		14.426	0		14.426	0
	18.862	1		15.431	0		15.431	0
	16.984	1		15.894	0		15.894	0
	17.829	1		18.57	0		18.57	0
	22.186	1		18.347	0		18.347	0
	18.762	1		18.457	0		18.457	0
	15.29	1		17.817	0		17.817	0
	15.981	1		15.879	0		15.879	0
	16.841	1		15.433	0		15.433	0
	14.056	1		17.19	0		17.19	0
	19.18	1		18.226	0		18.226	0
	15.173	1		17.294	0		17.294	0
	14.484	1		17.633	0		17.633	0
	13.418	1		14.346	0		14.346	0
	16.966	1		14.206	0		14.206	0
	19.097	1		17.722	0		17.722	0
	14.713	1		20.028	0		20.028	0
	19.023	1		20.669	0		20.669	0
	14.607	1		14.739	0		14.739	0
	11.882	1		14.188	0		14.188	0
	17.337	1		17.524	0		17.524	0
	17.045	1		14.735	0		14.735	0
	15.014	1		16.461	0		16.461	0
	16.401	1		21.906	0		21.906	0
	18.582	1		14.199	0		14.199	0
	15.525	1		18.977	0		18.977	0
	13.417	1		16.278	0		16.278	0
	15.939	1		17.386	0		17.386	0
	13.496	1		25.389	0		25.389	0
	15.796	1		16.941	0		16.941	0
	13.962	1		18.986	0		18.986	0
	14.416	1		15.976	0		15.976	0
	14.921	1		13.544	0		13.544	0
	14.921	1		16.744	0		16.744	0
	17.622	1		18.893	0		18.893	0
	15.884	1		17.359	0		17.359	0
	16.309	1		17.578	0		17.578	0
	17.938	1		16.119	0		16.119	0
	17.465	1		20.882	0		20.882	0
	16.544	1		24.937	0		24.937	0
	17.512	1		18.156	0		18.156	0
	17.668	1		15.969	0		15.969	0
	17.118	1		19.324	0		19.324	0
	17.924	1		17.558	0		17.558	0
	18.874	1		20.391	0		20.391	0
	12.621	1		17.41	0		17.41	0
	14.731	1		17.519	0		17.519	0
	16.884	1		23.335	0		23.335	0
	21.472	1		20.813	0		20.813	0
	19.144	1		19.545	0		19.545	0
	19.24	1		12.581	0		12.581	0
	19.813	1		18.656	0		18.656	0
	21.276	1		18.355	0		18.355	0
	17.006	1		13.864	0		13.864	0
	20.85	1		18.396	0		18.396	0
	14.085	1		15.655	0		15.655	0
	15.323	1		17.366	0		17.366	0
	17.289	1		16.801	0		16.801	0
	16.934	1		20.445	0		20.445	0
	15.39	1		15.832	0		15.832	0
	15.28	1		19.097	0		19.097	0
	16.234	1		14.929	0		14.929	0
	14.695	1		19.295	0		19.295	0
	18.901	1		19.288	0		19.288	0
	17.959	1		15.59	0		15.59	0
	15.338	1		16.204	0		16.204	0
	18.199	1		16.734	0		16.734	0
	19.348	1		15.962	0		15.962	0
	16.917	1		16.905	0		16.905	0
	16.985	1		13.818	0		13.818	0
	15.471	1		17.729	0		17.729	0
	12.995	1		14.045	0		14.045	0
	17.336	1		16.592	0		16.592	0
	17.978	1		13.019	0		13.019	0
	17.169	1		23.752	0		23.752	0
	15.962	1		18.11	0		18.11	0
	13.528	1		18.327	0		18.327	0
	17.89	1		18.854	0		18.854	0
	18.135	1		16.925	0		16.925	0
	19.095	1		16.082	0		16.082	0
	17.178	1		22.199	0		22.199	0
	17.402	1		14.755	0		14.755	0
	16.618	1		18.012	0		18.012	0
	13.446	1		16.517	0		16.517	0
	15.349	1		21.285	0		21.285	0
	17.431	1		19.053	0		19.053	0
	18.51	1		19.204	0		19.204	0
	14.87	1		17.815	0		17.815	0
	17.063	1		18.139	0		18.139	0
	19.177	1		14.468	0		14.468	0
	16.596	1		11.218	0		11.218	0
	16.695	1		17.678	0		17.678	0
	19.526	1		17.811	0		17.811	0
	25.18	1		15.894	0		15.894	0
	17.562	1		19.273	0		19.273	0
	26.829	1		17.425	0		17.425	0
	17.228	1		22.487	0		22.487	0
	18.275	1		16.707	0		16.707	0
	17.695	1		18.286	0		18.286	0
	24.193	1		16.027	0		16.027	0
	12.769	1		15.879	0		15.879	0
	19.979	1		14.682	0		14.682	0
	18.41	1		15.535	0		15.535	0
	16.994	1		22.357	0		22.357	0
	19.214	1		14.786	0		14.786	0
	11.497	1		14.144	0		14.144	0
	17.598	1		18.347	0		18.347	0
	17.477	1		13.461	0		13.461	0
	16.185	1		15.936	0		15.936	0
	17.708	1		18.358	0		18.358	0
	11.466	1		16.143	0		16.143	0
	15.562	1		17.321	0		17.321	0
	19.048	1		16.021	0		16.021	0
	14.358	1		18.201	0		18.201	0
	14.386	1		14.515	0		14.515	0
	14.385	1		16.481	0		16.481	0
	8.566	1		17.106	0		17.106	0
	23.352	1		21.995	0		21.995	0
	15.565	1		15.918	0		15.918	0
	16.384	1		20.638	0		20.638	0
	19.112	1		19.076	0		19.076	0
	18.89	1		20.01	0		20.01	0
	17.047	1		15.61	0		15.61	0
	16.686	1		14.014	0		14.014	0
	13.207	1		18.054	0		18.054	0
	15.837	1		15.079	0		15.079	0
	18.94	1		17.159	0		17.159	0
	15.367	1		15.688	0		15.688	0
	18.409	1		14.727	0		14.727	0
	17.589	1		17.497	0		17.497	0
	20.225	1		18.434	0		18.434	0
	17.14	1		14.698	0		14.698	0
	14.151	1		14.817	0		14.817	0
	13.167	1		16.855	0		16.855	0
	18.046	1		15.361	0		15.361	0
	13.401	1		15.754	0		15.754	0
	15.051	1		12.107	0		12.107	0
	15.939	1		17.537	0		17.537	0
	21.642	1		15.913	0		15.913	0
	14.537	1		18.721	0		18.721	0
	18.65	1		15.92	0		15.92	0
	17.585	1		20.824	0		20.824	0
	15.182	1		20.065	0		20.065	0
	19.968	1		16.141	0		16.141	0
	21.953	1		25.09	0		25.09	0
	18.424	1		16.231	0		16.231	0
	14.259	1		20.58	0		20.58	0
	16.971	1		21.2	0		21.2	0
	15.171	1		24.212	0		24.212	0
	15.49	1		17.706	0		17.706	0
	19.209	1		20.615	0		20.615	0
	16.797	1		20.147	0		20.147	0
	15.401	1		17.719	0		17.719	0
	18.325	1		17.906	0		17.906	0
	15.181	1		18.77	0		18.77	0
	10.329	1		18.088	0		18.088	0
	18.529	1		18.912	0		18.912	0
	16.394	1		20.63	0		20.63	0
	15.36	1		19.05	0		19.05	0
	14.972	1		17.603	0		17.603	0
	17.536	1		18.96	0		18.96	0
	17.699	1		15.373	0		15.373	0
	18.94	1		16.74	0		16.74	0
	18.87	1		18.159	0		18.159	0
	15.285	1		20.268	0		20.268	0
	17.279	1		18.74	0		18.74	0
	13.035	1		14.48	0		14.48	0
	16.622	1		20.124	0		20.124	0
	15.824	1		17.506	0		17.506	0
	18.532	1		18.023	0		18.023	0
	16.539	1		19.316	0		19.316	0
	15.621	1		15.025	0		15.025	0
	13.744	1		18.386	0		18.386	0
	10.877	1		16.99	0		16.99	0
	15.413	1		19.952	0		19.952	0
	12.38	1		16.103	0		16.103	0
	17.211	1		22.196	0		22.196	0
	20.319	1		15.058	0		15.058	0
	22.173	1		12.85	0		12.85	0
	20.172	1		16.838	0		16.838	0
	15.731	1		18.454	0		18.454	0
	13.622	1		16.925	0		16.925	0
	18.623	1		17.251	0		17.251	0
	17.62	1		24.848	0		24.848	0
	13.567	1		20.931	0		20.931	0
	17.824	1		18.393	0		18.393	0
	20.183	1		19.319	0		19.319	0
	17.598	1		14.047	0		14.047	0
	9.034	1		17.101	0		17.101	0
	18.906	1		17.442	0		17.442	0
	17.008	1		15.559	0		15.559	0
	19.348	1		16.548	0		16.548	0
	16.741	1		19.39	0		19.39	0
	16.596	1		15.785	0		15.785	0
	19.66	1		12.657	0		12.657	0
	20.112	1		14.982	0		14.982	0
	17.028	1		23.03	0		23.03	0
	16.546	1		15.41	0		15.41	0
	15.808	1		15.317	0		15.317	0
	16.437	1		11.595	0		11.595	0
	18.689	1		15.293	0		15.293	0
	19.157	1		12.272	0		12.272	0
	16.261	1		17.92	0		17.92	0
	20	1		15.782	0		15.782	0
	20.147	1		13.603	0		13.603	0
	13.875	1		12.943	0		12.943	0
	20.67	1		9.08	0		9.08	0
	14.924	1		18.302	0		18.302	0
	15.263	1		15.541	0		15.541	0
	14.375	1		13.564	0		13.564	0
	18.97	1		15.521	0		15.521	0
	14.096	1		14.71	0		14.71	0
	16.457	1		11.45	0		11.45	0
	17.395	1		12.654	0		12.654	0
	15.383	1		17.176	0		17.176	0
	15.637	1		17.064	0		17.064	0
	13.611	1		17.741	0		17.741	0
	13.883	1		9.898	0		9.898	0
	15.943	1		19.267	0		19.267	0
	12.971	1		15.312	0		15.312	0
	19.694	1		13.731	0		13.731	0
	14.982	1		18.27	0		18.27	0
	19.513	1		15.53	0		15.53	0
	17.05	1		14.576	0		14.576	0
	18.282	1		14.315	0		14.315	0
	14.357	1		13.675	0		13.675	0
	19.328	1		20.148	0		20.148	0
	21.426	1		13.552	0		13.552	0
	15.224	1		16.06	0		16.06	0
	19.88	1		13.998	0		13.998	0
	13.14	1		14.368	0		14.368	0
	15.025	1		13.609	0		13.609	0
	14.619	1		16.112	0		16.112	0
	16.029	1		12.682	0		12.682	0
	15.345	1		8.936	0		8.936	0
	14.959	1		16.801	0		16.801	0
	18.319	1		11.956	0		11.956	0
	16.08	1		14.393	0		14.393	0
	19.456	1		20.322	0		20.322	0
	17.151	1		20.405	0		20.405	0
	18.606	1		14.117	0		14.117	0
	16.763	1		14.888	0		14.888	0
	16.732	1		18.894	0		18.894	0
	14.523	1		16.771	0		16.771	0
	16.978	1		14.054	0		14.054	0
	16.68	1		15.466	0		15.466	0
	18.859	1		19.458	0		19.458	0
	12.795	1		17.935	0		17.935	0
	13.211	1		20.041	0		20.041	0
	16.022	1		15.871	0		15.871	0
	16.546	1		16.459	0		16.459	0
	14.628	1		15.772	0		15.772	0
	16.251	1		20.313	0		20.313	0
	13.072	1		15.247	0		15.247	0
	19.455	1		22.402	0		22.402	0
	15.235	1		12.378	0		12.378	0
	17.446	1		16.238	0		16.238	0
	16.975	1		17.861	0		17.861	0
	17.134	1		20.016	0		20.016	0
	18.37	1		18.805	0		18.805	0
	15.857	1		19.345	0		19.345	0
	14.92	1		12.598	0		12.598	0
	15.361	1		13.368	0		13.368	0
	16.905	1		14.047	0		14.047	0
	18.994	1		11.241	0		11.241	0
	12.672	1		17.874	0		17.874	0
	13.611	1		13.065	0		13.065	0
	17.973	1		23.848	0		23.848	0
	17.163	1		15.117	0		15.117	0
	16.225	1		12.52	0		12.52	0
	14.389	1		13.548	0		13.548	0
	16.936	1		19.798	0		19.798	0
	15.085	1		12.284	0		12.284	0
	18.895	1		19.525	0		19.525	0
	13.979	1		13.102	0		13.102	0
	15.169	1		18.368	0		18.368	0
	19.488	1		17.422	0		17.422	0
	16.251	1		20.16	0		20.16	0
	17.856	1		14.89	0		14.89	0
	14.168	1		10.775	0		10.775	0
	13.563	1		13.347	0		13.347	0
	15.133	1		16.081	0		16.081	0
	19.568	1		16.635	0		16.635	0
	18.269	1		11.605	0		11.605	0
	18.076	1		12.541	0		12.541	0
	15.292	1		12.598	0		12.598	0
	18.689	1		15.719	0		15.719	0
	17.32	1		18.477	0		18.477	0
	18.408	1		23.041	0		23.041	0
	16.991	1		17.511	0		17.511	0
	14.323	1		15.799	0		15.799	0
	18.631	1		16.663	0		16.663	0
	14.465	1		12.564	0		12.564	0
	17.461	1		15.066	0		15.066	0
	18.637	1		15.835	0		15.835	0
	19.112	1		13.258	0		13.258	0
	17.665	1		12.055	0		12.055	0
	16.915	1		12.772	0		12.772	0
	18.653	1		17.94	0		17.94	0
	19.362	1		16.559	0		16.559	0
	16.121	1		13.205	0		13.205	0
	16.594	1		16.014	0		16.014	0
	16.081	1		15.853	0		15.853	0
	16.663	1		13.507	0		13.507	0
	24.184	1		14.638	0		14.638	0
	14.754	1		16.023	0		16.023	0
	18.264	1		16.219	0		16.219	0
	14.615	1		10.829	0		10.829	0
	17.503	1		14.871	0		14.871	0
	15.096	1		10.278	0		10.278	0
	17.82	1		9.889	0		9.889	0
	16.581	1		14.761	0		14.761	0
	15.13	1		17.112	0		17.112	0
	18.294	1		15.586	0		15.586	0
	20.302	1		14.027	0		14.027	0
	16.808	1		15.798	0		15.798	0
	21.693	1		14.61	0		14.61	0
	17.446	1		13.658	0		13.658	0
	16.41	1		15.106	0		15.106	0
	16.983	1		14.582	0		14.582	0
	21.815	1		13.178	0		13.178	0
	17.33	1		15.07	0		15.07	0
	15.918	1		14.539	0		14.539	0
	18.863	1		15.228	0		15.228	0
	19.003	1		16.329	0		16.329	0
	18.078	1		14.38	0		14.38	0
	17.898	1		13.143	0		13.143	0
	17.127	1		14.181	0		14.181	0
	16.829	1		13.143	0		13.143	0
	21.102	1		11.335	0		11.335	0
	17.665	1		15.342	0		15.342	0
	17.455	1		13.705	0		13.705	0
	19.473	1		13.102	0		13.102	0
	20.369	1		11.075	0		11.075	0
	18.386	1		17.056	0		17.056	0
	18.37	1		14.383	0		14.383	0
	13.417	1		15.835	0		15.835	0
	9.196	1		12.688	0		12.688	0
	18.058	1		13.667	0		13.667	0
	19.09	1		12.478	0		12.478	0
	18.03	1		19.396	0		19.396	0
	18.791	1		18.788	0		18.788	0
	18.344	1		22.101	0		22.101	0
	19.737	1		18.169	0		18.169	0
	14.022	1		18.047	0		18.047	0
	14.832	1		16.84	0		16.84	0
	17.82	1		17.83	0		17.83	0
	18.577	1		22.455	0		22.455	0
	19.864	1		16.401	0		16.401	0
	18.862	1		17.253	0		17.253	0
	17.051	1		15.121	0		15.121	0
	19.055	1		18.457	0		18.457	0
	17.26	1		18.614	0		18.614	0
	16.48	1		22.077	0		22.077	0
	18.884	1		17.759	0		17.759	0
	20.379	1		20.179	0		20.179	0
	18.314	1		17.378	0		17.378	0
	18.089	1		17.814	0		17.814	0
	11.6	1		20.619	0		20.619	0
	19.031	1		22.825	0		22.825	0
	20.234	1		18.967	0		18.967	0
	17.796	1		17.472	0		17.472	0
	19.637	1		18.312	0		18.312	0
	20.462	1		17.916	0		17.916	0
	16.261	1		20.392	0		20.392	0
	15.029	1		19.305	0		19.305	0
	17.651	1		13.853	0		13.853	0
	17.034	1		17.571	0		17.571	0
	17.479	1		21.491	0		21.491	0
	14.415	1		21.632	0		21.632	0
	16.09	1		21.879	0		21.879	0
	19.777	1		21.394	0		21.394	0
	14.832	1		24.316	0		24.316	0
	19.277	1		17.853	0		17.853	0
	15.888	1		19.679	0		19.679	0
	15.162	1		22.315	0		22.315	0
	19.798	1		19.215	0		19.215	0
	17.356	1		21.718	0		21.718	0
	20.058	1		16.34	0		16.34	0
	19.23	1		23.644	0		23.644	0
	17.481	1		16.521	0		16.521	0
	21.123	1		18.641	0		18.641	0
	24.097	1		17.613	0		17.613	0
	20.241	1		23.985	0		23.985	0
	23.015	1		19.093	0		19.093	0
	19.43	1		23.627	0		23.627	0
	20.842	1		16.125	0		16.125	0
	17.949	1		17.936	0		17.936	0
	19.692	1		17.951	0		17.951	0
	15.527	1		19.504	0		19.504	0
	14.134	1		15.011	0		15.011	0
	15.958	1		18.236	0		18.236	0
	22.139	1		16.65	0		16.65	0
	18.171	1		14.463	0		14.463	0
	18.881	1		16.379	0		16.379	0
	19.78	1		15.173	0		15.173	0
	21.026	1		15.861	0		15.861	0
	17.163	1		20.46	0		20.46	0
	19.834	1		12.535	0		12.535	0
	16.632	1		14.915	0		14.915	0
	16.01	1		18.594	0		18.594	0
	20.167	1		14.052	0		14.052	0
	15.927	1		15.303	0		15.303	0
	19.037	1		15.602	0		15.602	0
	16.604	1		15.778	0		15.778	0
	16.189	1		15.092	0		15.092	0
	17.818	1		17.383	0		17.383	0
	15.034	1		16.237	0		16.237	0
	20.229	1		15.729	0		15.729	0
	22.476	1		19.598	0		19.598	0
	15.49	1		15.576	0		15.576	0
	13.655	1		26.743	0		26.743	0
	16.683	1		15.743	0		15.743	0
	18.487	1		15.301	0		15.301	0
	17.108	1		16.465	0		16.465	0
	20.109	1		16.156	0		16.156	0
	13.965	1		17.829	0		17.829	0
	21.432	1		17.021	0		17.021	0
	18.315	1		16.476	0		16.476	0
	16.486	1		15.371	0		15.371	0
	17.977	1		23.113	0		23.113	0
	18.478	1		17.456	0		17.456	0
	17.675	1		16.561	0		16.561	0
	17.662	1		15.942	0		15.942	0
	20.429	1		13.852	0		13.852	0
	13.827	1		14.051	0		14.051	0
	14.893	1		15.804	0		15.804	0
	17.309	1		28.024	0		28.024	0
	15.163	1		18.273	0		18.273	0
	17.69	1		18.258	0		18.258	0
	15.37	1		18.947	0		18.947	0
	14.397	1		17.402	0		17.402	0
	16.758	1		18.818	0		18.818	0
	16.733	1		18.563	0		18.563	0
	21.806	1		19.045	0		19.045	0
	17.916	1		15.27	0		15.27	0
	18.987	1		19.202	0		19.202	0
	15.31	1		19.19	0		19.19	0
	18.644	1		15.807	0		15.807	0
	18.504	1		17.042	0		17.042	0
	18.37	1		17.404	0		17.404	0
	14.505	1		14.074	0		14.074	0
	17.63	1		14.232	0		14.232	0
	18.331	1		15.858	0		15.858	0
	16.288	1		11.978	0		11.978	0
	16.532	1		13.405	0		13.405	0
	18.809	1		18.343	0		18.343	0
	18.078	1		18.686	0		18.686	0
	15.783	1		17.998	0		17.998	0
	19.035	1		15.738	0		15.738	0
	20.311	1		17.918	0		17.918	0
	15.416	1		17.804	0		17.804	0
	14.48	1		15.94	0		15.94	0
	14.163	1		18.126	0		18.126	0
	17.863	1		16.027	0		16.027	0
	16.936	1		13.445	0		13.445	0
	15.248	1		13.998	0		13.998	0
	18.819	1		15.346	0		15.346	0
	18.321	1		14.451	0		14.451	0
	15.29	1		14.07	0		14.07	0
	14.5	1		15.237	0		15.237	0
	14.862	1		13.138	0		13.138	0
	13.355	1		14.016	0		14.016	0
	21.049	1		15.388	0		15.388	0
	12.472	1		15.355	0		15.355	0
	14.244	1		15.261	0		15.261	0
	15.169	1		15.782	0		15.782	0
	13.649	1		15.835	0		15.835	0
	15.03	1		16.159	0		16.159	0
	18.117	1		17.759	0		17.759	0
	18.04	1		18.138	0		18.138	0
	13.364	1		15.53	0		15.53	0
	16.864	1		15.776	0		15.776	0
	13.86	1		16.646	0		16.646	0
	19.507	1		16.071	0		16.071	0
	16.27	1		14.535	0		14.535	0
	16.456	1		14.838	0		14.838	0
	14.176	1		17.413	0		17.413	0
	16.896	1		16.713	0		16.713	0
	16.851	1		14.311	0		14.311	0
	13.262	1		21.341	0		21.341	0
	17.412	1		17.555	0		17.555	0
	16.55	1		14.608	0		14.608	0
	16.397	1		14.937	0		14.937	0
	18.275	1		17.496	0		17.496	0
	15.731	1		15.627	0		15.627	0
	16.943	1		18.301	0		18.301	0
	13.921	1		20.91	0		20.91	0
	15.055	1		17.317	0		17.317	0
	17.804	1		16.789	0		16.789	0
	15.939	1		18.324	0		18.324	0
	17.862	1		17.361	0		17.361	0
	16.015	1		16.045	0		16.045	0
	16.318	1		18.203	0		18.203	0
	16.994	1		16.308	0		16.308	0
	17.454	1		13.42	0		13.42	0
	17.117	1		14.262	0		14.262	0
	19.509	1		21.721	0		21.721	0
	15.372	1		15.786	0		15.786	0
	12.673	1		18.813	0		18.813	0
	17.782	1		18.891	0		18.891	0
	15.827	1		18.227	0		18.227	0
	17.527	1		18.257	0		18.257	0
	12.79	1		18.829	0		18.829	0
	18.653	1		17.351	0		17.351	0
	15.346	1		15.333	0		15.333	0
	13.129	1		19.289	0		19.289	0
	19.985	1		16.007	0		16.007	0
	15.458	1		18.572	0		18.572	0
	16.476	1		16.882	0		16.882	0
	17.507	1		18.751	0		18.751	0
	17.442	1		24.731	0		24.731	0
	20.286	1		17.051	0		17.051	0
	13.894	1		17.536	0		17.536	0
	17.71	1		18.38	0		18.38	0
	18.197	1		16.921	0		16.921	0
	19.433	1		14.163	0		14.163	0
	21.316	1		19.431	0		19.431	0
	17.69	1		18.187	0		18.187	0
	20.864	1		16.7	0		16.7	0
	15.731	1		20.133	0		20.133	0
	17.09	1		18.4	0		18.4	0
	14.796	1		17.493	0		17.493	0
	14.641	1		15.323	0		15.323	0
	18.016	1		16.968	0		16.968	0
	18.023	1		14.755	0		14.755	0
	19.069	1		16.191	0		16.191	0
	17.951	1		15.787	0		15.787	0
	15.398	1		14.678	0		14.678	0
	17.22	1		15.333	0		15.333	0
	17.843	1		15.631	0		15.631	0
	18.84	1		17.935	0		17.935	0
	18.253	1		15.085	0		15.085	0
	20.809	1		16.581	0		16.581	0
	15.89	1		16.273	0		16.273	0
	18.369	1		14.664	0		14.664	0
	19.455	1		20.219	0		20.219	0
	17.969	1		16.387	0		16.387	0
	16.93	1		11.367	0		11.367	0
	16.801	1		18.569	0		18.569	0
	17.881	1		20.305	0		20.305	0
	19.712	1		15.345	0		15.345	0
	16.338	1		15.113	0		15.113	0
	15.655	1		17.593	0		17.593	0
	16.092	1		13.443	0		13.443	0
	13.026	1		16.916	0		16.916	0
	23.629	1		12.491	0		12.491	0
	18.465	1		13.741	0		13.741	0
	16.893	1		13.675	0		13.675	0
	18.126	1		16.074	0		16.074	0
	16.703	1		16.457	0		16.457	0
	15.892	1		14.87	0		14.87	0
	18.51	1		16.371	0		16.371	0
	15.779	1		20.123	0		20.123	0
	17.368	1		13.688	0		13.688	0
	19.629	1		13.47	0		13.47	0
	17.885	1		16.234	0		16.234	0
	23.54	1		20.48	0		20.48	0
	18.633	1		13.851	0		13.851	0
	15.079	1		12.928	0		12.928	0
	16.18	1		13.16	0		13.16	0
	17.372	1		19.141	0		19.141	0
	21.123	1		17.049	0		17.049	0
	15.096	1		15.01	0		15.01	0
	20.203	1		16.951	0		16.951	0
	16.59	1		16.249	0		16.249	0
	16.854	1		17.417	0		17.417	0
	15.939	1		16.552	0		16.552	0
	16.95	1		13.548	0		13.548	0
	16.646	1		14.957	0		14.957	0
	15.093	1		15.118	0		15.118	0
	19.562	1		11.355	0		11.355	0
	15.646	1		18.761	0		18.761	0
	14.701	1		16.823	0		16.823	0
	16.559	1		13.438	0		13.438	0
	23.731	1		11.825	0		11.825	0
	19.16	1		16.628	0		16.628	0
	24.073	1		15.365	0		15.365	0
	19.434	1		15.874	0		15.874	0
	15.586	1		17.181	0		17.181	0
	20.179	1		14.572	0		14.572	0
	19.814	1		15.075	0		15.075	0
	23.196	1		16.999	0		16.999	0
	24.921	1		15.866	0		15.866	0
	20.438	1		16.401	0		16.401	0
	21.099	1		14.643	0		14.643	0
	14.257	1		18.507	0		18.507	0
	16.973	1		16.093	0		16.093	0
	19.788	1		13.632	0		13.632	0
	15.513	1		13.838	0		13.838	0
	16.121	1		17.832	0		17.832	0
	22.168	1		13.56	0		13.56	0
	17.834	1		15.096	0		15.096	0
	16.832	1		15.456	0		15.456	0
	18.7	1		17.028	0		17.028	0
	13.49	1		16.632	0		16.632	0
	16.462	1		17.431	0		17.431	0
	15.247	1		11.682	0		11.682	0
	16.845	1		15.032	0		15.032	0
	19.631	1		14.813	0		14.813	0
	20.933	1		14.296	0		14.296	0
	18.281	1		15.869	0		15.869	0
	19.259	1		14.88	0		14.88	0
	19.116	1		21.343	0		21.343	0
	19.874	1		17.566	0		17.566	0
	23.66	1		13.485	0		13.485	0
	22.239	1		14.741	0		14.741	0
	16.117	1		11.979	0		11.979	0
	20.435	1		15.501	0		15.501	0
	24.378	1		17.253	0		17.253	0
	18.951	1		14.938	0		14.938	0
	19.443	1		16.202	0		16.202	0
	18.024	1		16.915	0		16.915	0
	17.496	1		14.124	0		14.124	0
	14.064	1		12.127	0		12.127	0
	27.005	1		18.336	0		18.336	0
	18.786	1		14.414	0		14.414	0
	17.625	1		17.401	0		17.401	0
	19.448	1		13.222	0		13.222	0
	18.89	1		12.789	0		12.789	0
	17.173	1		16.166	0		16.166	0
	16.208	1		11.582	0		11.582	0
	17.418	1		17.162	0		17.162	0
	19.856	1		15.025	0		15.025	0
	20.019	1		15.998	0		15.998	0
	17.833	1		16.842	0		16.842	0
	17.059	1		16.504	0		16.504	0
	17.69	1		17.54	0		17.54	0
	17.361	1		16.633	0		16.633	0
	22.664	1		16.364	0		16.364	0
	19.183	1		16.021	0		16.021	0
	22.273	1		16.999	0		16.999	0
	23.117	1		14.287	0		14.287	0
	17.446	1		13.981	0		13.981	0
	17.383	1		15.121	0		15.121	0
	18.164	1		16.446	0		16.446	0
	20.469	1		17.239	0		17.239	0
	16.136	1		17.46	0		17.46	0
	19.216	1		17.733	0		17.733	0
	17.733	1		15.149	0		15.149	0
	24.617	1		14.984	0		14.984	0
	16.698	1		19.525	0		19.525	0
	21.023	1		16.644	0		16.644	0
	14.744	1		15.201	0		15.201	0
	19.542	1		15.744	0		15.744	0
	17.514	1		19.634	0		19.634	0
	21.441	1		16.309	0		16.309	0
	18.502	1		16.587	0		16.587	0
	17.289	1		16.215	0		16.215	0
	23.265	1		18.865	0		18.865	0
	21.242	1		15.269	0		15.269	0
	16.967	1		19.911	0		19.911	0
	15.491	1		18.121	0		18.121	0
	20.196	1		21.913	0		21.913	0
	16.071	1		18.61	0		18.61	0
	14.269	1		18.277	0		18.277	0
	18.275	1		12.539	0		12.539	0
	19.121	1		18.792	0		18.792	0
	17.195	1		23.39	0		23.39	0
	20.935	1		15.218	0		15.218	0
				18.566	0		18.566	0
				17.748	0		17.748	0
				16.145	0		16.145	0
				18.825	0		18.825	0
				21.998	0		21.998	0
				23.382	0		23.382	0
				19.282	0		19.282	0
				16.13	0		16.13	0
				15.559	0		15.559	0
				17.578	0		17.578	0
				21.618	0		21.618	0
				18.324	0		18.324	0
				14.084	0		14.084	0
				12.907	0		12.907	0
				18.16	0		18.16	0
				19.994	0		19.994	0
				13.735	0		13.735	0
				19.031	0		19.031	0
				21.362	0		21.362	0
				14.922	0		14.922	0
				18.331	0		18.331	0
				17.066	0		17.066	0
				13.927	0		13.927	0
				15.708	0		15.708	0
				15.619	0		15.619	0
				18.494	0		18.494	0
				18.763	0		18.763	0
				21.37	0		21.37	0
				17.675	0		17.675	0
				21.221	0		21.221	0
				16.143	0		16.143	0
				16.712	0		16.712	0
				19.852	0		19.852	0
				15.564	0		15.564	0
				19.936	0		19.936	0
				17.897	0		17.897	0
				17.362	0		17.362	0
				15.423	0		15.423	0
				16.103	0		16.103	0
				18.865	0		18.865	0
				14.255	0		14.255	0
				17.014	0		17.014	0
				17.187	0		17.187	0
				16.237	0		16.237	0
				18.781	0		18.781	0
				14.892	0		14.892	0
				16.618	0		16.618	0
				16.061	0		16.061	0
				14.783	0		14.783	0
				17.29	0		17.29	0
				16.57	0		16.57	0
				14.953	0		14.953	0
				17.336	0		17.336	0
				14.932	0		14.932	0
				16.729	0		16.729	0
				16.401	0		16.401	0
				17.428	0		17.428	0
				15.23	0		15.23	0
				17.932	0		17.932	0
				17.017	0		17.017	0
				16.383	0		16.383	0
				15.899	0		15.899	0
				18.588	0		18.588	0
				16.143	0		16.143	0
				17.128	0		17.128	0
				20.064	0		20.064	0
				17.522	0		17.522	0
				14.096	0		14.096	0
				15.651	0		15.651	0
				15.637	0		15.637	0
				17.94	0		17.94	0
				16.082	0		16.082	0
				18.733	0		18.733	0
				13.401	0		13.401	0
				15.622	0		15.622	0
				17.305	0		17.305	0
				16.896	0		16.896	0
				17.363	0		17.363	0
				16.251	0		16.251	0
				13.311	0		13.311	0
				16.251	0		16.251	0
							17.69	1
							16.98	1
							16.677	1
							18.883	1
							16.319	1
							16.197	1
							14.318	1
							13.825	1
							17.065	1
							16.314	1
							17.493	1
							17.157	1
							15.245	1
							17.708	1
							15.329	1
							17.73	1
							15.858	1
							17.841	1
							15.884	1
							17.668	1
							18.173	1
							18.774	1
							17.573	1
							17.55	1
							16.906	1
							16.539	1
							17.436	1
							15.894	1
							13.483	1
							16.029	1
							17.444	1
							14.695	1
							14.884	1
							18.747	1
							15.708	1
							16.369	1
							16.13	1
							18.018	1
							16.539	1
							14.43	1
							16.552	1
							14.036	1
							17.343	1
							15.763	1
							15.672	1
							16.472	1
							20.339	1
							18.995	1
							19.798	1
							14.872	1
							18.2	1
							23.246	1
							17.823	1
							15.856	1
							18.251	1
							18.231	1
							18.983	1
							16.012	1
							19.291	1
							17.659	1
							22.593	1
							19.412	1
							17.622	1
							16.829	1
							16.084	1
							16.488	1
							15.722	1
							17.906	1
							18.654	1
							19.125	1
							16.559	1
							15.923	1
							18.138	1
							15.47	1
							18.582	1
							18.642	1
							17.914	1
							18.32	1
							14.235	1
							20.457	1
							16.156	1
							14.946	1
							19.863	1
							14.238	1
							16.061	1
							20.089	1
							20.429	1
							15.556	1
							18.771	1
							16.448	1
							17.531	1
							19.517	1
							16.86	1
							14.967	1
							17.204	1
							17.872	1
							16.05	1
							16.089	1
							20.889	1
							13.278	1
							18.198	1
							17.195	1
							18.993	1
							16.697	1
							17.562	1
							19.04	1
							18.104	1
							16.94	1
							19.306	1
							14.911	1
							19.13	1
							14.384	1
							14.982	1
							19.433	1
							16.401	1
							19.433	1
							16.929	1
							21.118	1
							19.003	1
							15.9	1
							15.594	1
							16.132	1
							17.708	1
							16.961	1
							18.19	1
							17.432	1
							16.936	1
							16.452	1
							17.696	1
							14.254	1
							18.735	1
							20.079	1
							14.521	1
							14.343	1
							17.712	1
							15.126	1
							19.522	1
							19.255	1
							14.649	1
							14.819	1
							16.534	1
							16.288	1
							19.909	1
							17.985	1
							18.09	1
							21.377	1
							14.725	1
							17.803	1
							14.986	1
							19.203	1
							18.279	1
							16.842	1
							16.75	1
							18.506	1
							18.341	1
							17.034	1
							16.374	1
							15.912	1
							13.997	1
							18.967	1
							18.759	1
							17.306	1
							18.307	1
							15.743	1
							17.927	1
							15.223	1
							12.167	1
							12.586	1
							14.14	1
							16.528	1
							19.829	1
							16.261	1
							21.939	1
							17.26	1
							17.852	1
							19.442	1
							17.208	1
							18.118	1
							20.258	1
							15.516	1
							17.864	1
							16.699	1
							18.308	1
							21.781	1
							26.102	1
							17.465	1
							16.989	1
							23.911	1
							18.841	1
							15.983	1
							17.726	1
							20.02	1
							15.414	1
							14.59	1
							17.869	1
							17.738	1
							18.767	1
							17.992	1
							21.686	1
							18.599	1
							24.557	1
							15.123	1
							9.88	1
							16.685	1
							18.559	1
							18.09	1
							17.99	1
							20.145	1
							16.586	1
							14.929	1
							16.54	1
							18.818	1
							16.445	1
							15.654	1
							19.138	1
							15.343	1
							17.067	1
							20.969	1
							15.882	1
							17.003	1
							19.43	1
							20.611	1
							17.634	1
							17.685	1
							17.458	1
							15.475	1
							20.511	1
							14.517	1
							14.162	1
							17.249	1
							11.17	1
							17.725	1
							17.507	1
							17.715	1
							16.59	1
							15.662	1
							18.675	1
							18.531	1
							17.793	1
							19.437	1
							18.106	1
							15.568	1
							20.994	1
							16.497	1
							13.705	1
							16.997	1
							16.186	1
							22.687	1
							19.437	1
							17.389	1
							17.611	1
							16.909	1
							19.497	1
							19.01	1
							19.351	1
							15.4	1
							20.507	1
							23.203	1
							21.551	1
							20.071	1
							20.183	1
							17.734	1
							17.08	1
							16.942	1
							15.205	1
							19.808	1
							22.268	1
							17.673	1
							19.336	1
							17.705	1
							17.998	1
							17.772	1
							13.894	1
							15.137	1
							18.273	1
							17.782	1
							17.033	1
							19.675	1
							18.841	1
							15.76	1
							16.263	1
							17.606	1
							17.562	1
							18.105	1
							16.472	1
							20.436	1
							16.866	1
							15.944	1
							16.585	1
							15.166	1
							17.48	1
							20.862	1
							16.497	1
							17.718	1
							21.88	1
							15.364	1
							19.864	1
							15.422	1
							17.767	1
							15.983	1
							16.131	1
							16.513	1
							14.546	1
							17.26	1
							18.682	1
							17.126	1
							18.543	1
							18.608	1
							13.341	1
							19.065	1
							16.231	1
							17.79	1
							18.531	1
							15.43	1
							14.582	1
							14.712	1
							15.858	1
							16.658	1
							20.455	1
							17.741	1
							16.879	1
							16.789	1
							20.318	1
							17.244	1
							15.774	1
							20.14	1
							18.687	1
							18.104	1
							21.173	1
							19.785	1
							15.89	1
							20.376	1
							19.132	1
							15.915	1
							16.629	1
							17.655	1
							19.104	1
							17.817	1
							19.055	1
							16.52	1
							19.733	1
							13.659	1
							21.51	1
							19.568	1
							18.146	1
							16.781	1
							17.926	1
							20.421	1
							14.504	1
							22.596	1
							17.429	1
							17.35	1
							22.37	1
							25.214	1
							18.168	1
							14.368	1
							17.735	1
							17.503	1
							17.59	1
							26.092	1
							17.426	1
							18.649	1
							20.867	1
							15.712	1
							20.523	1
							17.733	1
							19.297	1
							16.672	1
							15.586	1
							19.453	1
							15.469	1
							18.709	1
							18.682	1
							19.693	1
							16.637	1
							15.078	1
							18.889	1
							18.096	1
							17.176	1
							18.818	1
							15.089	1
							17.283	1
							17.074	1
							15.452	1
							14.893	1
							18.322	1
							22.849	1
							13.753	1
							14.295	1
							12.994	1
							19.982	1
							17.453	1
							16.373	1
							15.456	1
							20.095	1
							15.619	1
							19.852	1
							18.2	1
							17.327	1
							17.707	1
							17.351	1
							17.603	1
							16.983	1
							25.554	1
							20.247	1
							13.424	1
							17.862	1
							22.148	1
							15.996	1
							17.07	1
							20.907	1
							15.962	1
							22.618	1
							17.999	1
							12.705	1
							13.372	1
							15.553	1
							16.503	1
							19.955	1
							17.472	1
							20.752	1
							19.428	1
							12.077	1
							16.45	1
							22.359	1
							19.095	1
							17.62	1
							18.134	1
							24.221	1
							15.394	1
							19.322	1
							16.715	1
							12.781	1
							17.175	1
							18.397	1
							16.433	1
							19.665	1
							14.679	1
							18.08	1
							18.29	1
							15.667	1
							19.66	1
							22.086	1
							15.74	1
							15.346	1
							15.18	1
							17.882	1
							18.175	1
							20.435	1
							18.841	1
							19.034	1
							16.5	1
							17.967	1
							19.014	1
							22.456	1
							19.052	1
							17.319	1
							19.391	1
							17.336	1
							14.071	1
							16.263	1
							18.083	1
							18.888	1
							19.137	1
							17.556	1
							14.073	1
							16.139	1
							17.392	1
							14.497	1
							15.622	1
							17.563	1
							16.802	1
							20.129	1
							19.251	1
							19.02	1
							18.783	1
							19.098	1
							17.952	1
							19.071	1
							16.335	1
							13.172	1
							12.149	1
							15.827	1
							15.807	1
							13.123	1
							18.439	1
							15.481	1
							17.052	1
							15.003	1
							11.824	1
							15.339	1
							13.461	1
							21.127	1
							19.348	1
							20.504	1
							18.709	1
							17.563	1
							13.644	1
							15.694	1
							14.903	1
							12.934	1
							14.395	1
							10.556	1
							16.305	1
							15.354	1
							16.548	1
							18.117	1
							16.539	1
							13.633	1
							16.536	1
							17.863	1
							18.48	1
							16.737	1
							17.278	1
							16.187	1
							20.555	1
							13.461	1
							14.858	1
							15.637	1
							13.484	1
							12.634	1
							19.258	1
							16.017	1
							23.498	1
							12.298	1
							17.342	1
							16.401	1
							13.36	1
							20.159	1
							14.084	1
							15.626	1
							18.862	1
							16.984	1
							17.829	1
							22.186	1
							18.762	1
							15.29	1
							15.981	1
							16.841	1
							14.056	1
							19.18	1
							15.173	1
							14.484	1
							13.418	1
							16.966	1
							19.097	1
							14.713	1
							19.023	1
							14.607	1
							11.882	1
							17.337	1
							17.045	1
							15.014	1
							16.401	1
							18.582	1
							15.525	1
							13.417	1
							15.939	1
							13.496	1
							15.796	1
							13.962	1
							14.416	1
							14.921	1
							14.921	1
							17.622	1
							15.884	1
							16.309	1
							17.938	1
							17.465	1
							16.544	1
							17.512	1
							17.668	1
							17.118	1
							17.924	1
							18.874	1
							12.621	1
							14.731	1
							16.884	1
							21.472	1
							19.144	1
							19.24	1
							19.813	1
							21.276	1
							17.006	1
							20.85	1
							14.085	1
							15.323	1
							17.289	1
							16.934	1
							15.39	1
							15.28	1
							16.234	1
							14.695	1
							18.901	1
							17.959	1
							15.338	1
							18.199	1
							19.348	1
							16.917	1
							16.985	1
							15.471	1
							12.995	1
							17.336	1
							17.978	1
							17.169	1
							15.962	1
							13.528	1
							17.89	1
							18.135	1
							19.095	1
							17.178	1
							17.402	1
							16.618	1
							13.446	1
							15.349	1
							17.431	1
							18.51	1
							14.87	1
							17.063	1
							19.177	1
							16.596	1
							16.695	1
							19.526	1
							25.18	1
							17.562	1
							26.829	1
							17.228	1
							18.275	1
							17.695	1
							24.193	1
							12.769	1
							19.979	1
							18.41	1
							16.994	1
							19.214	1
							11.497	1
							17.598	1
							17.477	1
							16.185	1
							17.708	1
							11.466	1
							15.562	1
							19.048	1
							14.358	1
							14.386	1
							14.385	1
							8.566	1
							23.352	1
							15.565	1
							16.384	1
							19.112	1
							18.89	1
							17.047	1
							16.686	1
							13.207	1
							15.837	1
							18.94	1
							15.367	1
							18.409	1
							17.589	1
							20.225	1
							17.14	1
							14.151	1
							13.167	1
							18.046	1
							13.401	1
							15.051	1
							15.939	1
							21.642	1
							14.537	1
							18.65	1
							17.585	1
							15.182	1
							19.968	1
							21.953	1
							18.424	1
							14.259	1
							16.971	1
							15.171	1
							15.49	1
							19.209	1
							16.797	1
							15.401	1
							18.325	1
							15.181	1
							10.329	1
							18.529	1
							16.394	1
							15.36	1
							14.972	1
							17.536	1
							17.699	1
							18.94	1
							18.87	1
							15.285	1
							17.279	1
							13.035	1
							16.622	1
							15.824	1
							18.532	1
							16.539	1
							15.621	1
							13.744	1
							10.877	1
							15.413	1
							12.38	1
							17.211	1
							20.319	1
							22.173	1
							20.172	1
							15.731	1
							13.622	1
							18.623	1
							17.62	1
							13.567	1
							17.824	1
							20.183	1
							17.598	1
							9.034	1
							18.906	1
							17.008	1
							19.348	1
							16.741	1
							16.596	1
							19.66	1
							20.112	1
							17.028	1
							16.546	1
[truncated: 462 more rows]
