# Supplementary material for: Mutagenesis alters sperm swimming velocity in Astyanax cave fish
Source: Sci Rep. 2022 Nov 15;12:18709. doi: 10.1038/s41598-022-22486-5 (PMC9666463; doi:10.1038/s41598-022-22486-5)
Supplement: Supplementary file 5 — Supplementary Information 5. [file 41598_2022_22486_MOESM5_ESM.xlsx]

## Sheet: 301
Test	62.028	56.7027	51.7735	0.913069	0.914147	6.01286	3.57143
	33.337	21.6731	18.1519	0.837529	0.650122	2.49824	4.7619
	52.8285	37.5403	31.0108	0.826067	0.710607	2.48976	4.7619		301	18.3965	12.0581	11.8147	0.16214	0.186931	13.3405	16.4864
	31.629	7.59573	6.64772	0.875192	0.24015	2.38216	4.7619		0.394838	53.5221	28.7251	24.5245	0.832181	0.547425	17.039	35.9551
	57.4035	43.192	34.841	0.806653	0.752428	2.02492	5		1198.5	0.343718	0.419775	0.48175	0.194837	0.341472	0.782936	0.458527
	172.623	13.3653	9.68788	0.724856	0.0774244	1.43601	5.26316			1.03248	0.974383	0.98106	0.920561	0.944364	1.26272	0.943821
	107.092	20.2469	14.0797	0.695401	0.189061	1.34833	5.26316		0.452286	55.6379	28.1193	46.6558	1.65921	0.505397	406.479	31.6417	1247
	52.6864	27.1306	20.4088	0.752242	0.514944	1.52123	5.26316		0.337391	50.8497	29.7973	51.9141	1.74224	0.585988	535.566	37.499	1150
	75.9549	58.9513	44.0306	0.746898	0.776135	1.49709	5.26316
	38.681	23.6028	17.2329	0.73012	0.610191	1.55042	5.26316
	21.216	6.32528	4.31462	0.682123	0.298137	1.04523	5.55556	301	1198.5	0.343718	0.419775	0.48175
	69.814	47.7888	31.5548	0.660297	0.684515	0.988439	5.55556
	105.094	42.0425	28.4811	0.677434	0.400047	1.00005	5.55556
	33.0329	13.5739	9.26629	0.682655	0.410921	0.988532	5.55556			53.5221
	52.3229	47.7448	30.9355	0.647934	0.912503	0.96942	5.55556			18.3965
	73.1815	29.2609	19.01	0.649672	0.39984	0.984968	5.55556		LowTail	16.7291
	69.6049	44.3913	28.9924	0.653109	0.637761	0.986243	5.55556		HighTail	90.3152
	80.4601	22.7125	17.5312	0.771875	0.282282	1.1685	5.55556		Low	1
	60.7287	38.2965	25.6149	0.668858	0.630617	1.00688	5.55556		High	29
	45.4948	33.562	22.9094	0.682601	0.737711	1.03906	5.55556		n	901
	86.6725	43.908	28.7749	0.655344	0.506597	0.98491	5.55556			0.00110988
	66.859	31.6882	20.1963	0.637344	0.473955	0.98707	5.55556			0.0321865
	58.7709	40.1978	26.6029	0.6618	0.683974	1.01202	5.55556			0.0332963
	42.4455	18.982	13.2492	0.69799	0.447208	1.05413	5.55556
	72.0216	47.63	31.7436	0.666462	0.661329	1.03006	5.55556
	77.1076	59.5451	40.1662	0.674551	0.772234	1.0128	5.55556
	66.0563	23.5176	16.6455	0.707786	0.356024	1.00748	5.55556
	53.8987	23.3727	11.5082	0.492377	0.433641	0.492377	5.88235
	58.6109	40.6711	19.9849	0.491377	0.693917	0.491377	5.88235
	30.4107	19.0183	9.76562	0.513485	0.625383	0.513485	5.88235
	41.4587	30.4439	16.1163	0.529376	0.73432	0.529376	5.88235
	49.7185	44.3025	22.7293	0.513048	0.891067	0.513048	5.88235
	72.3635	46.4716	23.119	0.497487	0.642196	0.497487	5.88235
	54.1743	32.4607	16.2047	0.499209	0.599189	0.499209	5.88235
	54.5633	41.6101	21.0336	0.505492	0.762603	0.505492	5.88235
	72.3599	37.4237	18.2532	0.487744	0.517188	0.487744	5.88235
	97.8829	49.1268	24.1197	0.490969	0.501893	0.490969	5.88235
	35.0528	12.6413	6.48612	0.513091	0.360635	0.513091	5.88235
	84.0008	59.6041	30.5245	0.512121	0.709566	0.512121	5.88235
	54.1071	30.7799	14.6011	0.47437	0.56887	0.47437	5.88235
	60.6506	11.6627	6.62316	0.567891	0.192294	0.567891	5.88235
	59.4335	18.6942	8.94115	0.478285	0.314539	0.478285	5.88235
	39.8513	28.3354	13.977	0.493269	0.71103	0.493269	5.88235
	55.5717	41.5092	21.3736	0.514912	0.746949	0.514912	5.88235
	38.0227	12.272	6.01677	0.490283	0.322756	0.490283	5.88235
	31.4677	14.5848	8.60018	0.589669	0.463484	0.589669	5.88235
	46.2265	36.1884	24.331	0.672341	0.782849	1.01247	5.88235
	53.2825	49.7618	23.9833	0.481963	0.933923	0.481963	5.88235
	57.8513	42.5842	19.8457	0.466034	0.736098	0.466034	5.88235
	88.5518	46.4784	18.0069	0.387426	0.524872	0.387426	5.88235
	18.2539	8.69966	4.59568	0.528259	0.476593	0.528259	6.25
	99.6875	17.6205	8.28641	0.47027	0.176758	0.731531	6.25
	38.319	25.065	11.7295	0.467964	0.654113	0.467964	6.25
	51.3482	22.9163	15.7342	0.686592	0.446293	1.45659	6.25
	56.4478	21.6609	11.3886	0.525767	0.383733	0.525767	6.25
	63.2144	27.3379	15.2093	0.556343	0.432463	0.556343	6.25
	36.6222	25.0934	16.4452	0.655359	0.685195	0.979986	6.66667
	59.8857	10.6477	2.91155	0.273443	0.177801	0.410165	6.66667
	49.6659	44.3678	21.1849	0.477483	0.893326	0.477483	6.66667
	36.6797	7.30272	5.64286	0.772707	0.199094	0.772707	7.14286
	61.9446	44.8669	38.9841	0.868884	0.724306	4.50547	8
	69.4528	53.4057	47.6284	0.891822	0.76895	4.54614	8
	37.4724	12.7793	5.93983	0.4648	0.341033	2.09361	8
	52.7076	39.6052	35.2131	0.889103	0.751413	3.85173	8.33333
	65.8084	24.7046	16.6757	0.675003	0.375402	4.31213	8.33333
	69.6018	60.1895	53.1395	0.88287	0.86477	3.53023	8.69565
	43.3783	24.8393	19.768	0.795837	0.572621	3.18989	9.09091
	58.25	24.9864	22.4163	0.89714	0.428951	2.81732	9.09091
	59.9756	45.8733	38.898	0.847944	0.764867	3.0125	9.09091
	67.4569	7.16986	4.57808	0.638517	0.106288	3.72913	9.375
	53.9075	30.77	25.6588	0.83389	0.570793	2.49184	9.52381
	41.6853	9.14051	7.97434	0.872418	0.219274	2.52052	9.52381
	46.4098	34.2672	29.4679	0.859945	0.738362	2.35166	9.52381
	66.3123	36.9129	30.3397	0.821927	0.556653	2.56737	9.52381
	82.2348	38.0154	36.5909	0.962527	0.462279	7.23492	9.67742
	53.9038	25.3685	20.2813	0.799468	0.470625	1.99413	10
	57.6793	41.4418	32.9282	0.794565	0.718488	1.98654	10
	69.2739	39.9006	33.1027	0.829629	0.575984	1.96577	10
	56.0238	47.5854	44.8887	0.943329	0.849378	7.42034	10
	36.7998	30.5052	24.1572	0.791905	0.828951	1.99643	10
	76.6363	27.5969	19.5043	0.706756	0.360102	2.06666	10
	48.3424	35.2381	28.4821	0.808277	0.728927	2.02169	10
	43.3682	6.06656	4.16943	0.68728	0.139885	2.29927	10
	77.7136	57.6968	48.0517	0.832832	0.742428	1.67686	10.5263
	69.4472	46.95	37.8269	0.805685	0.676053	1.64543	10.5263
	56.5657	39.8498	30.1157	0.75573	0.704487	1.51338	10.5263
	57.2787	15.9769	9.67098	0.605309	0.278933	1.3397	10.5263
	47.6024	17.1314	14.508	0.846864	0.359886	2.87099	10.5263
	53.2642	32.9278	23.9331	0.726835	0.618198	1.47934	10.5263
	45.7862	37.352	27.5195	0.736761	0.815792	1.47718	10.5263
	49.6953	13.6948	11.2883	0.824278	0.275576	1.64158	10.5263
	37.1621	24.0561	15.5257	0.645396	0.647328	0.970159	11.1111
	54.0174	14.0578	9.06263	0.644672	0.260245	0.937498	11.1111
	26.7073	13.2819	9.60416	0.723101	0.497313	1.08856	11.1111
	96.6687	32.3447	22.573	0.697888	0.334593	1.04855	11.1111
	42.9818	29.3077	19.564	0.667539	0.681864	0.998621	11.1111
	25.4203	7.54979	4.82863	0.639572	0.296998	1.02592	11.1111
	92.0239	55.3365	37.4593	0.676937	0.601327	0.995391	11.1111
	80.5996	36.6322	25.9263	0.707745	0.454496	0.967611	11.7647
	47.3849	36.786	23.8747	0.649016	0.776323	0.985001	11.7647
	67.2026	35.2691	32.7333	0.928102	0.524818	7.15014	12
	49.5464	31.8943	28.6964	0.899733	0.643727	3.9838	12.5
	44.6368	27.559	26.4045	0.958108	0.617404	4.14141	12.5
	37.2545	21.5789	18.901	0.8759	0.579231	4.08064	12.5
	96.1467	25.3951	19.9818	0.786838	0.264129	4.18551	12.5
	71.4066	18.1991	14.1594	0.778028	0.254866	4.41687	12.5
	69.4548	19.1339	14.3489	0.749921	0.275488	3.93328	12.5
	36.9153	28.0898	25.6745	0.914015	0.760927	4.42561	12.5
	86.5025	44.293	30.3658	0.685566	0.512043	1.02301	12.5
	62.1231	46.1919	40.172	0.869678	0.743553	3.48016	13.0435
	83.3376	14.5415	10.5372	0.724629	0.174489	2.95826	13.0435
	105.557	30.1959	15.3997	0.509991	0.286062	2.60666	13.0435
	56.8736	31.111	26.8377	0.862644	0.547019	7.37653	13.3333
	62.8679	29.5177	27.7612	0.940493	0.469519	6.25369	13.3333
	61.9086	22.5405	14.2385	0.631685	0.364093	5.53874	13.3333
	84.3508	9.33869	0.61377	0.0657234	0.110713	0.0985851	13.3333
	30.9637	27.0126	22.8938	0.847524	0.872396	2.98873	13.6364
	38.1256	28.352	24.1801	0.852854	0.743646	2.97299	13.6364
	23.9871	11.6877	9.7676	0.835713	0.48725	3.04338	13.6364
	64.5748	31.7442	27.0035	0.850658	0.491588	3.05383	13.6364
	73.7964	35.9313	32.1727	0.895396	0.486898	3.33149	13.6364
	65.7854	6.57606	5.7158	0.869182	0.0999624	4.04561	13.6364
	43.5841	17.9498	11.353	0.632489	0.411842	7.61692	13.8889
	22.9541	9.23512	7.74147	0.838264	0.40233	2.60819	14.2857
	71.4105	36.4435	30.3408	0.832542	0.510338	2.51906	14.2857
	40.2508	35.6879	32.6451	0.914739	0.886637	5.52995	14.8148
	66.5682	28.4768	25.8474	0.907666	0.427784	5.476	14.8148
	44.5219	23.7111	19.0389	0.802954	0.532571	2.0384	15
	178.795	32.8891	24.4979	0.744864	0.183949	2.02549	15
	98.2797	61.5346	59.4932	0.966826	0.626117	7.2978	15.1515
	56.3822	18.9259	13.5214	0.714437	0.335672	12.1012	15.3846
	44.8097	29.7718	27.0811	0.909624	0.664405	5.11623	15.3846
	58.2985	40.9668	36.9404	0.901714	0.702708	5.12056	15.3846
	71.0354	34.3295	32.2153	0.938416	0.483272	7.61269	15.625
	79.6071	17.2535	12.3118	0.71358	0.216733	1.45493	15.7895
	79.4623	33.5528	22.3763	0.666899	0.422248	1.35738	15.7895
	47.2791	30.9722	23.2639	0.751123	0.655092	1.51344	15.7895
	46.0328	31.2109	22.782	0.729937	0.678015	1.45809	15.7895
	61.732	35.5312	26.7697	0.753415	0.575571	1.5124	15.7895
	70.1306	40.3613	30.4312	0.753971	0.575516	1.50602	15.7895
	49.4554	19.9805	14.787	0.740072	0.40401	1.52158	15.7895
	43.7727	31.5954	23.4543	0.742332	0.721806	1.48668	15.7895
	38.2496	27.6277	20.8065	0.753101	0.722302	1.49203	15.7895
	65.6207	44.3174	33.1222	0.747386	0.675357	1.46894	15.7895
	28.6479	22.6833	19.9568	0.879804	0.791797	4.01873	15.7895
	55.1417	34.7769	26.4123	0.759477	0.630683	1.50935	15.7895
	72.6554	14.3594	8.7419	0.608791	0.197638	1.60412	15.7895
	65.8528	25.9166	23.5694	0.909431	0.393554	6.12699	16.129
	49.0158	38.8145	36.4281	0.938518	0.791877	7.71965	16.129
	62.7666	28.1401	21.0717	0.748813	0.44833	7.96012	16.129
	44.9006	16.1716	11.5559	0.71458	0.360163	6.57829	16.129
	94.0763	41.2725	36.1031	0.874749	0.438713	9.36019	16.129
	53.6181	18.08	11.1306	0.615627	0.3372	5.06857	16.6667
	57.802	33.9952	30.4292	0.895102	0.588132	4.03974	16.6667
	44.8154	31.9847	28.0207	0.876063	0.7137	4.01153	16.6667
	79.0221	52.08	47.8417	0.918619	0.659057	7.21212	16.6667
	53.4811	51.2244	45.6255	0.890698	0.957804	3.99911	16.6667
	44.9188	35.9721	31.931	0.887662	0.800824	3.95685	16.6667
	125.896	34.0333	23.6824	0.69586	0.27033	4.86461	17.2414
	76.2199	19.6493	18.0839	0.920334	0.257797	2.89074	17.3913
	57.8917	35.0183	31.0321	0.886168	0.604893	3.52978	17.3913
	35.4342	8.10472	6.18513	0.763152	0.228726	3.90142	17.3913
	57.0334	43.8376	38.4158	0.876321	0.768631	3.50803	17.3913
	56.8413	44.2825	38.5002	0.869423	0.779055	3.53172	17.3913
	48.1828	27.4237	25.8976	0.944353	0.569159	9.60806	17.6471
	32.2341	8.44957	7.93679	0.939312	0.262132	6.28457	17.8571
	37.8656	13.8999	11.6918	0.841146	0.367084	2.87486	18.1818
	42.5628	34.4294	29.1593	0.84693	0.808907	3.02461	18.1818
	44.5562	33.9856	29.0873	0.855871	0.762757	2.97849	18.1818
	64.1702	11.2742	7.30323	0.647785	0.175692	2.49503	18.1818
	78.7009	28.6138	22.5024	0.786417	0.363577	6.02107	18.5185
	55.6822	42.5925	40.2682	0.945429	0.764921	5.58396	18.5185
	94.1287	45.4608	41.0317	0.902572	0.482964	5.85572	18.5185
	59.9987	40.5431	37.1255	0.915704	0.675733	5.61089	18.5185
	18.7107	7.01344	5.72574	0.816395	0.374835	2.58235	18.75
	66.8831	25.9202	23.1038	0.891345	0.387544	6.49579	18.9189
	61.3334	40.3083	33.4622	0.830156	0.6572	2.53635	19.0476
	52.5484	31.2858	25.9544	0.82959	0.595372	2.48324	19.0476
	82.504	27.1638	21.7789	0.80176	0.329243	2.43314	19.0476
	68.1843	21.215	15.1367	0.713492	0.311141	2.71981	19.0476
	61.4166	20.3606	18.4238	0.904877	0.331516	2.39593	19.0476
	36.2765	25.5989	21.4944	0.83966	0.70566	2.49756	19.0476
	32.6229	26.9384	24.2645	0.900741	0.82575	5.05212	19.2308
	42.7192	30.1094	27.4264	0.910893	0.70482	5.05925	19.2308
	81.6478	24.3393	20.2285	0.831103	0.298102	5.00936	19.2308
	34.9357	18.8928	17.5505	0.928952	0.540786	8.77224	19.3548
	61.9078	10.0894	4.13785	0.41012	0.162974	4.96021	19.3548
	73.672	54.0801	41.7022	0.77112	0.734066	2.02698	20
	75.2794	14.3295	11.3205	0.790014	0.190351	9.25432	20
	137.105	14.5946	12.3417	0.845631	0.106449	5.09124	20
	72.2119	28.1662	25.5081	0.905628	0.390049	9.58262	20
	42.3577	34.3126	27.0794	0.789199	0.810066	1.94883	20
	53.7888	44.3708	40.8078	0.919698	0.824909	6.71485	20.6897
	72.0156	53.428	47.4785	0.888644	0.741895	3.95649	20.8333
	44.0447	12.5167	3.59224	0.286996	0.284181	10.0422	20.8333
	77.9887	21.0734	7.91346	0.375519	0.27021	4.42494	21.2121
	68.1608	53.2328	50.674	0.951931	0.780989	13.0238	21.4286
	55.7885	42.3277	41.3982	0.978042	0.758717	21.0334	21.4286
	40.9354	36.4771	34.1879	0.937245	0.891089	6.01466	21.4286
	49.1384	28.791	27.2013	0.944786	0.585917	16.4066	21.4286
	39.7817	31.4101	27.5423	0.876861	0.789562	3.50585	21.7391
	43.8618	28.4597	25.0146	0.87895	0.648849	3.58044	21.7391
	44.1961	33.0883	28.5578	0.863077	0.748671	3.55954	21.7391
	91.9942	63.5474	55.4033	0.871842	0.690777	3.5097	21.7391
	16.645	6.43171	5.42757	0.843876	0.386406	3.50447	21.7391
	47.747	25.0769	20.7431	0.827178	0.525204	3.88961	21.7391
	85.0446	18.8868	15.5107	0.821241	0.222082	7.76418	21.875
	49.4684	38.2497	36.0792	0.943254	0.773215	10.8128	22.2222
	57.2775	41.0868	36.6304	0.891535	0.71733	17.1225	22.2222
	65.0897	38.0657	34.6721	0.910848	0.584819	5.32296	22.2222
	43.0454	37.2493	34.2102	0.918412	0.865349	5.37761	22.2222
	57.8703	39.9927	36.922	0.923217	0.691075	9.33769	22.2222
	62.4288	15.9284	14.7526	0.926185	0.255145	3.61965	22.2222
	81.8358	25.2926	21.5467	0.851898	0.309065	5.40711	22.2222
	19.0747	7.37826	6.17172	0.836473	0.38681	2.57329	22.2222
	63.3462	27.4077	19.522	0.712282	0.432665	5.59605	22.5806
	74.4301	28.1967	23.4869	0.832966	0.378834	10.1535	22.6415
	60.9429	38.2365	32.7713	0.857068	0.627415	3.06316	22.7273
	39.1957	26.3793	22.6374	0.85815	0.673014	3.0152	22.7273
	83.8903	33.9939	29.0227	0.853762	0.405218	3.01272	22.7273
	45.3087	8.08925	6.41152	0.792597	0.178536	2.91452	22.7273
	36.2659	9.23946	7.86491	0.85123	0.25477	2.81064	22.7273
	28.2889	19.4271	16.9054	0.870196	0.686739	3.54207	22.7273
	75.9016	14.8011	11.8833	0.802861	0.195004	12.742	22.9167
	72.2476	17.9051	15.7744	0.881	0.247829	12.7534	22.9167
	66.7199	26.6907	22.9528	0.859954	0.400042	4.72264	23.0769
	44.3307	32.5204	29.6701	0.912352	0.733587	5.08912	23.0769
	56.859	44.5683	40.5715	0.910323	0.783838	4.96353	23.0769
	59.6282	37.8603	35.6972	0.942867	0.634939	11.76	23.0769
	46.3335	35.3169	32.835	0.929727	0.762231	6.67349	23.0769
	39.6929	28.0463	25.5498	0.910986	0.706584	5.69974	23.0769
	40.5149	12.9059	5.44337	0.421775	0.318546	3.1228	23.3333
	49.5573	36.0627	29.933	0.830028	0.727697	2.51256	23.8095
	60.4571	34.7134	29.247	0.84253	0.574182	2.67534	23.8095
	35.3724	14.0886	12.5096	0.887924	0.398294	4.52347	24
	43.1356	29.339	26.1901	0.892671	0.680158	4.42235	24
	58.3292	37.9813	34.7677	0.91539	0.651155	4.7093	24
	54.1169	37.8386	33.7221	0.891209	0.699202	4.47528	24
	67.7661	34.6395	32.8907	0.949515	0.511163	6.49719	24.1379
	32.5243	27.0622	24.998	0.923722	0.832061	7.19598	24.1379
	49.2749	33.257	30.9369	0.930237	0.674929	6.50132	24.1379
	65.9288	27.4242	20.8473	0.760178	0.415968	15.9069	24.1379
	70.2468	44.6502	42.0496	0.941754	0.635619	10.7942	24.3243
	112.866	25.8422	23.1557	0.896044	0.228964	8.64606	24.3243
	67.8333	21.2293	17.6904	0.8333	0.312962	14.0721	24.3902
	55.7153	32.5792	28.9324	0.888064	0.584744	3.9815	25
	82.8395	58.5539	52.1546	0.890711	0.706835	9.1748	25
	57.9658	22.3035	18.5689	0.832554	0.38477	14.3293	25
	56.3206	24.8053	22.4313	0.904292	0.440431	8.54112	25
	69.8028	48.0392	45.4113	0.945296	0.688214	9.99563	25
	39.3431	27.3106	24.3616	0.892018	0.694165	4.03663	25
	54.9211	31.8364	24.1242	0.757755	0.579676	10.2375	25
	63.7407	48.0877	44.4882	0.925147	0.754427	6.00607	25
	44.7591	41.4582	37.3105	0.899955	0.926251	3.97395	25
	41.434	31.1663	29.552	0.948206	0.752192	10.0601	25
	50.9524	10.4398	4.35366	0.417026	0.204893	15.14	25.641
	39.1494	26.3466	24.8396	0.942802	0.672976	10.2947	25.641
	123.125	35.509	23.2092	0.653614	0.288397	4.54976	25.8065
	54.4599	28.9758	26.8721	0.927398	0.532058	8.09926	25.8065
	55.1393	38.1627	34.9927	0.916933	0.692115	5.56759	25.9259
	20.7016	8.10449	6.78761	0.837512	0.391492	5.5013	25.9259
	57.8818	36.5726	33.6257	0.919423	0.631851	6.07842	25.9259
	82.0895	34.1027	30.0064	0.879881	0.415434	3.52528	26.087
	63.7276	30.8643	29.1172	0.943393	0.484316	14.6637	26.6667
	45.3285	34.9239	33.4995	0.959214	0.770462	11.6393	26.8293
	155.314	12.66	4.01826	0.317399	0.0815122	2.19476	26.9231
	48.704	31.6008	28.8317	0.912373	0.648833	5.00689	26.9231
	65.119	39.2167	34.9997	0.892468	0.602232	5.06722	26.9231
	33.976	20.4304	19.0718	0.933503	0.601317	6.02163	26.9231
	35.0595	22.9239	22.0691	0.962709	0.653859	19.1787	27.0833
	48.2408	33.5696	28.6487	0.853412	0.695877	3.04456	27.2727
	45.6798	14.0794	12.9323	0.91853	0.308219	6.998	27.2727
	64.4581	44.0347	41.2637	0.937071	0.683153	8.67252	27.2727
	67.6601	27.1465	21.7318	0.800539	0.401218	23.5953	27.4725
	74.5565	61.4795	58.328	0.948739	0.824603	12.2293	27.5
	52.2308	38.4217	36.6827	0.95474	0.735614	12.4164	27.5
	44.7164	31.0804	28.5583	0.918854	0.695055	6.72433	27.5862
	56.7215	47.3847	44.2838	0.93456	0.835393	6.39608	27.5862
	43.8231	21.5278	19.0039	0.882763	0.491242	4.1268	27.7778
	39.6406	27.9652	25.2058	0.901328	0.705469	4.45484	28
	46.0835	33.1876	29.3053	0.883021	0.720162	4.52691	28
	32.9078	27.5427	24.7713	0.89938	0.836965	4.48547	28
	106.129	31.7133	27.8689	0.878776	0.298818	4.61322	28
	35.3139	16.0898	14.9075	0.926521	0.455621	5.01161	28
	93.1327	58.8037	55.6987	0.947198	0.631397	7.83673	28.125
	44.9788	34.9038	32.6845	0.936417	0.776006	8.05219	28.125
	38.4818	34.1221	32.1155	0.941196	0.886706	7.97299	28.125
	67.8607	27.978	23.861	0.852849	0.412286	8.51785	28.125
	38.4536	27.0318	24.7279	0.914771	0.702973	6.08811	28.5714
	45.5793	20.4215	16.6113	0.813421	0.448044	6.48707	28.5714
	35.773	22.3941	20.1809	0.901168	0.626007	6.12298	28.5714
	21.445	7.68288	3.94613	0.513626	0.358259	4.38104	28.5714
	58.0574	43.3413	41.7103	0.962368	0.746525	16.3537	28.5714
	37.3065	18.8646	16.1228	0.854658	0.505667	17.9644	28.8889
	41.2318	31.4592	29.7903	0.946951	0.762983	7.16438	29.0323
	76.2404	53.1935	49.9596	0.939204	0.697708	7.4305	29.0323
	46.6295	7.34569	6.04247	0.822587	0.157533	3.96692	29.1667
	43.6727	17.3379	15.2214	0.877925	0.396997	4.04527	29.1667
	34.8585	26.755	24.0967	0.900645	0.767531	3.97822	29.1667
	29.3848	24.666	22.1231	0.896908	0.839415	4.4864	29.1667
	48.4309	39.0048	32.7756	0.840298	0.805369	37.0157	29.1667
	72.0412	31.5537	28.8215	0.91341	0.437995	4.36395	29.1667
	34.0087	16.4558	15.1917	0.923184	0.483869	16.1407	29.2683
	79.2492	33.4098	31.2841	0.936375	0.421579	12.3815	29.2683
	67.5786	44.1505	39.6178	0.897334	0.65332	23.9394	29.5082
	66.9477	39.1571	24.931	0.636693	0.584891	29.4211	29.6703
	37.0211	33.5254	32.5379	0.970543	0.905574	16.0462	29.7872
	56.4705	23.8886	21.8261	0.91366	0.423028	7.14805	30
	25.2049	10.788	7.50724	0.69589	0.42801	4.84274	30
	43.4273	18.3604	7.16751	0.390379	0.422784	26.0063	30.2083
	58.6673	38.8915	34.5247	0.887719	0.662916	8.83005	30.303
	42.8017	27.5616	26.3126	0.954682	0.643937	10.5918	30.303
	72.666	44.9295	43.0522	0.958217	0.618302	28.917	30.4348
	53.0545	37.9857	33.3782	0.878704	0.715975	3.5395	30.4348
	46.4556	30.1695	28.7935	0.95439	0.649427	15.9078	30.4348
	67.6871	30.5563	26.8751	0.879528	0.451434	3.66003	30.4348
	61.2072	29.5758	27.5915	0.932907	0.483208	9.00284	30.5556
	58.4101	36.6014	35.6286	0.973423	0.626628	8.27416	30.5556
	49.0431	37.9747	36.1143	0.951009	0.774313	38.3687	30.7692
	22.2014	8.06226	7.48378	0.928248	0.363143	7.62788	30.7692
	56.445	26.1431	24.3211	0.930306	0.463161	6.09656	31.0345
	48.1118	36.7359	33.9661	0.9246	0.763553	6.48095	31.0345
	73.8601	42.4525	39.4959	0.930356	0.574769	6.07719	31.0345
	63.8792	28.3002	5.63338	0.199058	0.443028	9.50985	31.25
	36.5298	29.0447	27.1869	0.936037	0.795098	7.98775	31.25
	45.1798	32.4818	30.6302	0.942994	0.718946	9.99227	31.4286
	70.686	51.8576	49.4178	0.952953	0.733633	10.6022	31.5789
	58.6103	44.3652	41.5957	0.937575	0.756952	11.4016	31.5789
	51.3596	13.8816	13.3916	0.964697	0.270283	2.50185	31.5789
	56.4811	38.871	35.4771	0.912687	0.688214	11.2003	31.5789
	40.6033	17.5586	8.32966	0.474392	0.432443	11.6929	31.6667
	47.3844	37.0545	35.1266	0.947973	0.781997	12.4107	31.7073
	20.905	6.03896	4.34667	0.719771	0.288876	5.30703	31.7073
	20.9955	9.85118	8.93704	0.907205	0.469206	3.9039	31.8182
	79.7614	35.4558	23.9923	0.676682	0.444523	33.9875	31.8681
	33.3458	14.7195	13.2229	0.898324	0.44142	4.42223	32
	59.4926	40.9054	37.2724	0.911186	0.687571	4.47932	32
	52.3399	36.4054	32.5671	0.89457	0.695556	4.50036	32
	51.3512	40.4595	37.0627	0.916042	0.787898	6.16552	32.1429
	34.5823	14.419	11.6119	0.805322	0.416947	48.1959	32.2917
	68.5446	32.939	29.6921	0.901425	0.480549	34.8269	32.2917
	63.9329	41.7675	39.2752	0.940327	0.653303	9.01697	32.3529
	32.1069	19.7194	18.3749	0.931821	0.614179	12.2536	32.5
	66.6076	27.1816	18.4021	0.677005	0.408086	28.9104	32.967
	40.8199	26.8362	25.2698	0.941631	0.657431	36.7009	32.967
	33.5724	21.9785	20.1332	0.916038	0.654661	5.41142	33.3333
	60.0389	46.2471	44.0501	0.952494	0.770284	23.5796	33.3333
	60.6816	23.4418	21.4112	0.913377	0.386308	19.5365	33.3333
	53.0525	26.8056	22.9231	0.855159	0.505266	4.07321	33.3333
	21.9401	12.1932	10.9182	0.895436	0.55575	4.95812	33.3333
	45.5571	13.272	8.76777	0.66062	0.291327	31.3908	33.3333
	37.6101	31.4128	29.5542	0.940834	0.835222	10.9923	33.3333
	54.5556	39.1749	35.7267	0.91198	0.718072	5.37778	33.3333
	83.3012	33.3928	31.8663	0.954287	0.400868	25.9681	33.7838
	68.4431	33.0301	27.9404	0.845907	0.482592	35.2934	34.0659
	69.3243	23.6738	12.4032	0.52392	0.341494	27.2443	34.0659
	57.1744	23.9378	21.5726	0.901194	0.418681	30.1436	34.2105
	48.8536	16.5195	14.8663	0.899921	0.338144	11.2442	34.2105
	64.2626	52.5046	49.2405	0.937833	0.817032	9.201	34.2857
	81.1562	30.2283	27.5122	0.910145	0.372471	8.06572	34.2857
	24.5827	8.05212	2.88241	0.357969	0.327553	8.61895	34.375
	33.9668	27.1936	25.307	0.930625	0.800592	6.31033	34.4828
	63.655	36.4906	35.825	0.98176	0.573255	6.87729	34.4828
	53.6862	41.789	38.6034	0.92377	0.778393	34.1453	34.5238
	38.3658	24.2203	22.4332	0.926212	0.631299	5.89809	34.6154
	62.8972	7.79124	2.41527	0.309997	0.123873	3.67129	34.7826
	50.9876	35.4932	34.4419	0.970381	0.696114	13.3771	34.7826
	80.3641	30.4097	27.088	0.890769	0.378399	14.2322	34.8837
	57.1608	35.2137	33.1822	0.942307	0.616047	14.705	34.8837
	58.9196	31.4345	26.8772	0.855022	0.533515	36.6346	35
	64.3398	42.5874	37.4572	0.879537	0.661913	12.2041	35
	72.8452	28.7771	22.0465	0.766114	0.395045	17.1352	35.0877
	45.4244	25.6885	20.1742	0.785343	0.56552	35.0364	35.1064
	48.4467	26.0772	9.81226	0.376277	0.538266	18.245	35.1064
	39.2091	29.8585	27.881	0.93377	0.76152	10.4679	35.1351
	72.671	19.1935	17.0188	0.886697	0.264115	9.4143	35.1351
	58.0774	34.5792	33.6923	0.974349	0.595399	36.7025	35.1648
	45.3823	15.2323	10.4398	0.685373	0.335643	17.8706	35.1648
	47.3346	18.8738	12.2226	0.647597	0.398731	23.6578	35.1648
	59.8658	26.727	12.8751	0.481727	0.446449	22.1853	35.1648
	76.5488	25.4609	22.9244	0.900376	0.332611	27.8202	35.2941
	47.3948	32.8198	30.7421	0.936694	0.692477	9.00783	35.2941
	46.1723	18.3208	16.1232	0.880053	0.396791	7.08535	35.2941
	36.4804	20.9772	19.8807	0.94773	0.575026	9.8309	35.2941
	68.2684	49.5682	42.4647	0.856693	0.726078	16.5957	35.2941
	48.4419	14.3171	11.0273	0.770221	0.295552	3.5483	35.2941
	46.3111	20.8193	14.7945	0.710612	0.449554	39.7031	35.4167
	46.8534	13.1375	8.42065	0.640961	0.280396	34.5652	35.4167
	52.3029	27.6958	18.5951	0.671405	0.529528	37.1518	35.4167
	71.4073	37.93	33.1067	0.872837	0.531178	47.5597	35.4167
	62.1231	38.2022	28.7329	0.752127	0.614944	27.587	35.443
	91.1669	24.1579	9.47997	0.392416	0.264986	19.4573	35.4839
	47.1325	33.1156	31.0536	0.937735	0.702606	7.32474	35.4839
	40.1709	32.248	30.2126	0.936884	0.802769	7.50281	35.4839
	72.9434	45.7416	42.7007	0.93352	0.627084	7.60259	35.4839
	45.8997	16.0514	14.4614	0.900941	0.349707	40.4765	35.5263
	76.5274	51.9023	48.4101	0.932716	0.678219	5.69006	35.7143
	74.3429	49.748	45.8172	0.920986	0.669169	6.01035	35.7143
	55.3698	38.1244	36.1471	0.948135	0.688541	18.3602	35.8491
	60.6647	27.5442	24.7474	0.898458	0.45404	35.2628	35.8974
	55.2694	21.9237	20.8705	0.951959	0.39667	11.9196	35.8974
	39.3404	34.9455	33.3924	0.955557	0.888286	11.642	35.8974
	106.111	30.8442	24.5963	0.797435	0.290678	18.0026	36
	61.5357	31.4296	30.2405	0.962168	0.510753	9.54479	36.1111
	42.9137	35.5437	33.8224	0.951572	0.828261	10.048	36.1111
	73.3421	37.9229	35.737	0.94236	0.517069	11.4606	36.1111
	38.7177	30.6937	30.0235	0.978165	0.792756	35.3249	36.1446
	45.7716	32.3917	31.1724	0.962357	0.707681	21.049	36.2069
	47.4543	25.4225	24.1311	0.949203	0.535727	36.3698	36.2637
	48.764	34.1396	32.7684	0.959836	0.700098	39.0749	36.2637
	74.2346	41.4077	39.4625	0.953022	0.557795	13.4939	36.3636
	55.6058	40.3389	38.9147	0.964695	0.725444	13.7817	36.3636
	31.3623	25.8838	24.4092	0.94303	0.825315	8.53835	36.3636
	53.3658	39.2541	37.3128	0.950545	0.735568	8.89906	36.3636
	77.618	27.3612	24.188	0.884025	0.352511	41.1262	36.4583
	58.8018	31.1382	28.4336	0.913142	0.529546	49.6306	36.4583
	75.7442	35.2446	34.2248	0.971066	0.46531	26.5215	36.6197
	24.8504	10.9203	6.66047	0.609915	0.439442	20.8523	36.6667
	38.7772	21.6727	20.0692	0.926013	0.558903	7.08171	36.6667
	55.9561	37.6865	36.4186	0.966356	0.673501	27.3638	36.7647
	62.6389	18.7502	14.7863	0.788593	0.299338	12.6795	36.8421
	56.4764	38.3946	36.4602	0.949618	0.679834	10.9304	36.8421
	22.1961	8.81756	7.66628	0.869432	0.397258	14.5292	36.8421
	84.3363	33.7245	28.6889	0.850684	0.399882	6.30831	37.037
	33.3473	24.6287	22.6089	0.917988	0.738553	7.24374	37.037
	31.4479	10.2702	9.43395	0.918573	0.32658	8.45787	37.037
	86.3552	51.1259	47.4155	0.927427	0.592042	9.55654	37.1429
	48.1428	27.4816	25.7601	0.93736	0.570834	10.1991	37.1429
	31.233	7.88511	7.19586	0.912589	0.252461	11.466	37.1429
	39.5704	26.9408	25.3698	0.94169	0.68083	11.3795	37.1429
	44.5745	32.2906	30.5679	0.946651	0.724419	9.91534	37.1429
	56.5756	38.1854	36.1083	0.945604	0.674944	14.0828	37.2093
	49.0353	25.4919	18.1036	0.710173	0.519868	32.8932	37.3494
	83.3018	36.8742	33.3349	0.904018	0.442657	34.6013	37.3626
	71.6193	29.6996	23.1964	0.781035	0.414687	27.5241	37.3626
	52.9017	32.7602	31.7654	0.969636	0.619265	19.8019	37.5
	36.5429	10.4736	2.56993	0.245373	0.28661	11.8241	37.5
	59.5991	26.366	13.4895	0.511626	0.442389	18.9902	37.5
	57.6478	38.1687	35.2364	0.923175	0.662102	17.3293	37.5
	60.5114	35.6443	33.0012	0.925847	0.589052	19.9992	37.5
	44.0547	35.5563	34.7187	0.976443	0.807093	27.7189	37.5
	70.9068	42.3289	38.9371	0.919871	0.596965	11.909	37.5
	52.7651	19.7406	12.6607	0.641356	0.374122	14.6381	37.7778
	40.4584	26.3869	24.5033	0.928619	0.652198	6.57626	37.931
	75.4979	50.5007	46.9103	0.928905	0.668901	6.51938	37.931
	63.5354	56.347	54.9032	0.974377	0.886859	21.2742	37.931
	40.5588	20.0712	16.8908	0.841543	0.494867	38.0236	38.0435
	24.1496	14.846	11.3686	0.765771	0.614749	19.5779	38.0952
	51.2824	37.1423	35.0436	0.943496	0.724271	12.7652	38.0952
	40.066	33.7248	32.3509	0.959262	0.841731	12.5774	38.0952
	40.9206	30.3581	29.0496	0.956898	0.741879	14.5588	38.0952
	39.5652	24.1666	22.984	0.951062	0.610806	8.96307	38.2353
	80.7667	50.0692	47.4784	0.948256	0.619924	9.33292	38.2353
	41.3451	29.1619	27.994	0.959952	0.705328	16.253	38.2979
	32.2432	26.526	25.6114	0.965518	0.822687	15.953	38.2979
	88.3497	29.5638	27.4966	0.930076	0.334623	35.0409	38.4615
	55.275	32.0074	12.4788	0.389874	0.579056	18.2552	38.4615
	32.4668	9.37171	4.82085	0.514405	0.288655	21.815	38.4615
	54.8167	20.3434	16.1798	0.795332	0.371117	36.3116	38.4615
	56.0326	17.264	15.0796	0.873471	0.308106	22.9143	38.4615
	44.9663	39.5265	38.0925	0.963722	0.879024	37.4517	38.4615
	52.6339	19.7404	18.3437	0.929246	0.37505	5.15467	38.4615
	26.256	15.7406	15.0317	0.954964	0.599505	13.531	38.4615
	81.6614	32.1506	29.3366	0.912475	0.393706	11.1334	38.4615
	79.6454	32.104	20.691	0.644498	0.403087	35.1885	38.5417
	64.4355	21.4432	16.3345	0.761758	0.332786	38.5388	38.5417
	63.066	56.0535	53.6444	0.957021	0.888807	14.6587	38.6364
	50.9298	9.92807	5.13371	0.517091	0.194936	11.6831	38.7097
	68.6995	40.7087	32.4035	0.795985	0.592562	30.5895	38.75
	44.8822	12.7767	9.39857	0.735603	0.284671	25.9724	38.75
	22.7975	7.92278	5.16115	0.651431	0.347528	17.8889	38.7755
	53.1533	29.3881	27.5641	0.937936	0.552892	10.1349	38.8889
	21.181	11.1955	10.8801	0.971827	0.528564	10.8611	38.8889
	34.029	28.2666	27.2593	0.964365	0.830663	12.4558	39.0244
	31.2456	7.21299	5.65648	0.784207	0.230848	5.16112	39.1304
	57.3196	6.26965	1.91481	0.305409	0.109381	10.5548	39.1304
	90.922	31.6907	29.022	0.915787	0.348549	5.24709	39.2857
	37.2389	16.1348	11.9436	0.740241	0.433278	36.8258	39.2857
	45.6921	32.5092	30.8606	0.949288	0.711483	8.30639	39.3939
	54.5675	38.9372	36.4924	0.937211	0.713561	8.6704	39.3939
	35.7336	16.2825	7.65869	0.470364	0.455662	23.0524	39.4737
	51.9909	26.0263	23.8704	0.917165	0.500593	10.3502	39.4737
	64.9364	35.6687	33.7055	0.94496	0.549287	10.9117	39.4737
	77.3687	19.3806	6.42528	0.331532	0.250496	15.7183	39.5604
	48.3181	13.6741	7.29156	0.533239	0.283001	12.9585	39.5833
	60.4641	36.4239	34.4371	0.945456	0.602405	39.7022	39.5833
	28.9198	9.56239	4.19686	0.438892	0.330652	26.2469	39.5833
	44.9324	29.6506	27.3695	0.923067	0.659894	19.0244	39.6226
	85.7675	23.2629	19.5813	0.84174	0.271232	18.8612	39.6825
	121.533	22.1593	17.331	0.782108	0.182333	23.795	40
	64.963	46.4074	43.8107	0.944044	0.714366	36.1987	40
	56.5428	38.9343	36.0898	0.926939	0.688581	9.36006	40
	53.8483	35.8347	34.209	0.954633	0.665475	12.1656	40
	68.3142	10.502	4.50851	0.4293	0.153731	9.31848	40
	41.0898	22.8711	21.8047	0.953373	0.556613	21.5542	40
	76.5364	32.9426	31.6134	0.95965	0.430418	11.4057	40
	47.9008	33.0722	30.8507	0.932828	0.690432	7.09931	40
	36.9704	23.7315	22.6443	0.954189	0.641904	10.9811	40
	52.2955	29.6493	28.0351	0.945558	0.566957	15.8773	40
	60.8526	9.32011	7.65964	0.821841	0.153159	4.1033	40
	83.52	30.3457	28.9442	0.953816	0.363334	24.2658	40.3226
	43.0966	28.5323	27.3011	0.95685	0.662054	15.9401	40.4255
	34.2586	19.7483	18.6831	0.946061	0.576447	12.9102	40.4762
	62.9226	56.9309	54.8647	0.963707	0.904777	10.0219	40.5405
	40.9016	25.7076	24.1926	0.941066	0.628523	11.7996	40.5405
	55.9931	24.1657	15.0805	0.624046	0.431584	30.3175	40.625
	28.1336	8.06736	4.10046	0.508278	0.286752	29.1389	40.625
	60.2427	40.8021	26.1774	0.64157	0.677295	32.9718	40.625
	42.3689	11.9221	11.5869	0.971888	0.281388	7.46018	40.625
	43.0669	22.4445	21.0187	0.936476	0.521153	8.85914	40.625
	62.3819	47.79	45.1765	0.945313	0.766088	8.48586	40.625
	53.541	45.6982	42.9794	0.940505	0.853518	7.94999	40.625
	51.8141	16.5159	7.15489	0.433212	0.318753	8.43031	40.6593
	51.5456	19.7012	18.7942	0.953962	0.382209	37.576	40.6593
	60.4281	21.036	12.1805	0.579033	0.348116	21.2618	40.7407
	51.9011	35.7195	31.4983	0.881824	0.688222	26.2715	40.7407
	52.1966	40.6076	37.523	0.924038	0.777975	28.0634	40.7407
	59.8111	39.5619	35.221	0.890277	0.661448	19.2314	40.9091
	49.7684	33.7485	32.2528	0.955682	0.678111	14.2466	40.9091
	51.6657	32.1793	22.195	0.689729	0.622838	17.7491	40.9091
	69.1976	26.5264	24.1604	0.910805	0.383343	11.6021	41.0256
	46.3338	25.4838	24.3223	0.954422	0.550004	11.6317	41.0256
	71.3993	46.6705	43.0377	0.922162	0.653655	11.2602	41.0256
	41.0202	27.9173	25.6671	0.919398	0.680575	29.675	41.0959
	66.2813	34.7988	32.5813	0.936278	0.525016	8.84293	41.1765
	44.9321	28.6546	27.3077	0.952997	0.637731	8.58967	41.1765
	42.6695	23.6354	22.6313	0.957519	0.553917	19.4016	41.1765
	41.6309	32.0197	30.9391	0.966251	0.769134	17.82	41.1765
	40.6144	29.6364	28.4144	0.958766	0.729703	15.4821	41.3043
	45.9617	13.1085	10.5388	0.803969	0.285204	6.65269	41.3793
	41.575	24.735	22.9932	0.929583	0.594948	6.91658	41.3793
	52.9836	41.9395	38.2021	0.910885	0.791557	18.142	41.5094
	62.3869	37.9441	22.831	0.601703	0.608206	19.0254	41.6667
	26.167	11.4034	8.71124	0.763916	0.435793	19.9973	41.6667
	60.5613	34.2684	32.1125	0.937088	0.565847	39.1547	41.6667
	66.1424	31.68	16.475	0.520042	0.478967	20.8109	41.6667
	18.6785	9.31116	3.38475	0.363516	0.498497	17.5151	41.6667
	56.5219	12.8456	5.01816	0.390652	0.227267	12.3894	41.6667
	49.7003	32.4775	30.7719	0.947482	0.653467	9.92312	41.6667
	48.8549	28.6425	26.2638	0.916951	0.586277	4.9287	41.6667
	49.6082	38.8186	36.8705	0.949815	0.782504	15.9622	41.6667
	58.4801	39.9761	37.3111	0.933335	0.683585	9.47422	41.6667
	41.2205	27.823	27.3615	0.983412	0.674979	37.0946	41.7582
	45.5517	11.9482	6.56447	0.549411	0.262299	17.2786	41.791
	39.3332	20.4153	19.7977	0.96975	0.519034	21.5772	41.8182
	102.045	12.9188	4.888	0.378364	0.126599	2.85036	41.9355
	64.0005	46.5831	44.271	0.950367	0.727855	10.8422	42.1053
	51.2546	20.9909	15.3602	0.731757	0.409541	42.4419	42.1053
	60.817	40.2133	38.9687	0.969051	0.661218	19.4233	42.3077
	45.8146	41.0598	40.4861	0.986029	0.896216	40.1602	42.3913
	54.3724	37.1018	35.1012	0.946078	0.682363	8.36247	42.4242
	48.2017	33.0274	31.1204	0.94226	0.685191	8.67212	42.4242
	62.6192	38.7333	36.77	0.949313	0.618553	11.8476	42.5
	50.8152	39.264	37.9983	0.967763	0.772684	15.101	42.5532
	79.6577	40.2959	38.6443	0.959014	0.505863	32.4162	42.6667
	59.2342	30.7904	29.5678	0.960294	0.519807	36.1447	42.7083
	48.2316	36.8186	36.1647	0.98224	0.76337	40.7696	42.7083
	95.0445	48.9211	24.1257	0.493155	0.514718	21.6752	42.7083
	54.5046	20.3976	11.0409	0.541285	0.374237	22.9584	42.8571
	59.754	38.1963	15.2397	0.398983	0.639226	17.7686	42.8571
	62.2863	20.4539	17.8383	0.872121	0.328386	39.0617	42.8571
	43.2746	15.2101	14.0177	0.921604	0.351478	9.52254	42.8571
	43.7157	34.0253	32.0676	0.942462	0.778332	9.42384	42.8571
	58.7648	42.9945	38.8096	0.902665	0.731637	37.6413	42.8571
	41.9044	32.9082	31.9765	0.971685	0.785317	38.693	43.0108
	44.0938	32.8943	31.8318	0.967701	0.746007	21.4204	43.1034
	45.8888	35.643	34.6861	0.973155	0.776725	38.1529	43.1579
	43.2392	36.4234	35.7592	0.981766	0.842369	41.7317	43.1579
	66.1081	45.342	38.6353	0.852086	0.685876	23.4106	43.1818
	60.1697	44.6671	43.3015	0.969428	0.742352	28.429	43.2432
Test	69.4778	50.0541	45.7943	0.914896	0.720434	23.135	43.2836
	49.9583	38.1652	36.998	0.969417	0.763942	38.0948	43.3333
	101.481	31.2695	26.6665	0.852795	0.308131	18.5166	43.3962
	50.6808	32.8658	31.6634	0.963414	0.648487	20.5264	43.3962
	67.7086	47.9128	45.7747	0.955375	0.707632	19.953	43.3962
	42.53	24.4428	23.6776	0.968694	0.57472	15.0371	43.4783
	53.4082	34.3265	14.2947	0.416434	0.642719	16.7508	43.617
	43.1482	29.2656	28.4041	0.970563	0.678258	19.5849	43.6364
	41.4208	20.0593	15.1699	0.756253	0.48428	11.906	43.75
	35.7213	9.515	4.92254	0.517346	0.266368	20.3107	43.75
	62.6429	42.2915	40.6121	0.960291	0.67512	15.7015	43.75
	38.7512	29.008	28.0306	0.966305	0.748571	17.3763	43.75
	52.5914	35.0859	33.0419	0.941743	0.667141	30.408	43.8356
	26.27	7.85451	5.51468	0.702104	0.298992	14.6001	43.8597
	47.5913	30.5825	28.8137	0.942162	0.642607	12.7566	43.9024
	60.8928	28.0415	18.3621	0.654818	0.460507	33.6775	43.956
	80.9897	33.3516	13.6456	0.409143	0.411801	17.5391	43.956
	69.5396	16.9731	13.478	0.794078	0.244079	13.6636	44
	92.513	61.3472	58.108	0.947198	0.66312	8.83869	44.1176
	23.7047	6.45162	3.62936	0.56255	0.272166	31.2733	44.2105
	41.0701	30.3261	28.2371	0.931116	0.738399	40.1094	44.2105
	52.8627	38.3336	29.0926	0.758932	0.725154	35.9929	44.2105
	46.2641	28.0771	27.5534	0.981346	0.606887	39.9578	44.2105
	47.2672	20.5972	18.8362	0.914503	0.435761	36.9271	44.3182
	38.4119	13.6472	11.9494	0.875594	0.355286	32.6328	44.4444
	76.6907	35.9546	35.0085	0.973688	0.468826	20.9711	44.4444
	72.1501	33.0423	30.9707	0.937305	0.457966	9.06542	44.4444
	69.8024	50.8141	48.7765	0.959902	0.727971	27.8762	44.4444
	25.0349	10.0314	9.43087	0.940134	0.400698	20.6376	44.4444
	65.0466	35.3837	30.0464	0.849158	0.543975	46.2135	44.5652
	67.0136	36.7682	33.9454	0.923227	0.548668	37.7262	44.6808
	56.1921	30.7559	22.4349	0.729451	0.547335	26.1107	44.6808
	48.9919	33.9121	33.0692	0.975145	0.692198	40.517	44.6808
	36.3969	14.7705	9.12028	0.617464	0.405819	14.6393	44.7761
	59.1067	29.1919	26.1551	0.895972	0.493884	37.9062	44.7917
	45.4346	32.1583	15.1294	0.470465	0.707794	23.0216	44.9438
	50.7968	37.9143	36.4718	0.961953	0.746391	11.5882	45
	48.7178	33.2087	31.8001	0.957584	0.681654	11.9956	45
	47.3136	26.2936	25.2412	0.959975	0.55573	13.3055	45
	51.0139	35.209	32.9256	0.935147	0.690184	35.3708	45.0549
	36.34	18.5113	17.2502	0.931879	0.50939	35.241	45.0549
	45.2301	33.339	32.1319	0.963793	0.737096	38.1738	45.0549
	40.1447	12.2012	6.13673	0.50296	0.303931	20.9949	45.0549
	56.615	33.519	30.8507	0.920393	0.592053	32.1071	45.0549
	56.7011	22.7527	18.9822	0.834283	0.401274	28.3754	45.0549
	75.568	24.2018	19.9606	0.824756	0.320265	34.2192	45.0549
	58.7398	42.0759	37.338	0.887395	0.71631	37.9427	45.0549
	63.5344	42.746	38.867	0.909255	0.6728	34.4147	45.0549
	62.4627	29.8177	27.9752	0.938207	0.477369	29.6464	45.122
	66.5597	50.3562	47.1936	0.937195	0.756557	7.55711	45.1613
	57.2494	34.291	30.8828	0.90061	0.598975	7.54213	45.1613
	52.4349	42.304	36.8718	0.871591	0.806791	38.4508	45.2632
	64.7688	19.5617	12.1396	0.620583	0.302023	20.7682	45.3488
	52.1115	33.7422	32.5759	0.965437	0.6475	13.8192	45.4545
	39.1478	29.9577	27.8995	0.931297	0.765246	21.1891	45.4545
	49.7944	34.4104	33.3284	0.968554	0.691049	45.0346	45.5556
	52.7343	17.0498	11.2366	0.659046	0.323315	14.4236	45.614
	36.9172	25.6015	24.8259	0.969705	0.693485	14.6731	45.6522
	41.0011	24.063	22.8292	0.948727	0.586887	15.2153	45.6522
	37.8765	26.837	26.3458	0.981695	0.708541	39.9348	45.7447
	56.5757	39.5215	35.5502	0.899514	0.698561	35.2218	45.7447
	29.5036	6.38929	2.44425	0.382554	0.21656	23.5413	45.8333
	33.147	6.04671	3.01616	0.49881	0.182421	14.4801	45.8333
	45.0581	25.9537	14.0967	0.543146	0.576005	28.5895	45.8333
	61.338	28.9471	28.0349	0.968489	0.471927	23.1966	46.0317
	22.8122	8.47697	7.31647	0.863099	0.371599	29.9046	46.1538
	54.6178	32.6288	28.6673	0.878588	0.597403	32.3862	46.1538
	38.7169	28.01	26.4774	0.945284	0.723457	37.204	46.1538
	38.0932	25.7186	23.5638	0.916219	0.675148	32.271	46.1538
	33.3102	21.2784	20.2424	0.95131	0.638796	26.4077	46.2687
	53.6631	29.6946	28.2465	0.951234	0.553351	19.4925	46.2963
	36.4374	6.95541	3.3805	0.486024	0.190887	22.1206	46.3158
	54.8773	36.2635	26.0214	0.717563	0.660812	24.3579	46.3158
	56.7152	22.9282	20.9727	0.914711	0.404269	12.424	46.3415
	36.8889	7.22539	5.78506	0.800656	0.195869	19.5922	46.4286
	27.4802	17.1129	16.5693	0.968237	0.622735	21.1024	46.5517
	65.6669	51.4957	48.8601	0.948818	0.784196	14.6293	46.6667
	37.2768	8.17323	5.43033	0.664404	0.219258	21.5686	46.7532
	40.3602	30.2888	29.61	0.977591	0.750461	38.5927	46.8085
	48.5332	36.9977	34.5477	0.933779	0.762318	40.2046	46.8085
	56.6384	43.8955	41.6151	0.948049	0.775014	39.0365	46.8085
	69.439	48.8058	47.4363	0.971939	0.70286	25.3297	46.875
	58.3948	35.5114	33.7454	0.95027	0.608126	10.1427	47.2222
	36.6248	21.9755	20.996	0.955427	0.600016	11.6322	47.2222
	72.5306	19.4419	12.4435	0.640034	0.26805	40.754	47.2527
	41.34	24.1904	22.5403	0.931785	0.585158	42.2047	47.2527
	45.2599	26.9569	25.6256	0.950614	0.595603	38.9406	47.2527
	45.6908	23.2605	21.889	0.941035	0.509086	39.4768	47.2527
	54.7411	37.137	36.2484	0.976073	0.678412	37.8244	47.2527
	52.348	32.9817	31.2234	0.946688	0.630048	10.9921	47.3684
	51.486	32.8454	29.3075	0.892286	0.637949	29.9824	47.3684
	40.9734	18.1072	14.7324	0.813619	0.441927	28.3706	47.5
	25.4305	7.73067	6.73285	0.870927	0.303992	8.93444	47.6191
	25.4739	18.1063	17.4526	0.963898	0.710777	13.6334	47.6191
	52.5002	6.70694	3.38781	0.50512	0.127751	18.8479	47.8261
	23.6618	7.58503	4.40378	0.580588	0.32056	21.3626	47.8723
	47.8723	31.8196	31.0028	0.974331	0.664676	41.0778	47.8723
	46.5869	23.3182	20.8936	0.896021	0.500533	19.5504	47.8873
	83.1075	61.0437	59.8025	0.979668	0.734515	39.7239	47.9167
	63.8734	42.5406	31.0823	0.73065	0.666014	30.5898	47.9167
	54.4849	39.7939	37.3432	0.938415	0.730364	15.4474	47.9167
	84.9548	48.4132	23.6051	0.487575	0.56987	12.6803	48
	31.9936	22.0147	21.4475	0.974235	0.688096	19.1436	48.0769
	55.2701	31.8468	28.8853	0.907008	0.576203	17.0188	48.1481
	44.1291	30.3179	29.1004	0.959843	0.687027	21.6032	48.3333
	72.8157	17.1312	13.5912	0.793359	0.235268	51.0373	48.4211
	54.9168	37.3959	35.3205	0.944502	0.680957	8.24607	48.4848
	66.3216	39.3309	36.3673	0.924648	0.593033	27.3836	48.5714
	39.6447	22.4197	21.7766	0.971314	0.565516	21.2318	48.5714
	55.3638	35.662	33.9619	0.952327	0.644139	10.4965	48.6486
	50.766	26.9107	25.5626	0.949908	0.530093	10.4993	48.6486
	37.4227	30.2313	29.358	0.971113	0.807833	29.4405	48.6486
	45.0692	27.921	26.382	0.94488	0.619514	29.0295	48.6842
	36.9786	17.933	17.3274	0.966227	0.484956	10.2844	48.718
	49.5946	31.2431	29.94	0.958292	0.629969	12.5841	48.7805
	70.5757	45.0138	43.1061	0.957619	0.637809	13.8136	48.8372
	64.8541	26.4508	24.7828	0.93694	0.40785	37.2667	48.9583
	53.2399	29.6784	25.7924	0.869064	0.557447	34.1683	48.9583
	44.9794	35.1926	34.3187	0.975167	0.782416	16.0365	49.0196
	48.0711	25.8026	23.8316	0.923612	0.53676	19.1353	49.0566
	39.5935	25.1573	24.3348	0.967307	0.63539	21.321	49.1228
	58.5027	19.7742	12.9355	0.654157	0.338006	30.0697	49.3671
	40.9655	23.275	22.192	0.95347	0.568163	34.5956	49.3827
	60.6154	31.8596	30.5204	0.957967	0.525602	29.3225	49.3827
	38.5963	12.7671	9.54378	0.747529	0.330786	34.3393	49.3976
	66.5855	35.456	22.6814	0.639706	0.532488	17.7304	49.4505
	46.3476	23.3687	21.1386	0.90457	0.504205	31.9138	49.4505
	68.2219	35.2787	32.7238	0.92758	0.517117	29.0409	49.4505
	62.656	26.9661	22.1682	0.822077	0.430384	25.6816	49.4505
	36.6643	14.3183	10.5806	0.73896	0.390524	30.68	49.4505
	38.1731	25.8105	25.3272	0.981275	0.676142	40.0396	49.4624
	48.6071	16.3844	8.59894	0.524824	0.337078	21.117	49.4624
	44.865	30.1554	29.6687	0.98386	0.672137	38.2805	49.4624
	30.8562	11.411	7.7745	0.681316	0.369812	37.5413	50
	34.8084	6.66725	4.38948	0.658365	0.191541	8.30598	50
	65.0433	36.546	26.5208	0.725682	0.561872	33.4813	50
	51.0187	35.2349	33.9214	0.962723	0.690626	14.0412	50
	78.2517	52.453	49.4856	0.943427	0.670312	18.2328	50
	44.951	21.9403	19.5927	0.892998	0.488095	40.6771	50
	49.3928	34.3935	33.1401	0.963559	0.696325	22.6226	50
	73.0891	60.0183	58.8222	0.98007	0.821166	34.7674	50
	67.6524	33.0249	31.2533	0.946358	0.488155	16.9898	50
	48.5728	35.5066	34.1484	0.961749	0.730997	39.2774	50
	35.7009	18.3214	17.1785	0.937619	0.513191	9.39509	50
	68.5595	33.5128	29.5209	0.880885	0.488813	13.8045	50
	58.2549	25.914	25.094	0.968356	0.444839	24.0068	50
	48.9858	16.7104	9.47743	0.567158	0.341128	17.3538	50
	53.7454	38.0779	36.3655	0.95503	0.708486	16.518	50
	42.2379	26.9245	25.3631	0.942009	0.637448	41.232	50.5376
	51.7597	34.5021	33.7081	0.976984	0.666583	38.5208	50.5495
	80.8757	14.9176	9.71485	0.651233	0.184451	23.0205	50.6024
	42.0219	28.6254	27.1609	0.948836	0.681203	30.3752	50.6493
	33.225	10.1128	9.45984	0.935429	0.304375	27.0141	50.6667
	46.9244	28.4112	26.9517	0.948629	0.605467	29.4934	50.6849
	81.0161	29.7987	19.697	0.661	0.367812	22.7544	50.7463
	76.1598	30.9153	20.8543	0.674561	0.405927	11.9829	50.8475
	30.0618	8.15314	5.55052	0.680783	0.271213	14.1155	50.8772
	48.5281	33.6903	32.3793	0.961087	0.694243	21.0038	50.9091
	30.7583	16.7095	16.0907	0.962966	0.543253	19.3413	50.9804
	53.3164	12.5766	9.78331	0.777899	0.235886	45.5298	51.0417
	52.9215	23.4178	18.6096	0.794677	0.4425	37.2494	51.0638
	46.755	28.6008	24.016	0.839697	0.611717	25.6517	51.1111
	39.4166	25.7205	24.7258	0.961324	0.652529	13.1413	51.1628
	48.3082	35.2415	34.6563	0.983394	0.729514	33.0679	51.2195
	60.6518	19.2744	17.271	0.896063	0.317787	10.1476	51.4286
	42.6246	29.0353	28.1906	0.97091	0.681186	25.3228	51.5625
	66.7832	26.9963	21.887	0.810739	0.404238	33.7871	51.5789
	54.512	28.404	13.4813	0.474627	0.521059	26.9287	51.5789
	47.9764	35.2613	33.5697	0.952028	0.734971	40.4657	51.5789
	47.9723	31.5299	30.9511	0.981646	0.657251	39.8401	51.5789
	47.2042	29.1219	27.0181	0.92776	0.616933	23.34	51.6129
	18.1342	7.12205	6.44962	0.905584	0.392742	31.3717	51.6484
	69.6157	43.2061	19.8092	0.458482	0.620637	23.0439	51.6484
	50.5177	32.1342	24.6891	0.768312	0.636097	35.0671	51.6484
	59.9947	27.7804	25.6491	0.923279	0.463048	36.3644	51.6484
	50.2705	36.5578	33.092	0.905197	0.727221	34.8396	51.6854
	54.3795	37.24	36.1687	0.971231	0.684818	21.27	51.7857
	58.3257	31.9498	23.0721	0.722137	0.547782	16.4849	52.0548
	43.867	7.53125	4.01941	0.533697	0.171684	28.4143	52.0833
	55.2527	41.5594	38.5078	0.926573	0.752169	15.9523	52.1739
	60.2862	38.9803	37.578	0.964025	0.646588	31.1917	52.5641
	60.0514	39.0963	33.8836	0.866672	0.651046	37.7585	52.6316
	50.4981	34.7247	33.2404	0.957257	0.687644	21.2422	52.6316
	38.6244	25.3495	24.9527	0.984347	0.656306	40.1368	52.6882
	68.4757	50.308	42.6241	0.847263	0.734684	32.8769	52.7473
	54.1427	36.3577	35.5281	0.977181	0.671517	38.9369	52.7473
	46.2331	7.93109	3.97475	0.501161	0.171546	14.8283	52.7473
	60.3003	42.0698	40.7781	0.969295	0.697672	18.2987	52.8302
	36.379	7.03578	4.32029	0.614046	0.193402	5.27629	53.0612
	50.7024	7.93056	5.52184	0.696274	0.156414	25.4127	53.125
	52.0468	30.4446	20.1629	0.662283	0.584946	31.553	53.125
	52.2516	32.5336	16.3819	0.503537	0.622633	16.5889	53.1646
	30.6404	15.6003	14.9594	0.958917	0.509143	15.9087	53.1915
	52.1308	33.7436	31.2232	0.925308	0.647287	39.3528	53.1915
	41.9237	20.7232	20.1085	0.970335	0.494309	45.8339	53.1915
	40.5644	24.7075	24.0721	0.974284	0.609094	24.2238	53.2258
	37.3504	18.0273	14.1291	0.78376	0.482654	20.4289	53.2609
	45.4334	8.12063	5.89849	0.726359	0.178737	10.0676	53.3333
	32.7448	19.4397	18.4165	0.947368	0.593673	39.9097	53.3333
	29.9519	18.2826	17.2272	0.942271	0.6104	40.8914	53.3333
	40.4371	23.0065	22.0692	0.95926	0.568945	14.5539	53.3333
	43.3403	22.5057	20.4085	0.906814	0.51928	19.4878	53.4483
	26.1724	8.40104	7.20424	0.857542	0.320988	18.501	53.5714
	66.153	23.119	15.6257	0.675881	0.349477	15.5342	53.6585
	40.7513	30.2223	29.3591	0.97144	0.741628	39.1053	53.6842
	44.1018	19.1035	15.9506	0.83496	0.433167	16.8071	53.7037
	71.0037	32.4036	29.5314	0.911362	0.456365	36.7968	53.8462
	50.612	32.1451	30.6655	0.953973	0.635128	36.6013	53.8462
	37.5064	26.5252	26.111	0.984387	0.707216	37.8319	53.8462
	88.9646	43.5599	41.7277	0.957937	0.489632	35.7485	53.8462
	34.0916	23.4744	21.9643	0.935672	0.688568	23.0502	54.0984
	33.816	7.40198	5.60028	0.756592	0.21889	25.5166	54.1667
	41.6996	30.9551	30.1641	0.974449	0.742335	27.5497	54.1667
	36.8447	18.7427	17.1477	0.914899	0.508695	43.2347	54.2553
	36.7186	26.6879	26.2277	0.982756	0.726824	37.7674	54.4444
	41.4242	27.579	25.802	0.935566	0.665771	21.6422	54.6875
	37.9326	18.7076	17.3152	0.925569	0.49318	16.4591	54.717
	41.7566	30.3938	29.8943	0.983566	0.727881	39.1626	54.7368
	36.7804	24.2772	22.8705	0.942056	0.660057	41.5753	54.7368
	41.871	29.5257	28.6123	0.969064	0.70516	27.7231	54.7945
	41.0619	27.2047	26.032	0.956892	0.662529	17.1429	54.902
	33.3772	8.49287	2.96475	0.349087	0.254451	11.7803	55.2083
	49.8448	27.9225	27.2007	0.974149	0.56019	34.0616	55.2941
	58.3454	41.9975	39.9599	0.951482	0.719809	34.0384	55.4217
	66.0411	45.1769	43.8279	0.970141	0.684072	33.3189	55.4217
	27.8618	15.0648	14.6159	0.970206	0.540697	34.2017	55.5556
	62.8913	37.9091	34.5318	0.910912	0.602772	26.4851	56
	79.4975	42.1356	31.4628	0.746704	0.530024	35.1237	56.044
	38.3302	24.4509	23.8014	0.973435	0.637902	36.6749	56.044
	52.0085	30.4748	28.8523	0.946762	0.585958	14.3598	56.0976
	30.9141	8.735	4.91026	0.562136	0.282557	10.49	56.25
	58.3594	33.1125	19.1262	0.577613	0.567388	28.2795	56.25
	55.1444	41.3563	39.8776	0.964244	0.749963	40.0178	56.25
	71.6883	46.8275	42.4517	0.906554	0.653209	38.566	56.25
	80.9811	31.4465	21.3213	0.678018	0.388319	20.8573	56.383
	45.4564	32.7927	28.988	0.883976	0.72141	37.1464	56.383
	48.1655	33.3369	30.3068	0.909106	0.692133	37.2946	56.383
	35.508	13.9107	13.3345	0.958578	0.391763	11.6181	56.4103
	55.123	40.4849	39.1527	0.967092	0.734447	41.8704	56.6667
	52.6915	35.897	33.2435	0.92608	0.681268	24.121	56.7164
	50.5605	40.1448	38.7411	0.965035	0.793995	14.1415	56.8182
	44.8845	33.4075	32.6456	0.977193	0.7443	39.3998	56.8421
	68.0327	41.8188	40.8369	0.976519	0.614688	38.6868	56.8421
	49.5353	13.1467	12.7699	0.97134	0.2654	35.3967	57.1429
	87.1132	14.0415	7.59174	0.540664	0.161187	7.93517	57.1429
	28.2864	9.06225	8.41828	0.928939	0.320375	36.0626	57.1429
	49.9205	24.9482	23.8921	0.957669	0.499758	38.5043	57.1429
	49.4956	29.4803	28.7776	0.976163	0.595615	23.9771	57.1429
	20.6922	8.35645	7.19789	0.861358	0.403846	27.8142	57.2917
	85.2534	60.2258	52.8398	0.877361	0.706433	38.5511	57.2917
	50.0611	30.4923	28.9589	0.949711	0.609103	33.7701	57.3034
	53.4566	33.4515	31.0173	0.927233	0.62577	27.6716	57.3333
	40.6432	21.7489	20.9569	0.963584	0.535118	40.8665	57.4468
	44.0696	27.5889	26.5404	0.961996	0.62603	37.0436	57.4468
	55.7139	32.8619	29.4474	0.896094	0.589834	39.9928	57.4468
	33.3492	13.4343	12.9792	0.966119	0.402838	14.6947	57.5
	66.2727	48.7677	45.1759	0.92635	0.735864	38.3638	57.8947
	40.4434	16.7155	15.7376	0.941496	0.413306	39.8039	57.8947
	42.7959	25.6274	24.5161	0.956636	0.598829	18.9504	57.8947
	39.9527	17.8994	17.2507	0.963759	0.448015	40.4663	58.0645
	62.4709	45.4171	42.5016	0.935806	0.727012	37.5669	58.0645
	51.8383	37.8975	35.628	0.940114	0.731072	25.4936	58.209
	32.4244	12.7102	11.6105	0.913477	0.391995	24.6772	58.3333
	57.2569	42.2901	41.5874	0.983384	0.738603	39.6551	58.3333
	26.0903	8.3442	5.76252	0.690601	0.31982	16.9797	58.4906
	52.7733	36.0931	34.2572	0.949132	0.683928	28.7966	58.5714
	44.8193	30.116	27.6548	0.918275	0.671943	25.1958	58.6207
	62.9874	40.4174	35.8177	0.886193	0.641675	18.048	58.6207
	53.038	37.0352	36.077	0.974128	0.698277	21.9195	58.7302
	40.1927	32.3491	31.888	0.985747	0.804849	40.143	58.9474
	44.502	25.1646	22.7782	0.905168	0.565472	36.4495	59.1398
	34.4144	12.3463	11.7898	0.954923	0.358754	34.8892	59.1398
	31.8923	8.2418	5.11966	0.621182	0.258426	29.4167	59.3023
	33.1613	11.9767	8.19773	0.684473	0.361166	23.0511	59.375
	68.2545	47.5821	46.4109	0.975386	0.697127	33.4627	59.5238
	34.8746	27.1965	26.8485	0.987206	0.779836	37.4351	59.5745
	61.9925	25.8766	22.7354	0.878609	0.417415	15.5876	59.5745
	56.7017	40.4246	39.1281	0.967929	0.712935	28.0594	59.7222
	53.3106	39.8214	37.9067	0.951916	0.746971	32.37	59.7561
	31.8039	8.3848	5.6683	0.676021	0.263641	33.3774	60
	57.5792	37.4605	34.4228	0.91891	0.650589	40.6989	60
	46.3377	31.844	31.2292	0.980694	0.687215	34.0562	60.4651
	40.0548	20.1307	18.1468	0.901452	0.502578	45.0564	60.8696
	33.0275	19.4891	18.9817	0.973964	0.590087	38.2718	61.1111
	42.028	30.2364	29.3827	0.971764	0.719434	17.3515	61.2245
	22.6476	11.0296	10.1811	0.923071	0.48701	46.5953	61.25
	36.4082	12.234	11.0594	0.903993	0.336023	46.0219	61.2903
	63.353	41.0701	38.299	0.932527	0.648275	18.9262	61.4035
	43.5546	24.8303	23.8813	0.96178	0.570095	38.249	61.5385
	20.1452	10.5461	9.63781	0.913871	0.523505	15.2945	61.5385
	67.6479	33.0408	30.4496	0.921575	0.488423	17.49	61.5385
	48.181	35.4182	34.8897	0.98508	0.735107	40.0391	61.7021
	54.5166	35.6988	18.0972	0.506941	0.654823	28.7556	61.7021
	64.4647	47.0896	46.0702	0.978352	0.730471	30.8774	62.0253
	40.7505	10.3144	9.95239	0.9649	0.253111	17.784	62.069
	52.1229	30.3893	29.0376	0.955519	0.583032	33.0808	62.1951
	30.3335	12.5364	12.085	0.963989	0.413286	25.7372	62.2951
	50.2118	30.8272	30.2449	0.981113	0.613943	38.6043	62.3656
	52.5245	26.1818	25.2359	0.963871	0.498468	29.8082	62.5
	38.1423	12.8722	11.1432	0.865679	0.337479	33.1898	63.0137
	39.0461	23.4508	22.9701	0.979503	0.600593	37.6401	63.0435
	31.115	10.8204	9.79768	0.905479	0.347757	40.6334	63.0435
	47.5819	22.0924	20.652	0.934801	0.464303	24.0223	63.3333
	42.9598	20.611	19.9589	0.968361	0.479775	17.6069	63.4409
	28.8061	20.524	20.2765	0.987943	0.712487	33.5341	63.5294
	28.4505	7.77924	4.81891	0.619458	0.27343	20.302	63.7363
	20.1365	8.02729	4.1946	0.522542	0.398644	29.2397	63.75
	42.6447	7.20446	4.46879	0.620281	0.168942	6.62524	64.8936
	29.3135	11.3287	7.54665	0.666152	0.386468	18.1329	65.5556
	40.1562	19.0242	18.3151	0.96273	0.473754	38.1599	65.5914
	78.6483	11.1955	5.5415	0.494978	0.142348	27.454	65.625
	44.3389	22.625	22.2023	0.981318	0.510274	40.4189	65.9574
	38.9389	6.07454	4.45045	0.73264	0.156002	17.5451	66.0714
	57.562	18.4993	16.3352	0.883016	0.321381	42.2307	66.2791
	54.1943	27.4536	26.7968	0.976077	0.506577	36.5192	66.3158
	63.0865	29.9334	28.4145	0.949259	0.474482	32.5487	66.6667
	62.645	42.0593	41.1202	0.977672	0.671391	29.314	66.6667
	53.863	27.2149	22.3496	0.821226	0.505261	39.0576	67.0213
	33.7753	19.2355	18.7665	0.97562	0.569514	35.1967	67.0588
	61.3885	39.6837	33.6972	0.849146	0.646435	36.913	67.3684
	51.0328	23.6193	22.8323	0.966682	0.462826	33.2417	67.5
	21.0195	7.66719	5.35527	0.698465	0.364766	44.9401	67.6471
	44.9153	11.3736	7.77517	0.683615	0.253223	33.3968	67.7083
	26.3382	11.2986	10.8924	0.964044	0.428983	48.2019	68.1319
	44.4338	27.27	26.7543	0.98109	0.613723	40.6114	68.4783
	34.7815	15.4522	14.8951	0.96395	0.444263	34.5414	68.8889
	25.585	6.32415	4.64483	0.734459	0.247182	35.3459	69.7368
	51.7215	38.3268	37.0544	0.966802	0.741022	38.1713	69.8925
	36.4897	26.3268	25.9461	0.985539	0.721487	40.2696	71.1111
	28.9465	13.0952	11.993	0.915831	0.452394	43.4789	71.4286
	37.2967	9.26569	6.21429	0.670677	0.248432	35.514	73.2558

## Sheet: 302
Test	54.7071	46.118	40.253	0.872827	0.842998	3.51609	4.34783
	55.9527	26.9776	17.1516	0.635771	0.48215	0.961494	5.55556
	53.5901	44.6213	22.3308	0.500452	0.832641	0.500452	5.88235		302	26.4097	13.1657	12.5998	0.172293	0.192451	14.2615	19.3268
	62.5583	19.5223	6.74276	0.345388	0.312066	0.345388	5.88235		0.267162	55.1202	25.5492	21.9438	0.830363	0.481767	19.6813	43.2977
	74.9505	35.847	19.2167	0.536077	0.478276	0.536077	5.88235		599	0.479129	0.51531	0.574187	0.207491	0.399468	0.724623	0.446371
	71.4016	44.6531	28.8375	0.645813	0.625379	0.985874	5.88235			1.08814	0.951032	0.953104	0.92674	0.938711	1.14087	0.895475
	70.6097	48.7411	24.4141	0.500892	0.69029	0.500892	5.88235		0.22205	54.4761	28.4924	42.526	1.49254	0.523026	508.249	42.8142	644
	113.799	42.3623	21.4414	0.506143	0.372254	0.506143	5.88235		0.312274	56.9744	23.2682	32.2385	1.38552	0.408398	460.894	40.9443	554
	109.876	34.3488	17.6071	0.512598	0.312613	0.512598	5.88235
	38.1235	24.1565	12.1783	0.504141	0.633638	0.504141	5.88235
	212.283	16.9373	14.2663	0.842298	0.0797867	0.842298	5.88235	302	599	0.479129	0.51531	0.574187
	16.3557	6.89814	3.23416	0.468845	0.421758	0.468845	5.88235
	40.773	26.023	19.5556	0.751476	0.638241	1.54355	6.25
	49.8733	30.9309	19.724	0.637678	0.62019	0.976427	6.66667			55.1202
	61.5687	12.395	6.14195	0.495518	0.20132	0.495518	6.66667			26.4097
	50.6405	8.57157	6.51779	0.760396	0.169263	1.27476	6.66667		LowTail	2.30078
	78.0584	33.3409	26.4529	0.793406	0.427128	3.56066	8.69565		HighTail	107.94
	47.6974	21.5433	19.5347	0.906764	0.451667	8.93644	9.09091		Low	0
	42.7283	22.1326	19.3944	0.876282	0.517985	2.85014	9.52381		High	15
	44.7798	37.1541	35.2169	0.94786	0.829707	12.4647	10		n	305
	58.9343	29.1111	22.5091	0.773216	0.493958	1.9766	10			0
	25.466	7.32852	5.46882	0.746238	0.287777	1.50574	10.5263			0.0491803
	77.471	49.319	36.8071	0.746307	0.636612	1.51516	10.5263			0.0491803
	27.509	6.07545	4.18634	0.689058	0.220853	1.39278	10.5263
	65.5124	31.9035	20.9186	0.655684	0.486984	0.986372	11.1111
	124.694	40.9264	22.8194	0.557571	0.328215	0.833328	11.1111
	68.5287	44.7833	30.118	0.672528	0.653497	1.02559	11.1111
	40.2092	31.8836	22.0942	0.692965	0.792942	1.02357	11.1111
	76.1782	6.57709	3.94415	0.59968	0.0863382	3.28947	11.5385
	50.3578	39.8942	29.8491	0.748207	0.792215	1.49737	12.5
	40.2593	18.6962	10.7581	0.575414	0.464395	10.5659	12.5
	44.7979	28.5209	24.7243	0.866885	0.636657	3.51747	13.0435
	19.5967	10.0572	8.59651	0.854761	0.513209	2.97276	13.6364
	146.372	38.7271	31.038	0.801453	0.26458	2.72323	13.6364
	27.2395	8.58322	7.27863	0.848007	0.315102	2.47494	13.6364
	61.7719	39.3867	33.0643	0.839479	0.637615	2.50667	14.2857
	47.7871	17.7113	14.8457	0.838203	0.37063	2.475	14.2857
	64.935	10.5878	7.29637	0.689131	0.163052	1.67053	15
	120.683	18.5146	14.5461	0.785658	0.153415	5.8788	15.3846
	56.5838	27.7866	18.1008	0.651423	0.49107	0.970106	15.3846
	29.9221	6.78398	5.84329	0.861337	0.226722	1.29644	15.3846
	83.406	32.696	25.0217	0.765285	0.39201	1.50209	15.7895
	69.2987	25.8397	19.2522	0.745064	0.372874	2.60888	15.7895
	57.9931	35.0864	26.4602	0.754144	0.605011	1.51087	15.7895
	69.2171	7.94999	2.84066	0.357316	0.114856	0.747387	15.7895
	154.532	36.9009	30.9239	0.838024	0.238791	4.91824	16
	65.3521	36.4644	32.2324	0.883941	0.557969	3.94894	16.6667
	66.3106	40.1547	34.9641	0.870736	0.605555	3.51846	17.3913
	37.7354	27.5896	23.441	0.849632	0.731132	2.54251	17.6471
	87.8962	35.3261	29.2389	0.827686	0.401907	2.98039	18.1818
	70.7662	23.4891	20.0737	0.854594	0.331925	3.00347	18.1818
	14.308	7.00293	6.16658	0.880571	0.48944	3.42528	18.1818
	64.8398	49.5021	45.1959	0.91301	0.763452	5.54891	18.5185
	92.494	8.26921	3.73921	0.452185	0.0894027	2.81798	18.5185
	107.623	11.5072	7.27728	0.632411	0.106921	3.99799	18.5185
	60.7843	41.0249	37.0275	0.902562	0.674926	13.3937	18.6046
	68.9066	33.3052	26.9971	0.810598	0.483338	2.49728	19.0476
	72.6251	41.756	33.2456	0.796188	0.574953	2.00374	20
	25.1528	8.74999	7.53231	0.860836	0.347873	4.76519	20
	36.5074	21.2417	19.0681	0.897672	0.581848	4.42166	20
	66.1278	33.676	29.4345	0.874049	0.509256	4.07427	20.8333
	38.7218	25.4837	21.8615	0.857864	0.658123	3.49408	21.7391
	47.7441	28.482	25.3958	0.891644	0.596555	3.94769	22.7273
	46.0233	10.6404	7.73617	0.727058	0.231196	1.17566	23.0769
	28.6911	12.9865	11.3238	0.871972	0.45263	4.14834	23.5294
	54.6061	35.6256	31.4853	0.883784	0.652409	3.90087	25
	62.15	34.7364	30.8114	0.887007	0.558911	4.02555	25
	25.4205	15.8926	14.1256	0.888818	0.625189	3.85728	25
	66.4481	52.3065	25.6899	0.491142	0.787178	15.9443	25.7576
	49.5819	28.4561	26.0072	0.91394	0.573921	5.48218	25.9259
	45.0765	12.9314	12.3244	0.953064	0.286877	4.65673	26.9231
	163.982	44.7014	39.5712	0.885233	0.2726	5.11355	26.9231
	46.687	36.2859	32.1315	0.885508	0.777218	13.3494	27.2727
	65.6254	38.1783	32.6868	0.856162	0.58176	3.69499	27.2727
	45.1316	29.3142	26.1833	0.893196	0.649528	16.2375	27.451
	61.6667	36.7266	33.7073	0.917788	0.595566	6.14478	27.5862
	46.8948	24.6366	23.0235	0.934525	0.525359	6.37213	27.5862
	29.0791	7.57968	6.67828	0.881077	0.260657	6.41874	27.5862
	51.1318	26.8647	24.7261	0.920395	0.525401	6.08322	28.5714
	24.8816	6.7332	5.48183	0.814149	0.270609	2.98576	28.5714
	38.522	19.4931	17.8701	0.91674	0.506025	9.24282	29.0323
	46.8002	14.1907	12.4078	0.874366	0.303218	4.96104	30.7692
	52.2624	37.1109	33.7312	0.908929	0.710089	5.02447	30.7692
	170.123	28.0168	23.8888	0.852662	0.164685	4.31731	30.7692
	46.9095	13.2468	12.8904	0.973094	0.282391	5.83885	31.25
	34.648	8.36412	5.64848	0.675322	0.241402	4.35625	32
	58.5806	40.2067	37.9249	0.943248	0.686348	9.57123	33.3333
	36.0444	6.7187	5.55706	0.827103	0.186401	4.04652	33.3333
	58.5974	40.0027	37.6391	0.940913	0.68267	9.24282	35.2941
	41.864	35.8589	34.7793	0.969894	0.856557	16.853	35.4167
	67.9366	43.1652	39.4811	0.91465	0.635375	6.04515	35.7143
	20.7207	7.57053	6.90554	0.912161	0.365361	11.9891	35.8974
	72.6717	26.9728	23.7934	0.882124	0.37116	4.38143	36
	27.2991	8.50905	6.6195	0.777936	0.311698	23.2094	36
	39.6785	21.7271	19.3611	0.891107	0.547577	4.55352	36
	46.9669	11.9321	11.3478	0.951038	0.254052	11.2618	36.5854
	142.252	34.1166	29.651	0.869106	0.239833	13.9103	36.7347
	60.2981	20.1255	18.949	0.941542	0.333767	5.20725	37.037
	48.5279	24.6924	23.1491	0.937496	0.50883	8.7504	37.5
	33.7236	21.1768	19.5928	0.925199	0.627951	7.59492	37.5
	64.1714	48.2709	45.7953	0.948716	0.752217	16.7128	37.5
	58.462	46.7033	44.379	0.950232	0.798866	11.9396	37.5
	45.7845	7.76877	6.96086	0.896005	0.169681	8.36019	37.5
	43.6048	16.7993	15.07	0.897058	0.385263	7.18676	37.931
	44.6418	25.2336	23.411	0.927773	0.565246	5.88691	38.4615
	50.6555	10.8755	3.92694	0.361081	0.214696	9.69761	38.5417
	40.9419	21.0123	20.0353	0.953504	0.513222	34.9461	38.8889
	61.5895	45.8619	43.2217	0.942433	0.744638	9.9404	38.8889
	97.1403	6.30158	2.80767	0.44555	0.0648709	4.63045	39.1304
	105.063	43.0512	35.238	0.818513	0.409764	24.2655	39.1304
	81.5552	37.9711	35.5769	0.936948	0.465587	18.6463	39.2157
	50.6974	36.0978	34.4705	0.954922	0.712024	13.3233	39.5349
	52.5835	36.5899	31.3839	0.857722	0.695843	16.5702	39.6226
	49.8987	33.8952	32.1519	0.948567	0.67928	9.37385	40
	59.0638	42.2597	39.7711	0.941114	0.715492	11.6052	40
	45.0401	19.5255	12.9916	0.665369	0.433513	18.2584	40
	55.0766	12.6934	4.06334	0.320115	0.230468	13.551	40.4762
	144.009	9.14325	2.16211	0.236471	0.0634908	2.33739	40.625
	70.9861	20.5759	15.7538	0.76564	0.289859	14.5333	40.6593
	25.9676	9.40187	7.85083	0.835028	0.362061	33.3127	41.1111
	25.1451	7.37802	6.86495	0.930459	0.293417	17.8214	41.1765
	55.5672	14.3085	10.395	0.726495	0.257499	27.8403	41.25
	45.6631	27.1403	25.5988	0.943202	0.594359	14.5839	41.3043
	45.4254	34.6445	33.3034	0.961289	0.762669	17.7303	41.4634
	47.6054	18.718	12.404	0.662677	0.39319	25.603	41.573
	62.69	44.2689	42.1109	0.951251	0.706157	9.89478	41.6667
	42.701	14.3853	12.7168	0.884017	0.336884	9.68661	42.4242
	85.0589	32.6666	31.5276	0.965134	0.384047	38.0033	42.7083
	40.8122	8.33591	7.36146	0.883103	0.20425	34.2866	43.4783
	47.1154	27.5477	25.3273	0.919395	0.584686	29.3479	43.662
	53.0124	31.5392	29.5184	0.935925	0.594941	8.91537	43.75
	48.08	24.3874	22.9363	0.940496	0.507227	18.1477	43.75
	34.6789	23.8437	22.8171	0.956943	0.687558	44.3898	43.956
	18.2749	7.11312	6.72122	0.944904	0.389228	8.93786	44.1176
	67.4411	33.2988	31.6855	0.951549	0.493747	16.5408	44.4444
	57.007	30.1338	24.5518	0.814761	0.528597	34.04	44.5783
	41.2015	24.7718	23.7679	0.959471	0.601236	23.0537	44.8276
	153.138	19.4426	8.46997	0.43564	0.126961	17.8596	45.0549
	71.7015	47.6103	42.9629	0.902387	0.664007	18.5992	45.4545
	23.7542	7.30762	6.69085	0.915598	0.307634	9.45565	45.4545
	112.643	11.7935	3.27262	0.277494	0.104698	5.58383	45.6522
	49.1836	6.79167	5.09369	0.74999	0.138088	6.84068	45.9459
	42.4134	17.3671	12.0169	0.691933	0.409472	33.4609	45.977
	54.566	24.5564	23.5081	0.95731	0.450032	16.9665	46
	66.7832	43.4232	41.8417	0.963579	0.650213	17.169	46
	94.915	54.1389	50.5372	0.933473	0.570393	12.2193	46.3415
	70.024	17.6233	7.76505	0.440614	0.251675	12.6385	46.875
	30.9134	21.9554	21.1639	0.96395	0.710223	19.4244	46.9388
	57.0571	19.7739	18.4185	0.931451	0.346564	23.3877	47.1698
Test	48.9386	6.35579	4.72805	0.743897	0.129873	33.5866	47.191
	72.0668	51.2949	49.3975	0.963009	0.711769	12.7192	47.6191
	21.0407	7.81479	6.97871	0.893013	0.371414	35.235	47.8723
	77.6142	13.8211	8.02948	0.580959	0.178074	29.529	48.3516
	81.1232	34.7775	32.3081	0.928995	0.4287	8.17417	48.3871
	59.7402	26.3839	25.0861	0.950811	0.441645	8.70821	48.5714
	65.6918	22.2947	18.4541	0.827735	0.339384	28.5103	48.6486
	56.2453	24.7613	23.2004	0.936962	0.440238	12.1376	48.7805
	29.5403	14.3517	11.4569	0.798297	0.485835	38.8988	48.8636
	48.537	29.1468	24.7731	0.849943	0.600506	37.3869	48.8889
	65.4446	28.3172	25.8052	0.911289	0.43269	14.0951	48.9362
	62.1671	42.1468	39.2983	0.932414	0.67796	16.588	48.9796
	42.8853	30.3939	29.6788	0.976469	0.708726	39.608	49.4505
	55.8228	31.1923	18.3828	0.589339	0.558773	31.4148	49.4505
	24.3545	7.43589	4.36004	0.58635	0.305319	23.7143	49.4737
	54.429	32.8271	31.172	0.949581	0.603117	13.5222	50
	91.0459	8.52816	2.93332	0.343957	0.0936689	23.1317	50
	17.1267	8.18112	8.00894	0.978954	0.477684	39.5919	50.5618
	59.4215	41.1514	37.709	0.916346	0.692534	19.5642	50.8772
	43.7414	22.8729	21.1096	0.922911	0.522912	21.3491	50.9091
	71.1548	15.3595	11.261	0.733165	0.21586	25.9175	51.0417
	47.6572	20.8229	19.2541	0.924658	0.436931	32.3589	51.1111
	75.7539	40.7235	38.3767	0.942372	0.537577	11.5074	51.282
	69.5775	31.8774	30.2785	0.949842	0.458157	19.3165	51.4706
	39.7935	21.6265	20.7213	0.958142	0.54347	37.6722	51.6484
	46.1564	33.6767	32.6467	0.969414	0.729622	37.3761	51.6484
	63.6981	11.7872	8.9477	0.7591	0.185048	28.4021	51.6484
	42.2042	31.4344	30.4092	0.967386	0.744816	17.2511	52
	60.0955	34.4109	32.7038	0.950391	0.572603	34.3255	52.1277
	36.4716	27.0062	25.2092	0.933461	0.740471	36.7676	52.2222
	74.0215	16.7329	13.8241	0.826161	0.226055	28.6028	52.3809
	56.1363	37.7358	36.1326	0.957514	0.672218	11.7805	52.5
	44.7907	36.4073	35.7471	0.981867	0.812831	38.9677	52.6882
	57.6333	32.0777	29.8701	0.93118	0.556582	36.0059	52.7473
	75.3415	56.6515	55.4534	0.978851	0.75193	37.4373	52.7473
	52.0961	34.822	27.1244	0.778946	0.668418	31.4587	52.8736
	56.7326	33.4202	31.9905	0.957222	0.589082	22.0089	52.9412
	51.4387	29.2692	27.6299	0.943992	0.569011	18.4331	52.9412
	58.4516	29.7412	20.1851	0.678692	0.508817	37.1193	53.1915
	39.5047	25.5666	24.727	0.967159	0.647179	14.6513	53.1915
	45.4013	31.1213	30.0939	0.966985	0.685473	25.7163	53.8462
	55.6044	29.7792	27.2904	0.916424	0.535554	41.1525	53.8462
	48.2212	31.6116	30.0227	0.949738	0.655555	36.6865	53.8462
	49.7265	30.4475	29.2125	0.959437	0.612299	27.2473	53.9683
	54.2141	38.7996	36.264	0.93465	0.715672	27.0918	54.1667
	54.0205	28.6223	27.74	0.969172	0.529842	15.1499	54.3478
	42.4393	25.2764	24.4441	0.967073	0.59559	22.5214	54.5455
	48.4456	29.8103	26.9684	0.904667	0.615335	17.7833	54.5455
	26.1268	7.27292	6.33608	0.871188	0.27837	43.8658	54.6512
	18.4913	7.82976	6.43282	0.821586	0.42343	33.1974	54.6667
	75.6586	48.2114	46.7877	0.970469	0.637223	23.1985	54.8387
	74.8869	45.5112	31.0157	0.681496	0.607732	33.5372	54.9451
	22.2006	7.07073	5.26563	0.744708	0.318493	43.3334	55.3192
	28.7394	9.67728	5.47445	0.565701	0.336726	28.7134	56.044
	56.8168	38.3084	34.7882	0.908109	0.674244	38.0098	56.044
	43.6201	31.0191	27.2085	0.877154	0.711119	35.175	56.044
	49.9393	34.0678	29.5047	0.866059	0.682183	37.2624	56.044
	74.7447	32.0725	30.8713	0.962549	0.429094	37.5571	56.044
	58.2741	33.6127	31.245	0.92956	0.576803	36.2744	56.044
	111.181	13.4556	6.56438	0.487854	0.121025	16.5957	56.0606
	63.1118	9.16961	3.2519	0.354639	0.145292	5.57119	56.25
	60.1024	35.5998	33.6013	0.943862	0.592319	41.473	56.25
	39.1489	8.07466	3.89358	0.482197	0.206255	23.3507	56.25
	41.4854	7.97389	5.39071	0.676045	0.19221	28.5783	56.5217
	22.2723	6.06169	3.95791	0.652939	0.272163	31.9157	56.5217
	63.0397	38.3119	36.8472	0.961768	0.607743	15.1524	56.5217
	20.8062	7.98479	7.41627	0.928799	0.383769	34.4173	56.8182
	48.7421	12.858	12.0052	0.933678	0.263797	15.3222	56.8627
	70.216	47.1898	41.6125	0.881812	0.672066	36.1016	57.1429
	108.387	7.19934	0.649051	0.0901543	0.0664224	2.70729	57.2917
	49.6446	26.6672	20.7745	0.779027	0.537162	36.8994	57.6087
	47.5177	31.9207	31.0919	0.974035	0.671765	16.4704	58
	63.8726	42.298	39.9838	0.945288	0.662224	14.6855	58.1395
	51.0959	30.7782	29.3587	0.953878	0.602362	41.2032	58.2418
	19.7909	7.37312	4.75625	0.64508	0.37255	32.7605	58.2418
	45.9472	24.7456	14.0325	0.567068	0.538566	25.5801	58.2418
	20.876	8.3199	7.9432	0.954723	0.39854	40.0637	58.2418
	42.6766	29.2951	28.1769	0.96183	0.686445	37.9549	58.5106
	27.6943	9.15201	7.70255	0.841624	0.330466	34.0419	58.5106
	41.9527	28.2888	27.1742	0.960602	0.674302	38.0251	58.6207
	58.6588	30.7907	29.4866	0.957646	0.524913	14.6078	58.6957
	64.51	25.9461	24.8761	0.95876	0.402203	27.7812	58.7302
	26.6629	13.0054	12.1799	0.936523	0.487772	27.0681	58.8235
	49.5858	30.5179	29.0201	0.950921	0.615457	41.7876	58.9474
	33.4669	13.7091	9.40592	0.686106	0.409633	27.3189	59.0909
	56.497	38.4723	34.6073	0.899536	0.680963	35.9281	59.3407
	54.7683	39.5662	37.4259	0.945906	0.722428	36.4266	59.3407
	18.3139	8.57572	8.34915	0.973581	0.468263	39.971	59.3407
	49.4846	34.7639	32.8874	0.946022	0.702518	38.5936	59.3407
	37.4802	8.1452	5.44957	0.669053	0.21732	41.4437	59.375
	17.2395	7.1944	6.99223	0.971899	0.41732	38.1156	59.5506
	51.825	31.4692	25.6128	0.813901	0.607221	35.4795	59.5745
	56.9357	40.7535	39.7138	0.974488	0.71578	20.6135	59.6491
	68.973	45.6476	44.4739	0.974286	0.661819	37.3411	60
	19.8294	6.94737	6.67201	0.960366	0.350358	39.912	60.2273
	31.9435	9.72707	8.17011	0.839936	0.304509	27.4042	60.241
	93.5842	64.2567	58.7713	0.914633	0.68662	26.1357	60.5634
	62.7231	40.0339	38.4865	0.961348	0.638264	37.3367	60.6383
	79.6161	51.009	48.8881	0.95842	0.640687	36.1379	60.7143
	48.6798	36.4743	34.2973	0.940313	0.74927	30.5051	60.7595
	44.6963	25.5678	21.5878	0.844338	0.572033	22.1465	60.9375
	52.5516	19.4266	16.0055	0.823897	0.369667	22.9586	60.9756
	60.2026	33.6889	32.3082	0.959017	0.559592	40.0651	61.0526
	52.2962	37.7346	33.6816	0.892592	0.721556	33.702	61.2903
	42.8135	10.1514	8.50994	0.8383	0.237108	39.6923	61.3636
	29.5564	6.47747	2.13743	0.329979	0.219156	7.50714	61.3636
	30.4826	21.448	21.0861	0.983126	0.703614	37.5759	61.5385
	49.2567	33.7012	32.643	0.9686	0.684195	37.0736	61.5385
	66.6415	45.1317	43.2927	0.959252	0.677231	35.6927	62.1053
	64.622	37.8117	36.4862	0.964944	0.585121	43.0212	62.3656
	54.7408	38.1886	35.3404	0.925418	0.697626	35.3925	62.5
	38.0327	22.9197	21.9896	0.959419	0.602631	35.5466	62.6374
	59.4275	35.1768	34.1626	0.971167	0.591928	38.8948	62.6374
	39.0252	23.3801	22.8937	0.979197	0.599102	21.765	62.7119
	63.0215	32.6168	30.7866	0.943888	0.51755	26.4234	62.8571
	70.7932	42.0535	39.9676	0.9504	0.594033	35.901	63.4146
	54.3148	23.1902	17.8622	0.770247	0.42696	47.7266	63.4409
	75.4301	49.1308	47.4532	0.965854	0.651343	30.479	63.5135
	46.6145	7.60811	2.67003	0.350945	0.163213	7.62824	63.7363
	37.4546	10.2803	9.26051	0.900803	0.274473	45.0675	64.2857
	37.0166	15.6621	14.8502	0.94816	0.423109	39.1705	64.2857
	46.1802	32.5813	31.9933	0.981952	0.705526	38.9673	64.5161
	30.577	10.3494	9.57702	0.925374	0.338468	31.5293	64.6342
	56.7463	36.9003	32.9811	0.893787	0.650269	25.7389	64.7727
	49.4451	32.4266	24.3179	0.749938	0.65581	33.9702	64.8352
	55.4383	36.7221	36.0242	0.980995	0.662395	37.9958	64.8352
	33.9473	8.53613	6.84239	0.80158	0.251452	40.6646	65.5556
	19.3412	6.1843	4.50918	0.729132	0.319747	28.884	65.9341
	30.557	12.6168	10.9077	0.86454	0.412895	31.7395	66.3043
	39.8989	18.6264	16.4328	0.882231	0.466839	16.3332	66.6667
	61.9718	9.80282	2.50202	0.255235	0.158182	12.981	66.6667
	49.8686	30.6269	24.6869	0.806051	0.614152	33.6193	66.6667
	43.3331	12.1339	5.58419	0.460215	0.280014	16.3481	67.0213
	71.7129	40.067	38.7955	0.968267	0.558714	29.7515	67.6471
	70.2562	7.46481	3.41094	0.456936	0.106251	6.86063	67.6471
	53.6131	31.1123	30.4585	0.978986	0.580312	38.5741	68.0851
	31.2571	8.15827	7.71795	0.946029	0.261005	43.4521	68.1319
	46.0567	26.1947	25.7921	0.984629	0.568749	39.677	68.8172
	38.6538	6.52122	6.07603	0.931733	0.168708	27.4936	69.2308
	28.8449	8.11142	7.74755	0.955141	0.281209	43.1293	69.2308
	43.6256	24.014	23.5125	0.979116	0.550457	37.5533	69.2308
	45.6953	17.547	16.6899	0.951155	0.384	38.9776	70
	40.5782	23.0894	22.2675	0.964404	0.569011	29.5419	70
	69.4776	34.3823	27.2254	0.791842	0.494869	25.9792	70.2703
	59.9095	36.7495	35.6424	0.969876	0.613416	38.4326	70.3297
	43.636	26.9334	26.3316	0.977656	0.61723	32.94	70.3704
	19.7138	8.92497	8.70224	0.975045	0.452727	37.8118	71.1111
	81.0038	44.5436	43.7324	0.981788	0.549895	28.2844	71.2329
	45.8172	24.5357	24.0484	0.980139	0.535513	38.5292	71.2766
	42.2155	28.2625	27.7715	0.982628	0.669482	38.6622	71.4286
	36.7328	7.17374	6.08106	0.847683	0.195295	34.5771	71.9101
	19.0908	12.1669	11.9602	0.983016	0.637315	37.0867	72.6027
	60.0832	39.2525	37.7871	0.962668	0.653303	38.8532	72.6316
	22.3794	10.2354	9.71547	0.949201	0.45736	24.6481	75.641
	29.6208	12.5265	12.0585	0.962634	0.422896	37.6399	76.6667
	29.3045	8.61118	8.05229	0.935097	0.293852	31.554	79.4118

## Sheet: 303
Test	41.707	33.8766	29.7164	0.877197	0.812251	3.48366	4.34783
	43.7926	21.8473	16.3527	0.748499	0.498881	1.50541	5.26316
	42.4338	30.534	20.0357	0.656177	0.719566	0.991672	5.55556		303	18.933	10.4771	10.5536	0.151166	0.19637	13.6921	14.2042
	39.5543	27.6202	13.9791	0.50612	0.698285	0.50612	6.25		0.475001	46.0831	24.8738	22.4593	0.881141	0.559447	25.4913	45.7871
	42.5138	28.5142	24.0236	0.842515	0.670705	2.99242	9.09091		348	0.410844	0.421211	0.469897	0.171558	0.351008	0.537126	0.310223
	22.0019	11.245	9.61086	0.85468	0.51109	3.59668	10			1.08498	0.985545	0.985152	0.9348	0.946513	0.897252	0.956441
	34.8937	21.2298	16.7321	0.788142	0.608415	1.98318	10		0.460705	48.928	24.6144	29.4482	1.19638	0.503075	598.378	43.8922	369
	37.1217	24.3454	15.9238	0.654078	0.655827	0.989659	11.1111		0.489297	46.156	24.9826	39.8867	1.59658	0.541265	627.928	44.9387	327
	32.8282	20.6404	14.0526	0.680829	0.628742	1.01513	11.1111
	30.5184	6.03699	5.02525	0.83241	0.197815	3.52554	12.5
	116.067	37.9635	32.7631	0.863016	0.327084	3.4334	13.0435	303	348	0.410844	0.421211	0.469897
	37.471	31.9413	29.6385	0.927905	0.852426	6.54756	13.7931
	123.855	12.0035	7.17086	0.5974	0.0969153	1.61463	15
	49.3044	31.6185	24.1681	0.764366	0.641291	1.50009	15.7895			46.0831
	37.4553	29.8825	26.2206	0.877456	0.797819	3.50793	17.3913			18.933
	59.1174	49.0048	42.8136	0.87366	0.828941	3.50805	17.3913		LowTail	8.21713
	32.7613	14.4563	10.8218	0.748584	0.441263	2.70891	18.1818		HighTail	83.9491
	55.8601	33.4749	29.7288	0.888093	0.599264	9.27625	18.6046		Low	0
	43.2119	32.979	27.3001	0.827802	0.763193	2.48179	19.0476		High	10
	43.0996	33.6144	30.3799	0.903775	0.779924	5.16368	19.2308		n	320
	60.3079	50.6093	47.395	0.936488	0.839182	7.53518	19.3548			0
	50.6825	34.6903	29.3445	0.845899	0.684463	9.45515	19.4444			0.03125
	33.9602	31.4493	28.4132	0.903461	0.926064	4.01141	20.8333			0.03125
	36.6165	23.1115	20.239	0.87571	0.631179	3.44314	21.7391
	23.0307	6.59922	5.59718	0.848158	0.28654	10.0754	22.2222
	53.7598	40.9186	38.1126	0.931424	0.761137	7.59779	22.5806
	49.5763	32.2707	27.6071	0.855483	0.650931	3.01381	22.7273
	47.2149	33.1719	27.7505	0.836567	0.702573	2.47255	23.8095
	51.0081	46.6627	44.7261	0.958496	0.914811	25.2321	23.8806
	82.7935	33.5022	29.5382	0.881678	0.404648	4.41488	24
	63.3728	43.7304	40.8425	0.933961	0.69005	8.44323	24.2424
	79.9703	14.661	12.2433	0.835097	0.18333	4.14258	25
	27.884	11.2655	10.5792	0.939076	0.404013	3.81729	25
	30.6683	12.8803	12.033	0.934217	0.419988	9.09628	27.2727
	43.7566	24.0927	20.4671	0.849517	0.550606	3.04593	27.2727
	38.9876	32.7035	31.4306	0.961079	0.838817	13.558	27.907
	42.2302	27.6851	24.7612	0.894385	0.655576	4.50465	28
	34.2387	30.4639	28.0612	0.921131	0.889749	23.1363	28.125
	56.3394	35.148	32.444	0.923069	0.623862	5.42216	29.6296
	48.0766	36.6434	34.4203	0.93933	0.762188	37.7297	29.7872
	41.7484	35.8533	35.0423	0.977381	0.858794	25.4361	29.8507
	49.7994	45.8374	42.4397	0.925875	0.920442	36.8003	30.4348
	57.9115	42.2146	40.1642	0.951429	0.72895	9.70116	30.5556
	43.0784	25.5482	18.7844	0.735252	0.593063	26.9386	31.1828
	45.4807	24.9593	23.0946	0.925291	0.548788	7.41391	32.2581
	31.8266	11.385	10.4812	0.920616	0.357721	7.43826	32.2581
	53.6393	29.8833	27.8339	0.931421	0.557115	20.0695	32.3529
	37.5646	18.6127	17.5663	0.943779	0.495485	9.17663	32.3529
	73.1868	23.9141	22.165	0.926858	0.326754	8.76815	32.3529
	71.1138	22.7615	15.7253	0.690875	0.320071	40.3595	33.3333
	57.9413	39.7587	37.1004	0.933141	0.686188	8.58468	33.3333
	35.6558	29.4629	28.8872	0.980461	0.826314	37.1211	33.3333
	108.026	34.8409	30.1967	0.866703	0.322523	4.04502	33.3333
	37.6328	22.7445	21.3312	0.937862	0.60438	7.01746	33.3333
	78.5095	7.30524	2.72405	0.372889	0.0930492	3.08871	33.3333
	28.4066	6.94247	3.23509	0.465986	0.244397	6.80219	34
	37.0203	30.2952	29.0399	0.958563	0.81834	39.7379	34.0426
	31.0497	20.2537	19.1043	0.943249	0.652299	10.1197	34.2857
	40.432	30.3609	28.3965	0.9353	0.750911	8.03285	34.375
	35.7703	33.2716	33.138	0.995985	0.930146	21.0581	34.375
	40.9133	34.207	33.3727	0.975612	0.836083	40.25	34.4086
	80.9696	30.5494	27.689	0.906371	0.377294	6.43344	34.4828
	40.2381	30.6752	29.858	0.97336	0.762342	19.0489	34.5455
	58.8636	42.844	41.4987	0.9686	0.727852	15.7126	34.6939
	68.5137	32.7484	29.4614	0.899626	0.477984	13.3743	34.7826
	25.8667	12.8261	12.1134	0.944434	0.495853	10.2175	34.8837
	46.7856	38.0584	35.1164	0.9227	0.813464	25.36	35.2941
	40.3827	31.2941	29.5257	0.943491	0.774938	9.09747	35.2941
	68.4511	37.5065	35.0053	0.933314	0.547931	7.50546	35.4839
	35.737	20.9146	19.3369	0.924568	0.585236	7.7767	35.4839
	40.7829	11.9876	8.24073	0.68744	0.293936	19.5186	35.7143
	47.052	27.2823	24.427	0.895342	0.579834	35.5552	35.8696
	43.5979	26.7211	25.1659	0.941799	0.612898	8.70842	36.3636
	112.371	8.58957	2.63044	0.306237	0.0764393	4.48641	36.8421
	27.5645	8.52129	8.16872	0.958625	0.309139	26.826	36.9863
	41.4538	29.2014	28.4542	0.974415	0.704431	28.3075	36.9863
	66.2509	42.9294	39.0676	0.910043	0.647982	5.4874	37.037
	38.088	25.2366	22.8656	0.906048	0.662587	5.55013	37.037
	37.9282	33.1929	31.893	0.960839	0.875151	13.4498	37.2093
	46.7773	27.7339	25.8411	0.931749	0.592892	39.4228	37.5
	29.4005	7.01818	4.88403	0.695912	0.23871	13.9906	37.6344
	48.7675	19.886	18.8435	0.947579	0.407772	21.4677	37.8378
	54.9189	32.3333	30.4697	0.942361	0.588747	8.96366	38.2353
	47.0669	37.4554	34.9592	0.933357	0.79579	37.0882	38.2979
	35.6159	21.4636	21.1036	0.98323	0.60264	37.7097	38.7097
	45.6247	30.6822	29.0449	0.946635	0.672492	10.0199	38.8889
	41.5816	32.3789	30.8882	0.953961	0.778683	12.8294	39.0244
	55.4137	9.69127	8.10802	0.836631	0.174889	18.5177	39.2857
	44.0147	36.9805	36.1902	0.978628	0.840185	38.4867	39.3617
	41.0507	18.9121	17.5678	0.928922	0.4607	8.19746	39.3939
	32.9353	12.6268	11.69	0.925805	0.383383	8.39564	39.3939
	43.7077	26.8916	25.3544	0.942838	0.61526	8.57898	39.3939
	55.4502	42.6397	40.9014	0.959231	0.768973	10.8559	39.4737
	40.5359	14.8964	13.9743	0.938098	0.367487	29.9756	39.7849
	36.1873	33.9286	32.2867	0.951607	0.937584	9.73019	40
	40.7361	27.6936	26.7438	0.965703	0.67983	20.8327	40
	49.5174	30.6373	29.0422	0.947939	0.618717	9.47499	40
	37.7339	17.512	6.22697	0.355583	0.464091	18.7722	40.625
	64.9963	45.4272	42.5688	0.937076	0.69892	8.01518	40.625
	52.7571	26.1356	25.0605	0.958866	0.495395	36.4144	40.8602
	50.5144	32.8723	31.0005	0.943057	0.650751	9.21877	41.1765
	66.631	29.5343	23.6719	0.801505	0.443252	34.6581	41.4894
	36.2215	16.3736	11.1165	0.67893	0.452041	41.7803	41.6667
	60.2214	34.7154	32.6278	0.939866	0.576463	23.4095	41.791
	45.2048	16.2644	15.3417	0.94327	0.359794	16.0687	41.8605
	47.2269	32.5988	21.4138	0.65689	0.690259	36.4105	41.9355
	47.3498	24.9877	24.1251	0.965481	0.527725	22.2502	42.1053
	217.129	18.1806	4.00511	0.220296	0.0837318	3.55485	42.2222
	49.6262	26.0373	9.25285	0.355369	0.524669	9.75167	42.2535
	53.0078	37.2488	22.753	0.61084	0.702704	29.3121	42.3913
	42.8622	12.3898	10.9612	0.884701	0.28906	6.98883	42.4242
	36.3978	26.1034	25.4923	0.976588	0.71717	40.3912	42.5532
	47.8519	23.2428	13.8555	0.596121	0.485723	19.696	42.5532
	43.1811	21.8682	17.5226	0.801282	0.506431	43.9809	42.5532
	40.6066	9.01808	5.16565	0.57281	0.222084	31.3227	42.7083
	32.3655	17.6044	16.4762	0.935917	0.543923	49.0537	42.7083
	46.1494	31.6731	30.3634	0.958652	0.686316	12.6129	42.8571
	48.724	32.1727	30.3336	0.942836	0.660305	9.67239	42.8571
	50.9201	28.2763	26.2847	0.929564	0.555307	12.7622	42.8571
	44.3134	27.6318	27.1219	0.981546	0.623554	24.2879	42.8571
	41.3266	13.9917	10.5827	0.756357	0.338563	32.6984	43.0108
	38.8575	35.0906	31.4781	0.897054	0.903058	37.3662	43.0108
	34.9667	29.2989	26.5802	0.907209	0.837909	34.7356	43.0108
	65.3237	25.4994	20.6687	0.810557	0.390355	39.6827	43.0108
	50.2067	22.8876	21.8769	0.955841	0.455867	35.397	43.0233
	52.4097	42.0306	40.1944	0.956313	0.801962	14.8657	43.4783
	22.1498	6.06851	1.92349	0.316962	0.273976	12.3231	43.617
	55.0536	26.0802	22.9657	0.88058	0.473724	40.6276	43.617
	56.2264	14.7104	9.93063	0.675073	0.261629	28.5134	43.75
	39.3127	19.4608	14.9469	0.76805	0.495026	46.8251	43.75
	38.0008	19.2313	18.6105	0.967719	0.506075	13.6813	43.75
	31.0153	24.4519	23.8391	0.974938	0.788382	37.8033	43.956
	37.991	20.3789	19.2991	0.947012	0.536415	18.7579	44.2308
	24.2934	6.95719	4.13606	0.594501	0.286382	17.0359	44.3182
	20.8107	8.93635	8.25458	0.923709	0.429411	43.0763	44.5783
	39.0365	31.6437	31.2595	0.987858	0.810617	38.815	44.6808
	40.3356	22.3813	18.5585	0.829198	0.554876	22.8596	44.7917
	38.5849	9.56909	4.84353	0.506165	0.248001	16.3066	44.7917
	39.819	22.4595	11.607	0.516796	0.56404	21.0437	45
	35.5405	12.1838	11.6063	0.952599	0.342815	16.4992	45.4545
	45.7616	23.3645	22.7095	0.971965	0.510569	37.3907	45.7447
	34.471	9.52282	5.60767	0.588867	0.276256	17.8799	45.8333
	74.387	28.2553	25.2394	0.893262	0.379842	38.4115	45.8333
	43.3618	30.3688	28.9435	0.953067	0.700358	26.5217	46.0317
	30.6753	17.876	15.6253	0.874097	0.582747	45.1428	46.1538
	45.506	16.5491	11.699	0.706924	0.363669	32.6093	46.2366
	44.8576	30.4218	29.3525	0.964854	0.678185	26.4603	46.3768
	35.1776	27.3288	26.9387	0.985725	0.77688	38.8226	46.8085
	48.2041	30.0633	28.7436	0.956105	0.623666	39.9648	46.875
	41.646	32.5294	31.4448	0.966658	0.781094	24.6438	46.9697
	38.6793	29.9712	28.7657	0.959779	0.774864	17.8145	47.0588
	39.3959	12.9185	10.8648	0.841029	0.327914	12.9074	47.0588
	35.5572	17.3914	16.7292	0.961926	0.489109	38.5519	47.3118
	37.9443	30.3658	29.4333	0.969292	0.800271	20.2537	47.3684
	61.6834	18.8012	17.6975	0.941297	0.304802	11.6331	47.5
	38.3564	33.3936	32.2758	0.966526	0.870614	12.7383	47.6191
	38.0011	19.5371	18.9798	0.971476	0.514119	24.196	47.6923
	54.2557	37.5191	36.5963	0.975405	0.691523	39.4948	47.8723
	35.2518	26.1938	24.3426	0.929329	0.743049	34.7411	47.8723
	41.018	29.2876	28.6358	0.977745	0.714017	38.5811	47.8723
	35.5884	27.468	26.8267	0.976653	0.771826	40.5646	47.8723
	38.2684	29.7934	29.0397	0.974705	0.778537	37.7049	47.8723
	44.2592	26.3919	25.6607	0.972297	0.596302	43.0633	47.8723
	31.4677	21.7776	21.3346	0.979658	0.692061	42.6457	47.9167
	49.9554	25.2258	15.0586	0.596954	0.504966	14.7735	47.9167
	71.6233	26.5602	22.5323	0.848347	0.370832	33.6586	47.9167
	40.6555	30.4273	29.8641	0.981492	0.748416	38.7822	47.9167
	39.0249	19.2971	18.1442	0.940252	0.494483	40.8493	47.9167
	45.5847	34.9007	34.0908	0.976794	0.765623	31.8276	48.1013
	51.3102	36.1651	34.2497	0.947038	0.704832	19.9251	48.2143
	90.3381	37.2423	22.0072	0.590919	0.412254	30.8178	48.3871
	89.4561	12.2115	9.18732	0.752352	0.136508	13.2925	48.7805
	39.8325	28.2805	27.0917	0.957964	0.709986	36.5252	48.9362
	71.8957	50.1235	49.174	0.981056	0.69717	40.2978	48.9362
	26.8596	18.1288	17.7967	0.981684	0.674945	39.6164	48.9362
	47.977	10.9076	4.11142	0.376932	0.22735	13.5626	48.9583
Test	21.292	6.34901	3.08252	0.485513	0.298188	13.7991	48.9583
	39.9043	8.38553	3.80502	0.45376	0.210141	17.8692	48.9583
	55.7564	40.6842	37.9072	0.931742	0.729677	25.1362	49.2064
	26.959	12.9812	11.0731	0.853008	0.481516	54.953	49.4505
	50.1518	22.9942	17.0694	0.742339	0.458491	32.8336	49.4624
	44.4344	35.9824	35.2711	0.980232	0.809787	39.1059	49.4624
	26.5763	20.9196	20.526	0.981183	0.787154	37.8984	50
	75.0498	21.2411	17.4319	0.820671	0.283026	41.9875	50
	43.5251	26.4218	25.5991	0.968865	0.607046	12.4386	50
	36.433	21.7361	21.2485	0.977565	0.596605	35.5251	50
	68.7412	37.8302	35.037	0.926164	0.550329	40.3737	50
	43.3452	18.7597	17.4501	0.930194	0.432797	38.4269	50
	43.5072	31.8986	30.5542	0.957852	0.73318	37.5727	50
	32.1481	24.3999	23.4139	0.959588	0.758984	38.2413	50
	31.6404	21.1514	20.7673	0.981839	0.668494	39.2048	50
	52.5817	42.2433	41.1141	0.97327	0.803384	37.3772	50
	32.8311	11.035	10.6232	0.96268	0.336115	36.1758	50
	32.4259	24.4734	23.5179	0.96096	0.754746	14.0944	50
	33.405	10.815	9.99633	0.9243	0.323755	14.8675	50
	32.6498	20.66	20.0678	0.971336	0.632775	37.9681	50.5376
	29.0422	23.2012	22.5771	0.973104	0.798877	35.7193	50.5495
	40.6671	25.1285	24.9168	0.991574	0.617909	17.8459	50.8197
	88.328	31.4856	26.973	0.856677	0.356462	20.5531	50.8475
	50.0931	23.5792	21.4881	0.911314	0.470707	37.0545	51.0638
	37.6117	33.0492	32.4987	0.983342	0.878697	39.808	51.087
	24.3562	6.12386	2.80161	0.457491	0.251429	20.7991	51.087
	122.809	8.11908	1.41968	0.174857	0.0661116	2.53396	51.1111
	64.5215	27.3449	17.0209	0.622453	0.423811	38.1281	51.6129
	34.2724	26.9333	26.4054	0.9804	0.785861	38.1231	51.6129
	32.4623	19.9074	18.9694	0.952883	0.613246	13.52	52.2727
	45.8767	29.7769	28.633	0.961587	0.649063	23.5226	52.3077
	25.6237	9.238	5.64294	0.61084	0.360526	23.5466	52.6316
	44.9571	37.7921	35.1338	0.929659	0.840626	34.953	52.6882
	43.912	34.2739	33.6687	0.982342	0.780513	40.5771	52.6882
	27.1385	13.3626	12.9695	0.970579	0.492384	34.3306	52.6882
	29.8945	16.2097	15.9432	0.983559	0.54223	38.4303	52.7473
	56.9406	16.5176	10.9879	0.665224	0.290086	21.3724	52.7473
	36.0663	23.2777	22.5495	0.968717	0.645414	16.236	53.0612
	56.5067	26.8297	25.2248	0.940184	0.474805	37.593	53.125
	56.6345	27.6426	25.7018	0.92979	0.488087	35.9078	53.1915
	29.0971	17.8621	17.5361	0.981749	0.61388	37.8478	53.1915
	47.8338	21.6669	20.9681	0.967744	0.452963	38.8313	53.1915
	37.9538	20.6678	20.2061	0.977661	0.544551	38.9475	53.1915
	33.9062	17.7142	17.3316	0.978402	0.522447	39.3148	53.1915
	33.3842	17.5934	17.0947	0.971652	0.526998	36.8176	53.7634
	40.0629	28.0811	27.5974	0.982777	0.700924	38.6689	53.7634
	75.6465	54.0913	50.0953	0.926125	0.715053	36.4684	53.7634
	35.4467	17.7813	17.1074	0.9621	0.501635	40.4455	53.7634
	29.634	15.9563	15.3389	0.961304	0.538446	16.2175	53.8462
	29.2644	13.2151	11.4319	0.865063	0.451574	26.9165	54.1667
	47.8303	6.84334	4.74356	0.693164	0.143076	29.2384	54.1667
	46.5115	25.7873	25.3343	0.982434	0.554428	40.1057	54.2553
	62.9551	40.7675	38.0026	0.932177	0.647566	12.7938	54.5455
	48.1802	30.7807	29.3896	0.954807	0.638866	13.6271	54.5455
	55.3419	36.9696	35.3982	0.957494	0.668021	18.6717	54.717
	34.4538	21.4051	21.0581	0.98379	0.62127	38.8244	54.8387
	42.3935	27.4463	26.6379	0.970545	0.647418	38.6308	54.8387
	42.7686	34.4011	33.6962	0.979507	0.804355	39.0636	55.3192
	33.9683	16.5309	16.2137	0.980816	0.486655	39.1509	55.3192
	23.0581	14.6563	14.2023	0.969022	0.635625	29.9461	55.4054
	53.3684	29.6218	10.733	0.362335	0.555044	14.5753	55.4217
	56.3011	45.099	44.3841	0.984148	0.801032	38.2508	55.4348
	48.344	32.0746	30.8651	0.962291	0.663466	14.5813	55.5556
	60.6683	48.6979	46.8536	0.962128	0.80269	18.568	55.5556
	31.1856	17.2174	16.8103	0.976353	0.552095	37.1429	55.914
	39.7184	24.182	21.1836	0.87601	0.608835	38.7166	55.914
	27.3493	6.69508	6.40025	0.955963	0.244799	26.6442	56
	60.3123	49.6658	48.1636	0.969754	0.823477	20.5014	56.1403
	37.9112	23.7337	23.1807	0.976699	0.626035	26.708	56.1644
	46.6531	29.1704	28.6786	0.983141	0.625261	40.5831	56.383
	40.7603	23.5746	22.8426	0.96895	0.578372	38.5933	56.383
	64.0577	32.1479	27.7136	0.862065	0.501858	37.4452	56.383
	63.4341	40.7241	39.2493	0.963786	0.641991	35.8925	56.9892
	53.3564	37.5532	36.732	0.978132	0.703819	42.9012	56.9892
	33.8777	17.3602	16.5717	0.954582	0.512436	37.7299	56.9892
	32.9184	19.3466	18.1787	0.939633	0.587713	34.797	57.2917
	50.5998	32.6488	31.9681	0.979149	0.645236	30.5557	57.3333
	31.7505	18.7414	18.3213	0.977583	0.59027	22.5148	57.377
	47.1672	32.6727	31.9393	0.977551	0.6927	27.4085	57.7465
	118.986	21.2586	20.0982	0.945414	0.178664	15.4196	57.7778
	45.6934	6.78124	5.99341	0.883822	0.148407	32.7985	58.0645
	34.6616	13.4524	13.1637	0.978533	0.388108	37.2751	58.0645
	36.1501	19.3204	18.3577	0.950173	0.534449	25.9399	58.2278
	42.2509	32.764	31.8976	0.973557	0.775463	29.3533	58.3333
	45.774	25.9925	25.562	0.983439	0.567843	40.3676	58.3333
	45.4043	23.6024	22.3456	0.946752	0.519827	39.0205	58.3333
	36.3638	23.8934	23.5012	0.983584	0.657066	38.4881	58.5106
	44.1814	30.0114	29.5179	0.983559	0.679276	37.7988	59.1398
	31.1353	7.25903	5.74394	0.791281	0.233144	40.149	59.1398
	33.52	19.0529	18.7727	0.985291	0.568405	32.8218	59.1398
	44.7002	25.2408	24.7624	0.981048	0.564669	38.6379	59.1398
	37.9587	29.1947	28.5425	0.97766	0.769118	38.9449	59.5745
	45.9594	27.2012	26.543	0.975804	0.591853	38.5285	59.5745
	48.0635	32.8331	32.3412	0.985019	0.683119	39.7897	59.5745
	16.8291	6.42792	6.14202	0.955522	0.381953	32.521	59.7403
	27.1357	15.839	15.4458	0.975178	0.583696	27.3336	60
	45.894	18.2111	15.6699	0.860462	0.396807	30.9038	60.2151
	47.7226	29.9999	28.8042	0.960144	0.628631	49.7278	60.2151
	30.8584	7.1289	5.58414	0.78331	0.23102	24.4158	60.2941
	44.8246	15.8588	15.4476	0.974073	0.353796	18.9589	60.3448
	60.7972	45.9523	44.4805	0.967971	0.755829	40.546	60.4167
	45.0733	33.1822	28.7321	0.865888	0.736184	35.3376	60.4396
	70.0769	15.5792	14.7708	0.94811	0.222315	31.1976	60.5263
	50.6159	34.8174	34.3126	0.985502	0.687875	38.5961	60.6383
	30.1183	13.2847	13.0614	0.983194	0.441083	36.8819	61.4583
	57.2163	26.9203	25.6959	0.954516	0.470501	39.6292	61.4583
	57.7314	45.2237	36.6632	0.810708	0.783347	31.2941	61.6279
	31.429	7.54571	6.91399	0.91628	0.240088	31.064	62.1053
	30.1846	6.96533	6.21637	0.892474	0.230758	53.1945	62.3656
	56.3812	40.0938	38.1511	0.951545	0.71112	35.9479	62.5
	49.349	20.8671	19.5774	0.938194	0.422847	47.4618	62.766
	36.9979	9.13795	8.68369	0.95029	0.246985	37.8077	62.766
	19.6921	7.14033	6.15721	0.862315	0.362598	33.5758	62.7907
	29.5776	21.4444	21.119	0.984825	0.725023	37.094	63.0435
	67.4333	48.1711	38.2114	0.793243	0.714351	33.9168	63.4409
	35.2875	24.3265	23.9063	0.982725	0.689382	39.526	63.8298
	46.1178	29.2771	24.0809	0.822517	0.634833	37.3468	63.8298
	29.647	11.0049	8.81025	0.800574	0.371198	30.0583	63.8298
	35.3509	6.42678	5.82344	0.90612	0.1818	27.0396	63.8298
	41.7102	18.1913	17.7297	0.974627	0.436135	36.7581	64.0449
	50.0785	36.5604	35.8738	0.981218	0.730063	32.4647	64.1975
	28.7627	10.6863	10.1857	0.953154	0.371534	37.4837	64.5161
	37.7546	15.8458	15.2937	0.965161	0.419704	39.8492	64.8936
	31.3773	13.7178	12.8288	0.935195	0.437187	36.8327	65.5914
	32.3852	20.9535	20.5896	0.982634	0.64701	38.6465	65.5914
	60.4082	11.9148	7.25706	0.60908	0.197238	22.9775	65.625
	38.2716	23.0652	22.2032	0.962626	0.602672	31.1816	65.7895
	50.6696	26.6098	23.6798	0.889889	0.525163	36.396	65.9574
	35.048	18.0416	17.7366	0.98309	0.514769	41.8239	65.9574
	54.4861	37.4534	35.6635	0.952211	0.687393	35.9269	65.9574
	32.1589	19.6053	19.1627	0.977425	0.609638	35.6574	66.6667
	31.3025	14.749	14.3683	0.974185	0.471177	32.4433	66.6667
	44.8639	30.7682	29.5014	0.958828	0.685814	38.3801	67.3913
	34.5376	9.74849	4.25344	0.436317	0.282257	22.2019	67.7083
	40.3936	27.3649	26.6114	0.972466	0.677456	36.8024	67.7419
	41.3486	18.1179	17.5795	0.970283	0.438176	38.7046	69.1489
	50.482	8.3278	7.035	0.844761	0.164966	36.307	69.1489
	73.8127	33.8097	32.7596	0.968941	0.458047	40.3684	69.1489
	26.8354	14.5039	14.2408	0.981858	0.540477	38.9052	69.1489
	83.9433	12.996	7.82166	0.601853	0.154818	23.8082	69.3182
	47.6973	33.8113	33.1446	0.980284	0.708871	29.968	72
	33.5313	8.13822	7.61922	0.936227	0.242705	16.3566	73.4043
	53.2789	20.1881	18.6581	0.92421	0.378914	38.6939	74.4681
	59.3206	35.7093	34.9519	0.978788	0.601971	39.1777	75.5319

## Sheet: 305
Test	54.7148	26.5007	10.4941	0.395994	0.484342	2.34281	3.44828
	103.09	37.8294	28.8841	0.763535	0.366954	7.87581	3.44828
	65.5917	8.74951	5.13199	0.586546	0.133394	4.38487	3.44828		305	23.7745	13.1748	12.7009	0.174114	0.185784	11.4159	15.2245
	67.22	14.4442	11.063	0.76591	0.21488	4.89855	4		0.426621	65.347	28.7419	23.1799	0.78363	0.457016	13.2573	30.641
	58.7108	27.2035	18.2983	0.672644	0.463347	3.84025	4.16667		2782.67	0.36382	0.458382	0.547928	0.222189	0.406516	0.8611	0.496867
	58.7364	42.3018	37.5575	0.887847	0.720197	4.07526	4.16667			1.04516	1.02323	1.06455	0.928021	1.03155	1.39474	0.980513
	73.7228	67.6483	59.6575	0.881878	0.917602	4.03311	4.16667		0.347739	69.1706	27.9771	42.2436	1.50993	0.404466	250.778	24.8205	5021
	94.7887	22.4618	15.3223	0.682152	0.236967	1.95308	4.34783		0.489398	63.3394	30.8735	50.7256	1.64301	0.48743	436.811	30.7359	2358
	81.89	22.549	21.3725	0.947824	0.275357	3.08325	4.34783		0.442724	57.6348	28.7517	33.4389	1.16302	0.49886	514.154	37.1475	969
	70.7766	53.2527	45.4554	0.853579	0.752406	3.0417	4.54545
	66.4238	22.4079	15.7642	0.703512	0.337347	2.45059	4.54545	305	2782.67	0.36382	0.458382	0.547928
	40.1011	35.2868	30.454	0.863042	0.879946	3.51675	4.54545
	34.8668	16.8081	13.6023	0.809275	0.482065	2.91262	4.54545
	84.227	8.16199	4.14701	0.508088	0.0969047	1.54933	4.54545			65.347
	91.8007	10.4483	9.62423	0.921132	0.113815	2.15518	4.54545			23.7745
	81.8621	57.4032	48.1169	0.838226	0.701219	2.49182	4.7619		LowTail	17.798
	43.0954	30.4905	24.8984	0.816595	0.707511	2.66315	4.7619		HighTail	112.896
	115.105	25.4454	17.5434	0.689453	0.221063	2.42043	4.7619		Low	4
	45.9232	35.1249	29.2475	0.832673	0.764861	2.54747	4.7619		High	138
	65.8487	44.5498	38.475	0.863642	0.676547	2.34098	4.7619		n	3092
	80.4491	25.6092	14.8432	0.579604	0.318328	2.25271	4.7619			0.00129366
	78.7598	33.1967	26.2952	0.792102	0.421493	2.65665	4.7619			0.0446313
	103.664	30.0986	21.4683	0.713265	0.290348	2.17343	4.7619			0.045925
	70.7973	55.4808	46.0971	0.830865	0.783657	2.5005	4.7619
	102.478	12.8288	9.7952	0.763532	0.125186	2.43222	4.7619
	49.9908	43.8287	36.2524	0.827139	0.876736	2.47797	4.7619
	46.398	32.3506	26.7809	0.827833	0.697241	2.51977	4.7619
	40.0368	34.9447	28.9161	0.827482	0.872814	2.52779	4.7619
	40.7756	24.0922	19.2593	0.799401	0.590848	1.98217	5
	82.939	30.2738	23.5811	0.778927	0.365013	1.84961	5
	69.6069	34.9288	27.1347	0.776859	0.501801	1.94686	5
	82.7234	56.8557	44.9858	0.791228	0.687299	2.00017	5
	60.9541	45.1472	35.684	0.790391	0.740676	1.9991	5
	58.0199	30.4027	24.1643	0.794807	0.524005	2.13211	5
	78.1529	51.7067	41.4179	0.801015	0.66161	2.00791	5
	72.0998	38.4102	31.8282	0.828641	0.532736	2.87441	5
	82.7241	24.9432	20.8278	0.835009	0.301522	2.41986	5
	43.0813	8.77365	7.22293	0.823252	0.203654	1.9525	5
	54.0028	26.4105	21.8033	0.825555	0.489058	2.47327	5
	68.4913	29.2202	19.2004	0.657092	0.426627	2.01205	5
	87.7103	43.0804	31.9616	0.741905	0.491167	2.06767	5
	81.3745	41.6616	32.6426	0.783519	0.511973	1.87918	5
	91.2709	21.393	17.3756	0.812212	0.23439	2.09729	5
	82.6588	55.8249	44.3954	0.795262	0.675365	1.99842	5
	49.8139	37.1098	28.8468	0.777336	0.744969	2.02813	5
	62.6175	16.9443	11.7659	0.694386	0.270601	2.14517	5
	68.9868	55.9061	45.2	0.808498	0.810389	2.01018	5
	89.2559	61.2996	48.5805	0.792509	0.686785	1.98808	5
	86.1024	55.0541	44.3399	0.805389	0.639402	2.01709	5
	44.1597	14.7804	10.268	0.694706	0.334702	1.43227	5.26316
	57.6806	13.1739	10.7353	0.814889	0.228395	1.54684	5.26316
	64.5131	32.5901	24.4984	0.751714	0.50517	1.51756	5.26316
	97.316	44.2403	33.6789	0.761273	0.454605	1.54894	5.26316
	40.7065	26.2831	20.879	0.794386	0.645674	1.96329	5.26316
	79.7427	44.005	30.7299	0.698328	0.551837	1.48211	5.26316
	97.2543	65.9545	47.5736	0.72131	0.678165	1.47857	5.26316
	86.7596	48.3634	37.0648	0.766381	0.557441	1.51437	5.26316
	54.2142	26.5882	18.8868	0.710346	0.490429	1.47272	5.26316
	58.8446	46.6162	36.6055	0.785252	0.792192	1.95608	5.26316
	100.658	13.5772	5.55013	0.408782	0.134885	0.965918	5.26316
	36.8063	13.6601	10.1703	0.744522	0.371136	1.45114	5.26316
	81.9443	51.2399	37.1361	0.72475	0.625301	1.5065	5.26316
	75.4348	44.5747	33.7616	0.757417	0.590903	1.44493	5.26316
	90.3048	20.6677	13.7958	0.667507	0.228866	1.42361	5.26316
	82.793	49.0192	36.5297	0.745212	0.59207	1.44677	5.26316
	123.696	14.8962	6.72232	0.451278	0.120426	1.29585	5.26316
	106.291	7.64367	5.05701	0.661595	0.0719129	1.23606	5.26316
	82.0561	67.2887	49.3299	0.733107	0.820033	1.48393	5.26316
	89.2365	65.0921	50.584	0.777114	0.729433	1.51763	5.26316
	100.557	29.8616	18.2257	0.610341	0.296962	1.33914	5.26316
	48.5905	30.8613	22.5675	0.731255	0.63513	1.49738	5.26316
	70.3001	34.5165	25.2644	0.73195	0.490988	1.43727	5.26316
	58.8085	12.766	11.2138	0.878405	0.217078	2.28565	5.26316
	80.2136	27.5748	18.6249	0.675431	0.343767	1.39644	5.26316
	28.8589	22.3275	16.6095	0.7439	0.77368	1.47657	5.26316
	115.478	65.8791	49.5605	0.752295	0.570488	1.4968	5.26316
	47.3822	32.5275	24.4806	0.752614	0.686492	1.49618	5.26316
	79.0745	20.9938	15.5024	0.738425	0.265494	1.67588	5.26316
	61.7971	42.8447	32.3561	0.755196	0.693312	1.47213	5.26316
	112.247	8.75459	6.16234	0.703898	0.0779943	1.48337	5.26316
	93.1018	15.0694	5.42673	0.360115	0.161859	0.707462	5.55556
	139.657	26.6409	16.4752	0.618418	0.19076	1.04101	5.55556
	58.8441	44.8934	30.0447	0.669244	0.762922	1.01885	5.55556
	88.118	22.916	17.0094	0.74225	0.260061	1.10801	5.55556
	86.4283	61.4811	41.2794	0.671417	0.711353	1.01713	5.55556
	60.2171	30.4017	20.0618	0.65989	0.504869	0.972154	5.55556
	112.98	6.73683	3.95751	0.587445	0.0596286	0.935883	5.55556
	41.0174	32.5023	21.4098	0.658716	0.792404	0.992786	5.55556
	50.1347	23.476	16.5011	0.702893	0.468259	1.04315	5.55556
	59.9259	32.7157	22.1159	0.676003	0.545935	1.03077	5.55556
	57.1833	14.6825	9.62085	0.65526	0.256762	0.967546	5.55556
	132.436	35.9252	24.4061	0.679359	0.271264	1.01727	5.55556
	76.313	57.7652	38.7518	0.670851	0.756951	1.01172	5.55556
	61.7759	16.0892	9.40792	0.584734	0.260445	0.913929	5.55556
	62.5091	32.4359	21.3795	0.659133	0.518899	0.980906	5.55556
	29.5666	19.0984	12.9362	0.677344	0.645946	1.02279	5.55556
	62.5096	51.2604	33.9419	0.662147	0.820041	0.996795	5.55556
	34.4339	20.3732	14.0049	0.687416	0.591663	1.03089	5.55556
	139.526	30.7034	21.6184	0.704105	0.220055	1.11267	5.55556
	105.033	54.7454	35.8765	0.655333	0.521221	0.984975	5.55556
	38.7998	31.7298	21.3233	0.672029	0.817781	1.02369	5.55556
	61.446	54.6626	36.9071	0.67518	0.889604	1.01844	5.55556
	70.7275	16.0516	14.0818	0.877284	0.226951	1.33055	5.55556
	64.1944	46.0297	30.5179	0.663004	0.717036	1.00201	5.55556
	43.7735	11.7316	7.68343	0.654935	0.268007	0.870089	5.55556
	96.2311	40.4891	30.1279	0.744098	0.420749	1.50399	5.55556
	78.2803	29.8422	17.2096	0.576688	0.381222	0.860383	5.55556
	71.9538	29.7498	23.2374	0.781095	0.413457	1.16464	5.55556
	85.7855	46.2675	34.2896	0.741115	0.53934	1.11961	5.55556
	37.7338	29.4384	19.1248	0.649656	0.780161	0.978104	5.55556
	82.5104	36.1587	26.1568	0.723389	0.438232	1.07995	5.55556
	79.5614	20.3202	8.45724	0.4162	0.255402	0.54318	5.55556
	131.724	47.5205	32.9058	0.692456	0.360758	1.0186	5.55556
	116.691	22.4601	16.5633	0.737453	0.192475	1.01257	5.55556
	50.8325	39.2008	26.5186	0.676481	0.771176	1.01833	5.55556
	54.2238	47.0605	31.5096	0.669555	0.867894	1.00416	5.55556
	43.4901	27.7163	17.8106	0.642606	0.637301	0.963449	5.55556
	40.0251	21.2755	14.4273	0.678118	0.531556	1.03064	5.55556
	107.063	54.7726	36.9594	0.67478	0.51159	1.01672	5.55556
	91.7371	15.3469	4.8323	0.314872	0.167292	0.489239	5.55556
	36.8952	16.7161	12.182	0.728755	0.45307	0.95432	5.55556
	53.7517	36.805	23.7915	0.64642	0.684722	0.940816	5.55556
	41.9851	31.24	20.4793	0.655548	0.744073	0.980726	5.55556
	53.0132	43.24	28.2985	0.654452	0.815646	0.991552	5.55556
	96.1581	30.2946	19.1024	0.630555	0.31505	0.987741	5.55556
	60.5509	19.4143	11.6092	0.597972	0.320627	0.829859	5.55556
	127.337	59.9343	38.8167	0.647654	0.470676	1.0043	5.55556
	115.067	36.5543	24.0077	0.656767	0.317679	1.08981	5.55556
	40.4194	15.9904	10.8833	0.680613	0.395613	1.02199	5.55556
	55.5306	42.7418	27.5222	0.643919	0.769698	1.0089	5.55556
	59.8092	34.3899	20.2912	0.590033	0.574994	0.871977	5.55556
	53.4001	36.1752	18.626	0.514883	0.677437	0.514883	5.88235
	77.9478	47.1556	24.6939	0.523667	0.604965	0.523667	5.88235
	145.213	31.8922	12.7077	0.398456	0.219623	0.398456	5.88235
	27.2605	17.8306	12.5204	0.702185	0.654082	0.985634	5.88235
	103.133	37.5556	18.3216	0.487852	0.364146	0.487852	5.88235
	43.0873	9.53539	5.79608	0.607849	0.221304	0.607849	5.88235
	77.7494	54.5587	27.3916	0.502058	0.701724	0.502058	5.88235
	114.389	25.611	13.2834	0.518662	0.223894	0.518662	5.88235
	29.3316	7.71722	5.16532	0.669324	0.263102	1.34652	5.88235
	60.5221	13.2428	7.04209	0.531769	0.218809	0.531769	5.88235
	104.084	55.9519	30.3056	0.541636	0.537562	0.541636	5.88235
	21.9558	11.6162	6.08509	0.523844	0.529072	0.523844	5.88235
	36.1421	18.3876	8.72139	0.474307	0.50876	0.474307	5.88235
	71.7897	47.5704	23.6908	0.498016	0.662636	0.498016	5.88235
	60.3234	37.2419	18.3226	0.49199	0.617371	0.49199	5.88235
	102.999	33.6906	23.7895	0.706115	0.327095	1.04894	5.88235
	127.975	39.0375	22.9597	0.588145	0.30504	0.588145	5.88235
	27.5833	14.4177	9.32389	0.646698	0.522696	1.00366	5.88235
	31.91	14.2823	6.63313	0.464429	0.447582	0.464429	5.88235
	139.946	51.1868	34.3481	0.671034	0.365762	0.978327	5.88235
	52.4695	17.3828	9.76929	0.562011	0.331293	0.562011	5.88235
	61.2405	41.1751	20.1567	0.489536	0.672352	0.489536	5.88235
	50.4799	35.6897	17.6083	0.493371	0.707007	0.493371	5.88235
	86.7568	27.5941	11.4356	0.414421	0.318063	0.414421	5.88235
	118.594	42.3644	19.7401	0.465959	0.357222	0.465959	5.88235
	47.1095	13.7625	8.75399	0.636075	0.292139	0.636075	5.88235
	79.7728	36.4744	15.7062	0.430608	0.457229	0.430608	5.88235
	49.2775	43.4781	22.3498	0.514046	0.882311	0.514046	5.88235
	49.7599	25.9842	12.8188	0.493329	0.522191	0.493329	5.88235
	72.2575	57.1251	28.3811	0.496823	0.790576	0.496823	5.88235
	63.7698	23.3019	10.9219	0.468714	0.365407	0.468714	5.88235
	69.9895	26.9375	11.7953	0.437878	0.38488	0.437878	5.88235
	31.6123	11.2472	7.52941	0.669449	0.355785	0.991233	5.88235
	94.2977	50.4854	25.7292	0.509637	0.535383	0.509637	5.88235
	92.989	43.4355	20.4394	0.470568	0.467104	0.470568	5.88235
	36.9141	8.45381	5.64326	0.66754	0.229013	1.02678	5.88235
	53.1681	14.8124	8.74214	0.590189	0.278596	0.590189	5.88235
	55.3115	42.8123	20.6737	0.482892	0.774021	0.482892	5.88235
	23.6484	11.1719	5.30423	0.474783	0.472418	0.474783	5.88235
	56.6159	44.2818	22.1609	0.500451	0.782144	0.500451	5.88235
	57.4181	41.0398	20.564	0.501076	0.714754	0.501076	5.88235
	47.8964	33.1807	16.7677	0.505344	0.69276	0.505344	5.88235
	98.6214	40.7752	20.1279	0.49363	0.413452	0.49363	5.88235
	59.5462	26.0617	13.0777	0.501797	0.437672	0.501797	5.88235
	70.2918	39.2486	19.0468	0.485285	0.558367	0.485285	5.88235
	48.2176	22.8304	11.9933	0.525323	0.473486	0.525323	5.88235
	70.4447	11.8492	8.3786	0.707103	0.168206	0.707103	5.88235
	67.4194	33.5107	21.9271	0.654332	0.497048	1.00702	5.88235
	39.1998	17.5088	8.14728	0.465326	0.446655	0.465326	5.88235
	87.4877	65.5062	31.4342	0.479867	0.748747	0.479867	5.88235
	95.6097	43.6829	20.5348	0.470088	0.456888	0.470088	5.88235
	76.8479	22.8743	10.7176	0.468541	0.297657	0.468541	5.88235
	147.902	33.9175	22.3138	0.657885	0.229324	0.657885	5.88235
	65.3511	32.405	15.9919	0.493501	0.49586	0.493501	5.88235
	39.4476	32.8382	16.2537	0.494964	0.832452	0.494964	5.88235
	47.965	21.2172	11.3673	0.535756	0.442349	0.535756	5.88235
	77.6529	59.6675	28.2084	0.47276	0.768387	0.47276	5.88235
	25.2972	14.6949	7.31368	0.4977	0.580891	0.4977	5.88235
	86.626	66.4517	32.0001	0.481555	0.76711	0.481555	5.88235
	23.3059	6.69729	2.79938	0.417987	0.287365	0.417987	5.88235
	100.679	10.2248	6.95857	0.680558	0.101559	0.680558	5.88235
	46.957	35.7505	17.9553	0.502239	0.761345	0.502239	5.88235
	160.938	42.153	14.14	0.335444	0.261921	0.335444	5.88235
	88.6445	48.1735	23.7365	0.492729	0.543446	0.492729	5.88235
	30.3685	17.2292	8.36574	0.485555	0.567338	0.485555	5.88235
	45.0156	39.4615	19.2179	0.487003	0.876618	0.487003	5.88235
	72.3058	48.568	23.5432	0.484747	0.671703	0.484747	5.88235
	71.5089	43.9886	21.1612	0.481061	0.615149	0.481061	5.88235
	137.204	41.6012	21.0812	0.506745	0.303208	0.506745	5.88235
	84.4198	62.5571	33.3095	0.532466	0.741024	0.532466	5.88235
	83.1884	57.7795	29.6326	0.512857	0.694561	0.512857	5.88235
	37.5755	26.8608	13.3286	0.496211	0.71485	0.496211	5.88235
	76.3375	42.2989	21.37	0.505213	0.554104	0.505213	5.88235
	93.2745	7.71155	3.54392	0.459559	0.0826759	0.459559	5.88235
	43.5361	30.769	15.4067	0.500724	0.706746	0.500724	5.88235
	55.8672	40.646	18.6268	0.458268	0.727546	0.458268	5.88235
	56.1481	36.8591	18.1472	0.492339	0.656463	0.492339	5.88235
	65.4474	38.8085	20.0363	0.516286	0.592973	0.516286	5.88235
	75.2439	58.8011	28.6609	0.487421	0.781473	0.487421	5.88235
	69.7524	26.302	13.7537	0.522914	0.377076	0.522914	5.88235
	100.806	54.3532	17.8894	0.329133	0.539188	0.329133	5.88235
	59.714	43.3592	23.1962	0.534978	0.726115	0.534978	5.88235
	55.5081	31.3909	14.9047	0.474809	0.565519	0.474809	5.88235
	55.976	13.0146	6.68392	0.513573	0.232502	0.513573	5.88235
	64.1837	31.2087	13.4067	0.429583	0.48624	0.429583	5.88235
	62.9274	34.9436	18.1103	0.518272	0.555301	0.518272	6.25
	50.9704	29.923	15.1667	0.506857	0.587066	0.506857	6.25
	41.5132	21.4314	15.6929	0.732242	0.516254	1.47136	6.25
	73.9836	44.3345	22.6268	0.510365	0.599248	0.510365	6.25
	30.3559	12.4968	6.17632	0.494234	0.411675	0.494234	6.25
	65.8879	35.6314	32.2644	0.905505	0.540788	5.82541	6.25
	99.519	33.5347	15.7128	0.468554	0.336968	0.468554	6.25
	37.7818	15.085	7.21101	0.478025	0.399267	0.478025	6.25
	92.2642	14.5207	2.82249	0.194377	0.157382	0.194377	6.25
	81.7017	33.1465	15.871	0.478815	0.405701	0.478815	6.25
	35.7479	17.8599	9.17476	0.513707	0.499608	0.513707	6.25
	21.7561	10.3663	4.49317	0.433441	0.476476	0.433441	6.25
	121.267	48.2098	45.5253	0.944316	0.39755	6.33993	6.45161
	48.7433	27.5863	24.7676	0.897823	0.565951	5.93202	6.66667
	70.2837	30.0399	27.4513	0.913828	0.427409	7.50439	6.66667
	51.7822	25.0822	12.3443	0.492152	0.484379	0.492152	6.66667
	58.1466	16.1959	7.61086	0.469926	0.278535	0.469926	6.66667
	102.129	36.0915	18.5617	0.514294	0.353391	0.514294	6.66667
	32.1884	18.0332	9.28336	0.514794	0.560237	0.514794	6.66667
	54.2602	39.6595	32.3988	0.816925	0.730912	1.99412	7.14286
	95.2484	51.3399	45.6494	0.889161	0.539011	6.34365	7.14286
	82.269	13.8317	7.68604	0.555682	0.168128	3.48117	7.40741
	115.905	45.4024	42.3922	0.9337	0.39172	4.56653	7.40741
	71.8823	39.8333	31.7256	0.796461	0.554146	4.59849	7.40741
	115.992	43.1272	37.9234	0.879338	0.371812	5.24738	7.69231
	87.6073	39.9144	35.889	0.89915	0.455605	4.95202	7.69231
	21.2276	14.1008	7.20843	0.511207	0.664269	0.511207	7.69231
	68.6668	31.6113	20.297	0.642081	0.460358	5.78129	7.89474
	91.8727	41.8585	36.2078	0.865005	0.455614	4.31422	8
	59.8392	24.9185	17.5	0.702291	0.416424	3.66489	8
	37.659	12.1517	10.8599	0.893697	0.322678	4.52834	8
	49.0101	19.7307	17.3025	0.876929	0.402585	4.68442	8
	50.0705	18.4146	14.2438	0.773506	0.367773	4.73978	8
	122.297	41.4315	31.6873	0.764812	0.338778	4.27213	8.33333
	78.6076	32.747	27.6267	0.843642	0.416588	3.93967	8.33333
	59.2654	16.8784	13.6369	0.807946	0.284794	4.21429	8.33333
	56.5423	41.4904	37.1956	0.896488	0.733793	4.04524	8.33333
	61.4952	49.6374	43.7094	0.880574	0.807174	3.91584	8.33333
	47.5892	21.3262	18.7104	0.877345	0.448131	4.20864	8.33333
	84.1065	58.3367	48.1551	0.825469	0.693605	4.01704	8.33333
	69.3435	48.6199	43.1702	0.887911	0.701147	3.92936	8.33333
	48.1282	36.9756	32.4744	0.878266	0.768275	4.02552	8.33333
	80.3817	28.5017	19.9411	0.699644	0.354579	9.59027	8.57143
	97.2777	38.0467	29.6073	0.778183	0.391114	3.19534	8.69565
	58.8309	19.8758	16.4624	0.828265	0.337846	3.15348	8.69565
	87.6053	9.37725	6.71581	0.716181	0.10704	2.81691	8.69565
	74.2864	24.1193	17.2742	0.716198	0.32468	2.3469	8.69565
	91.9478	15.7877	10.3357	0.654666	0.171703	3.30131	8.69565
	75.3877	30.621	26.7192	0.87258	0.40618	3.35534	8.69565
	58.2752	23.6072	10.4909	0.444393	0.405098	4.05863	8.82353
	39.4638	24.4726	20.7593	0.848267	0.620129	2.92827	9.09091
	99.8493	53.4608	47.1955	0.882805	0.535415	2.91175	9.09091
	68.9202	60.7889	51.4886	0.847007	0.882018	3.09413	9.09091
	110.507	47.2182	40.7548	0.863116	0.427287	3.00668	9.09091
	41.2242	24.2653	20.2726	0.835454	0.588619	3.03123	9.09091
	27.2216	7.23686	5.70021	0.787663	0.26585	2.99012	9.09091
	68.7724	13.8332	11.5395	0.834193	0.201144	2.3145	9.09091
	103.273	67.0247	56.6307	0.844924	0.649004	3.05937	9.09091
	85.018	14.1017	10.5441	0.747721	0.165867	2.90669	9.09091
	76.7545	38.926	34.6484	0.89011	0.507149	3.40487	9.09091
	24.8708	12.1098	10.612	0.876313	0.48691	2.92941	9.09091
	56.6977	38.9612	32.3214	0.82958	0.687174	3.06952	9.09091
	90.5575	39.4127	32.5468	0.825796	0.435223	3.11929	9.09091
	81.0092	14.6917	12.5001	0.850826	0.181359	3.31387	9.09091
	72.7681	18.6491	15.6986	0.84179	0.256281	2.97773	9.09091
	83.0287	35.6896	29.0142	0.812959	0.429847	3.3114	9.09091
	76.657	54.9686	46.7729	0.850902	0.717073	2.98238	9.09091
	57.4206	29.4061	25.8364	0.878606	0.512117	2.9527	9.09091
	61.9515	32.8999	24.5466	0.7461	0.531058	2.55118	9.09091
	43.547	34.2499	29.1408	0.85083	0.786503	3.01708	9.09091
	31.077	21.6076	19.5055	0.902715	0.695292	3.48024	9.52381
	111.963	17.9381	14.7727	0.82354	0.160214	2.27602	9.52381
	71.2528	14.781	11.3574	0.768378	0.207444	2.79275	9.52381
	93.1022	34.5911	25.8386	0.746973	0.371539	2.47235	9.52381
	49.6343	25.316	20.399	0.805776	0.510051	2.38933	9.52381
	58.962	24.0015	20.6635	0.860925	0.407068	2.54628	9.52381
	88.5026	40.0741	33.038	0.824421	0.452802	2.47993	9.52381
	31.6002	21.0128	16.8271	0.800799	0.664959	2.50526	9.52381
	58.8544	21.2128	17.6892	0.833889	0.360429	2.50928	9.52381
	66.1308	17.6241	16.5522	0.939179	0.266503	3.59499	9.52381
	98.55	28.8526	22.2698	0.771846	0.292772	1.88223	9.52381
	64.6555	24.5612	19.6486	0.799987	0.379879	2.58983	9.52381
	88.0893	17.6389	12.3358	0.699353	0.200239	2.8977	9.52381
	74.481	42.998	33.5801	0.780968	0.577302	2.3305	9.52381
	100.211	35.4206	29.2308	0.82525	0.353459	2.32692	9.52381
	54.5151	32.4725	26.8663	0.827357	0.59566	2.51974	9.52381
	56.6544	14.6336	11.4775	0.784325	0.258297	2.3874	9.52381
	134.544	20.2899	15.7808	0.777766	0.150805	2.18522	9.52381
	77.858	61.9589	51.2659	0.827418	0.795794	2.48784	9.52381
	75.1535	49.6655	41.3659	0.83289	0.660854	2.46897	9.52381
	68.4837	40.0536	31.0595	0.775448	0.584863	2.33293	9.52381
	75.1919	35.0038	29.9622	0.855972	0.465526	2.32616	9.52381
	54.8581	6.6368	2.58322	0.389227	0.120981	1.16085	9.52381
	23.0769	9.15783	7.28009	0.794958	0.39684	1.9769	10
	62.9589	19.3395	15.9101	0.822671	0.307177	4.79567	10
	78.6458	17.5594	15.8802	0.90437	0.223272	4.15756	10
	91.0658	25.0778	21.6375	0.862815	0.275381	7.68922	10
	82.503	39.2063	31.391	0.800663	0.475211	2.03603	10
	111.198	47.0643	41.023	0.871638	0.423246	2.10465	10
	77.0622	16.1053	10.0311	0.622845	0.208991	1.23224	10
	101.727	37.1301	28.5804	0.769736	0.364998	1.94107	10
	60.1975	12.4074	10.7469	0.866168	0.206112	1.41977	10
	81.4584	39.9978	32.9269	0.823219	0.491021	2.08293	10
	89.9706	18.8853	14.2922	0.756792	0.209905	1.71697	10
	51.3508	9.4331	8.73143	0.925616	0.183699	7.58653	10
	71.0155	49.2478	40.9549	0.831609	0.693479	1.89841	10
	89.1144	11.4252	7.8619	0.688117	0.128209	1.94304	10
	65.4454	47.223	39.8955	0.84483	0.721564	2.00777	10
	34.1719	11.533	9.09879	0.788936	0.337499	2.09682	10
	43.3906	24.0934	20.3271	0.843677	0.555268	2.30871	10
	90.9447	52.9839	41.2912	0.779315	0.582595	2.04409	10
	81.867	51.0863	39.5102	0.773401	0.624016	1.99618	10
	55.5841	29.7807	22.9741	0.771442	0.535777	1.99469	10
	35.1057	23.4468	18.887	0.805524	0.667893	2.02506	10
	86.832	37.4222	29.5101	0.788571	0.430973	1.80464	10
	86.1727	12.0913	5.48879	0.453946	0.140315	1.54625	10
	55.9687	35.0395	28.0702	0.801101	0.626056	1.97847	10
	50.6743	38.8953	31.0703	0.798818	0.767555	1.97272	10
	56.0452	20.2752	13.2137	0.651721	0.361764	1.94994	10
	45.9539	30.0498	23.7972	0.791927	0.653912	1.96926	10
	101.912	22.0939	20.0667	0.908245	0.216794	1.84091	10
	87.627	37.7661	33.6048	0.889814	0.430987	5.64463	10.3448
	78.1625	20.4876	17.3338	0.846063	0.262115	4.72622	10.3448
	53.3368	41.5391	37.4941	0.902622	0.778808	7.27266	10.3448
	95.2529	66.2128	62.6066	0.945535	0.695127	6.91218	10.3448
	57.8874	14.6129	12.0745	0.826288	0.252436	1.52205	10.5263
	67.5603	31.1814	22.4964	0.721468	0.461534	1.46634	10.5263
	58.3403	26.7107	21.8247	0.817076	0.457844	1.5563	10.5263
	62.8125	16.6205	10.9985	0.661744	0.264606	1.16794	10.5263
	52.1122	34.294	25.749	0.75083	0.65808	1.50707	10.5263
	47.4581	33.7179	25.8851	0.767696	0.710476	1.50041	10.5263
	87.3036	68.0412	50.7775	0.746276	0.779363	1.49089	10.5263
	95.1765	42.3484	31.8236	0.751471	0.444946	1.5642	10.5263
	84.1071	58.006	44.641	0.769592	0.689668	1.48797	10.5263
	71.7271	35.9349	26.1854	0.728689	0.500995	1.49095	10.5263
	130.382	59.9294	43.0079	0.717642	0.459643	1.51257	10.5263
	64.8837	16.7595	13.4035	0.799756	0.258301	1.34859	10.5263
	56.5314	27.1857	21.6558	0.796589	0.480896	7.38712	10.5263
	66.8668	35.0795	26.2046	0.747007	0.524617	1.49254	10.5263
	43.3336	30.3533	21.9408	0.722847	0.700457	1.44337	10.5263
	129.123	29.6512	21.3836	0.721173	0.229635	1.54288	10.5263
	48.7447	31.2979	23.8052	0.760598	0.642079	1.52944	10.5263
	43.328	33.6152	27.8759	0.829265	0.775832	1.97352	10.5263
	75.6022	39.6736	26.9458	0.679187	0.524768	1.46861	10.5263
	66.7374	49.7729	38.4479	0.772466	0.745802	1.49192	10.5263
	75.5576	39.9898	27.8383	0.696135	0.529262	1.43266	10.5263
	83.1039	39.2561	27.8608	0.709718	0.472374	1.48793	10.5263
	81.4767	26.2371	15.7091	0.598736	0.32202	1.41613	10.5263
	87.7215	50.0892	35.6701	0.712131	0.571003	1.47684	10.5263
	125.122	15.647	5.14791	0.329003	0.125054	0.786104	10.5263
	66.0506	35.6037	26.6584	0.748752	0.539036	1.45896	10.5263
	59.7753	25.4006	21.3629	0.841041	0.424935	1.52515	10.5263
	45.5607	12.6755	11.5349	0.910015	0.278211	1.42872	10.5263
	24.8893	6.47594	4.82407	0.744922	0.26019	1.54448	10.5263
	75.6326	24.2799	17.8241	0.734109	0.321024	1.47575	10.5263
	60.9009	35.1136	27.1779	0.773998	0.576569	1.47465	10.5263
	60.3298	37.3264	28.648	0.7675	0.618706	1.51492	10.5263
	71.9115	37.3923	27.236	0.728386	0.519977	1.46095	10.5263
	77.317	8.93	6.95301	0.778612	0.115499	1.52871	10.5263
	65.9233	37.844	28.8344	0.761928	0.574062	1.44317	10.5263
	58.5885	9.26208	7.0136	0.757239	0.158087	1.48653	10.5263
	60.6726	43.7524	31.6333	0.723007	0.721122	1.46869	10.5263
	138.446	24.9266	16.1359	0.647337	0.180046	1.40415	10.5263
	66.2923	44.0159	32.954	0.748683	0.663967	1.49586	10.5263
	76.8536	15.6599	12.7526	0.814347	0.203763	1.75895	10.5263
	60.7668	45.2006	32.9983	0.730041	0.743837	1.48814	10.5263
	38.9346	29.5733	22.1891	0.750309	0.759565	1.50707	10.5263
	58.3156	40.6381	30.1445	0.741778	0.696866	1.49381	10.5263
	79.0147	25.1923	20.5527	0.815834	0.31883	1.30382	10.5263
	26.6807	18.2062	14.0098	0.76951	0.682372	1.556	10.5263
	46.8161	32.4352	23.7982	0.733716	0.69282	1.47485	10.5263
	41.0361	33.2837	31.2666	0.939398	0.811083	6.19406	10.7143
	80.1174	26.8473	23.1603	0.862667	0.335099	5.81485	10.7143
	113.229	29.4011	25.0686	0.852641	0.25966	5.75919	10.7143
	56.8121	39.9822	36.0025	0.900464	0.703761	6.06223	10.7143
	106.22	29.9657	19.1674	0.639644	0.282108	0.937891	11.1111
	97.1821	13.956	9.88541	0.708326	0.143607	1.78345	11.1111
	109.955	30.6607	25.3408	0.826492	0.278847	5.56604	11.1111
	39.5669	25.2603	17.2931	0.684596	0.638421	1.06002	11.1111
	96.0509	50.4394	37.5336	0.744132	0.525132	1.03087	11.1111
	86.547	53.6311	43.2812	0.807017	0.619677	2.00589	11.1111
	31.9351	6.02469	4.28758	0.711668	0.188654	1.321	11.1111
	47.0209	37.4085	28.3594	0.758101	0.795571	1.52128	11.1111
	115.425	53.3359	38.4494	0.720892	0.462083	1.11081	11.1111
	69.3925	16.4768	11.1073	0.674113	0.237444	0.987543	11.1111
	55.3481	27.9366	18.5675	0.664629	0.504743	1.01792	11.1111
	130.13	14.6769	9.22156	0.628304	0.112787	0.888592	11.1111
	60.6331	33.9473	22.6372	0.666834	0.55988	1.00362	11.1111
	68.0059	39.658	29.511	0.744138	0.583154	1.49672	11.1111
	42.9443	28.1976	18.9528	0.672144	0.656608	0.993292	11.1111
	93.6269	30.5774	26.626	0.870772	0.326588	6.27145	11.1111
	57.6051	36.8496	26.5904	0.721594	0.639693	1.06671	11.1111
	73.5281	28.1769	19.4048	0.688679	0.383212	1.44966	11.1111
	48.9141	19.0723	12.4427	0.652396	0.389914	3.61782	11.1111
	46.6428	15.9558	10.4675	0.656031	0.342085	0.977519	11.1111
	90.597	16.0786	13.3551	0.830613	0.177474	6.7229	11.1111
	58.1838	44.6765	29.4586	0.659376	0.76785	0.984366	11.1111
	71.0046	36.597	24.4305	0.667554	0.515417	1.0012	11.1111
	105.197	32.4239	27.4413	0.84633	0.308221	1.28586	11.1111
	117.335	37.2952	21.5674	0.57829	0.317852	0.821711	11.1111
	36.6553	14.3905	9.53873	0.66285	0.39259	0.982652	11.1111
	83.1467	10.9268	8.24552	0.754616	0.131416	1.12312	11.1111
	30.9335	16.1455	12.4033	0.768224	0.521941	1.5431	11.1111
	59.2526	15.5965	10.6139	0.680531	0.26322	1.0113	11.1111
	61.9231	49.4097	47.3188	0.957682	0.797921	13.2815	11.1111
	33.8597	26.5374	18.0608	0.680577	0.783747	1.01271	11.1111
	103.941	36.117	23.8859	0.661347	0.347478	1.02633	11.1111
	43.6674	29.9008	19.7073	0.659089	0.684741	1.00446	11.1111
	60.2379	35.8522	25.4208	0.709045	0.595176	0.992557	11.1111
	85.3687	51.8934	33.3164	0.642017	0.607873	0.962247	11.1111
	85.8637	26.3802	20.504	0.777249	0.307234	5.02774	11.1111
	81.8877	19.6062	12.9494	0.660475	0.239428	1.20203	11.1111
	33.2277	10.7637	6.65586	0.618362	0.323937	0.892209	11.1111
	52.4511	24.343	22.1515	0.909972	0.464108	5.64989	11.1111
	61.5517	37.2687	25.6533	0.688335	0.605485	1.02084	11.1111
	42.6213	22.6695	15.4036	0.679484	0.531883	1.02493	11.1111
	26.5713	7.69648	4.76525	0.619147	0.289653	1.02156	11.1111
	76.0382	44.5696	42.2987	0.949049	0.586148	8.83999	11.4286
	71.225	24.1592	16.3057	0.674927	0.339195	2.34964	11.5385
	50.3149	18.6319	16.0217	0.859908	0.370306	5.03552	11.5385
	79.2529	28.4123	24.9931	0.879656	0.358502	4.69104	11.5385
	59.1863	33.2476	29.0868	0.874855	0.561745	5.36521	11.5385
	87.3368	30.9077	26.865	0.869202	0.353891	5.12259	11.5385
	119.706	27.0853	25.2572	0.932506	0.226266	4.96723	11.5385
	50.6106	20.5206	19.6243	0.956325	0.40546	4.32427	11.5385
	72.6826	47.4437	33.997	0.716576	0.652751	1.46839	11.7647
	96.7521	18.8195	9.60382	0.510312	0.194513	0.767089	11.7647
	126.827	49.0697	32.3286	0.65883	0.386904	1.00259	11.7647
	28.116	6.60288	5.13758	0.778081	0.234844	1.60269	11.7647
	43.3831	35.014	25.0575	0.715642	0.807088	1.07329	11.7647
	108.348	42.6745	38.8753	0.910973	0.393866	7.89059	11.7647
	37.7838	11.7163	7.54749	0.644185	0.310089	0.936242	11.7647
	37.9771	27.6911	18.5292	0.669139	0.729152	0.996514	11.7647
	106.763	27.1092	23.9155	0.882192	0.25392	9.52236	11.7647
	30.3413	7.64547	5.24417	0.685918	0.251982	0.972141	11.7647
	62.4306	25.5567	15.0657	0.589502	0.409362	0.891675	11.7647
	80.2386	29.8525	19.4893	0.652851	0.372047	0.99049	11.7647
	67.8365	56.436	44.7402	0.79276	0.831941	1.47004	11.7647
	36.533	8.55279	7.05265	0.824603	0.234112	1.06382	11.7647
	55.0828	51.5985	47.7314	0.925055	0.936745	8.98434	11.7647
	114.779	42.9745	31.3786	0.730167	0.374412	4.48654	12
	90.5578	24.4938	22.809	0.931217	0.270477	3.95762	12
	82.0772	45.4672	41.9548	0.922748	0.553957	4.38475	12
	42.7326	16.6855	14.362	0.860751	0.390462	3.98367	12
	116.164	41.3424	38.165	0.923145	0.355897	4.69739	12
	44.5861	7.60827	4.44689	0.584481	0.170642	3.32036	12
	71.3203	15.1444	12.1644	0.803226	0.212343	4.86605	12
	96.2134	71.8274	64.0441	0.891639	0.746542	4.51078	12
	42.7162	27.9718	25.0181	0.894405	0.65483	4.56193	12
	46.6485	10.0029	8.77903	0.877644	0.214432	4.15203	12
	64.2355	57.2529	52.1024	0.910039	0.891296	4.51007	12
	98.3332	44.3402	41.3101	0.931663	0.450917	7.6868	12.1212
	73.1849	35.2764	32.6182	0.924647	0.482017	11.1376	12.1951
	85.3414	39.4647	35.5719	0.901361	0.462433	4.22376	12.5
	95.0915	34.8269	27.9835	0.803502	0.366247	11.4101	12.5
	101.829	46.37	42.1827	0.909698	0.455371	3.55903	12.5
	98.4671	11.1667	7.11974	0.637587	0.113405	2.66877	12.5
	81.3735	26.4248	18.501	0.700138	0.324735	3.37831	12.5
	35.1003	7.83966	6.74333	0.860156	0.22335	4.40049	12.5
	60.9159	37.4435	33.2159	0.887092	0.614676	4.20212	12.5
	66.815	51.2217	45.2954	0.884301	0.766619	4.0499	12.5
	48.3074	34.8233	32.4097	0.93069	0.720868	7.66377	12.5
	66.0376	42.6596	40.4674	0.948613	0.645989	4.07052	12.5
	74.9389	47.1591	42.1798	0.894415	0.6293	3.83459	12.5
	45.4385	6.23469	3.78955	0.607818	0.137212	1.41836	12.5
	45.9418	25.5921	22.0894	0.863133	0.557055	4.0323	12.5
	93.4014	41.4519	37.038	0.893518	0.443804	7.31292	12.5
	62.1794	50.0466	43.9034	0.877251	0.804873	3.96565	12.5
	31.1302	22.4392	19.7829	0.881624	0.720818	4.08372	12.5
	40.2479	21.7223	18.5789	0.855289	0.539714	8.98704	12.5
	68.7795	42.0014	39.5175	0.940862	0.610668	17.6009	12.766
	61.0034	8.77088	2.59217	0.295543	0.143777	2.69017	12.9032
	139.434	25.4031	22.4381	0.883283	0.182187	3.1435	13.0435
	139.074	45.3874	36.8335	0.811535	0.326354	3.52576	13.0435
	46.5157	30.4181	26.6039	0.874609	0.653932	3.48956	13.0435
	54.2005	24.2245	21.6585	0.894073	0.446943	3.72783	13.0435
	70.0596	27.4684	24.1775	0.880195	0.392072	3.83875	13.0435
	70.4365	61.8243	53.805	0.870289	0.877731	3.38642	13.0435
	36.0348	11.1075	9.16631	0.825236	0.308244	3.41041	13.0435
	37.124	22.302	19.1904	0.860477	0.600744	3.32418	13.0435
	113.742	16.1832	13.7605	0.850296	0.14228	3.88515	13.0435
	113.401	19.2906	15.4686	0.801876	0.17011	3.58349	13.0435
	57.945	22.3712	20.0444	0.895992	0.386076	3.40383	13.0435
	72.9938	37.7236	31.8912	0.845391	0.516805	3.55675	13.0435
	60.9775	27.952	24.8012	0.887277	0.458399	3.28037	13.0435
	45.74	27.4709	23.5914	0.858778	0.600588	3.49559	13.0435
	85.3931	32.6827	25.9523	0.79407	0.382732	3.50061	13.0435
	71.2475	48.0844	41.5428	0.863955	0.674893	3.66983	13.0435
	65.0539	56.7419	49.8774	0.879021	0.87223	3.56266	13.0435
	57.3761	20.1042	18.1337	0.901986	0.350393	3.60357	13.0435
	55.3872	45.4524	40.3316	0.887337	0.820631	3.48322	13.0435
	60.5648	26.4263	21.5975	0.817275	0.43633	3.74448	13.0435
	75.6653	24.0771	17.1313	0.711519	0.318206	3.12293	13.0435
	72.5719	60.6668	52.8752	0.871568	0.835954	3.53568	13.0435
	49.1937	42.045	36.4838	0.867732	0.854682	3.48713	13.0435
	74.2049	28.6642	24.242	0.845724	0.386284	3.24853	13.0435
	86.9258	59.2736	51.2886	0.865286	0.681887	3.5188	13.0435
	85.3048	47.9363	41.5529	0.866834	0.561942	10.9271	13.1579
	91.9896	14.7634	9.00046	0.609646	0.16049	5.70231	13.3333
	90.3738	23.2692	17.0261	0.731702	0.257477	6.37339	13.3333
	59.5915	24.5008	21.4603	0.875905	0.411146	8.45262	13.3333
	35.4044	9.63221	9.2495	0.960269	0.272063	8.81508	13.3333
	42.2347	25.0484	23.8207	0.950988	0.593076	6.99347	13.3333
	62.5909	15.9739	10.5908	0.663007	0.255212	9.3123	13.5135
	90.022	34.8393	30.6644	0.880167	0.387009	9.09619	13.5135
	63.1559	39.4782	37.8505	0.958768	0.625092	10.6299	13.5135
	63.7497	29.1447	21.1428	0.725441	0.457173	10.4207	13.5135
	46.6394	11.511	5.74825	0.49937	0.246809	1.64954	13.6364
	65.1491	17.3953	14.1244	0.811964	0.267008	2.88445	13.6364
	79.4252	38.3835	32.3117	0.841814	0.483266	2.86234	13.6364
	90.7558	60.5786	51.1316	0.844054	0.66749	3.09314	13.6364
	79.9734	46.0515	39.6515	0.861025	0.575835	3.01714	13.6364
	30.7588	8.27506	7.16984	0.86644	0.26903	3.41392	13.6364
	44.8145	25.9423	22.338	0.861065	0.578883	2.96803	13.6364
	35.988	13.1087	12.3717	0.94378	0.364252	2.9674	13.6364
	80.9322	20.4038	17.8366	0.87418	0.25211	2.96403	13.6364
	56.8018	13.2162	10.5497	0.798239	0.232673	2.84569	13.6364
	113.374	32.5722	28.4726	0.874136	0.287298	3.09392	13.6364
	67.2168	25.1582	22.7719	0.905146	0.374285	3.38239	13.6364
	82.921	34.1313	31.1029	0.911271	0.411613	3.00375	13.6364
	67.9468	28.2894	25.2292	0.891823	0.416347	2.8673	13.6364
	133.683	19.7941	16.9513	0.856382	0.148067	3.12018	13.6364
	80.5774	24.1926	20.2793	0.838244	0.300241	3.06192	13.6364
	57.9757	22.0225	19.6737	0.893346	0.379858	2.8638	13.6364
	61.9776	44.7401	38.4256	0.858862	0.721875	2.8839	13.6364
	48.0797	14.8434	12.5129	0.842998	0.308725	2.9567	13.6364
	32.2462	15.3274	13.0254	0.849811	0.475323	2.97193	13.6364
	53.5157	35.9331	30.8146	0.857555	0.67145	2.99794	13.6364
	52.7365	33.3729	28.9516	0.86752	0.632823	2.98042	13.6364
	109.748	17.8041	6.30176	0.353951	0.162227	1.20605	13.6364
	140.121	42.74	35.8078	0.837807	0.305022	3.11261	13.6364
	48.7276	38.1671	31.4981	0.825267	0.783276	3.00453	13.6364
	41.0796	26.0966	22.0655	0.845532	0.635268	3.03971	13.6364
	72.8209	31.706	24.828	0.783069	0.435398	6.27821	13.7931
	73.9147	28.396	26.0666	0.917968	0.384173	6.0553	13.7931
	143.914	93.5331	85.3172	0.912161	0.649922	6.25312	13.7931
	88.1812	23.0821	22.1068	0.957745	0.261758	6.33526	13.7931
	87.3899	22.3406	20.2215	0.905146	0.255643	7.19871	13.7931
	73.2365	16.2422	12.7047	0.782202	0.221778	6.73525	13.7931
	64.4855	43.2696	40.0924	0.926572	0.670998	6.41789	13.7931
	58.2942	30.3549	28.6419	0.943567	0.520719	6.27237	13.7931
	107.823	15.2022	13.3922	0.880936	0.140993	12.2679	13.8889
	82.2233	31.8871	27.7491	0.870229	0.387811	9.51109	13.9535
	71.8206	29.7766	26.0836	0.875975	0.414597	16.2527	14
	45.3978	16.2416	11.604	0.714459	0.357762	2.44376	14.2857
	81.7354	31.4883	25.1188	0.797719	0.385247	5.80374	14.2857
	153.319	68.165	56.7654	0.832765	0.444594	3.14763	14.2857
	96.4469	49.9447	43.8048	0.877067	0.517846	6.09663	14.2857
	77.919	71.0147	67.5858	0.951716	0.911391	9.26939	14.2857
	45.4467	37.2684	30.9888	0.831502	0.820048	2.5095	14.2857
	84.5706	38.7238	34.4163	0.888765	0.457887	2.51995	14.2857
	79.6718	20.3888	17.163	0.841782	0.25591	5.84618	14.2857
	48.2046	42.9318	36.0863	0.84055	0.890616	2.53487	14.2857
	64.0013	36.7169	29.8272	0.812358	0.573689	2.51959	14.2857
	57.2436	46.0123	38.1559	0.829254	0.803798	2.49747	14.2857
	76.0214	26.4386	9.44839	0.357372	0.347778	4.45344	14.2857
	70.7638	22.1726	18.1646	0.819235	0.313333	2.56373	14.2857
	47.0249	36.4202	33.7428	0.926486	0.774487	6.03964	14.2857
	85.5522	23.1718	18.4337	0.795522	0.27085	2.58824	14.2857
	44.484	42.7681	35.3132	0.82569	0.961427	2.54163	14.2857
	79.8649	12.4894	9.95041	0.796707	0.156382	2.49067	14.2857
	50.2089	44.8601	41.1427	0.917134	0.89347	6.12713	14.2857
	69.204	52.2823	43.3767	0.829663	0.755481	2.49916	14.2857
	40.7195	27.8966	22.9803	0.823768	0.68509	2.49532	14.2857
	39.0489	26.2148	21.9321	0.836629	0.671333	2.53826	14.2857
	54.4043	27.1796	23.1164	0.850503	0.499587	2.50208	14.2857
	80.3842	55.1377	51.1054	0.926869	0.685926	9.62467	14.2857
	63.8641	22.0377	20.0777	0.911063	0.345071	5.4079	14.2857
	60.322	12.2547	6.31286	0.515139	0.203154	7.41735	14.2857
	83.1357	11.2231	6.73369	0.599986	0.134997	1.76552	14.2857
	53.4969	36.7796	30.8231	0.83805	0.687509	2.50087	14.2857
	44.5472	31.4119	26.0668	0.829839	0.705138	2.48934	14.2857
	75.5219	18.242	14.0147	0.768269	0.241546	2.38549	14.2857
	54.2647	29.2791	26.4923	0.904822	0.53956	9.12494	14.7059
	65.8906	37.9975	35.4735	0.933574	0.576676	8.8924	14.7059
	76.2721	54.3713	51.1299	0.940384	0.712859	9.27505	14.7059
	49.5733	10.9795	6.44498	0.587002	0.22148	6.99891	14.7059
	48.2207	31.9733	21.4434	0.670667	0.663061	6.87933	14.7059
	74.9808	21.4343	18.487	0.862497	0.285863	5.52837	14.8148
	52.635	24.8885	22.7774	0.91518	0.47285	4.80663	14.8148
	64.3227	23.8328	18.5506	0.778366	0.370519	5.38983	14.8148
	57.8237	26.9423	19.8172	0.735544	0.465938	5.91564	14.8148
	36.8394	13.9435	12.4625	0.893788	0.378493	5.56301	14.8148
	30.9167	20.8019	17.7062	0.851183	0.672838	2.48073	15
	183.369	46.7745	39.943	0.85395	0.255084	1.8794	15
	66.4812	12.4963	8.97235	0.718003	0.187967	1.49412	15
	52.7846	33.7103	27.0106	0.801258	0.63864	1.96633	15
	41.5948	10.1057	8.07311	0.798866	0.242956	1.9495	15
	48.7047	37.7894	31.6143	0.836591	0.775888	2.47532	15
	107.555	25.2446	22.5468	0.893132	0.234713	2.17885	15
	44.3487	26.7998	21.8098	0.813803	0.604297	1.94296	15
	55.3134	35.963	28.5571	0.794069	0.650169	1.81692	15
	57.4151	35.3323	27.7865	0.786432	0.615384	2.01483	15
	66.9812	42.3436	33.1945	0.783932	0.632171	1.9926	15
	45.0857	25.2984	20.1226	0.795409	0.561119	2.00146	15
	48.3756	32.8207	26.6859	0.813081	0.678456	2.01169	15
	37.4342	12.862	10.1905	0.792291	0.34359	2.53353	15
	119.065	42.4998	35.7126	0.840301	0.356945	2.04908	15
	116.343	37.4588	28.9505	0.772863	0.32197	2.81947	15
	122.979	53.7933	44.3572	0.824586	0.437419	2.00907	15
	70.5689	43.4677	36.2487	0.833922	0.615961	2.39305	15
	109.915	49.985	40.2748	0.805738	0.454758	1.90254	15
	58.5288	40.8675	32.4368	0.793707	0.698246	1.98421	15
	58.0679	44.9055	43.2292	0.96267	0.773329	12.3555	15
	95.5321	52.5964	41.1907	0.783147	0.550562	1.97812	15
	68.1458	38.2511	27.6669	0.723298	0.561313	17.6717	15
	35.0562	22.3093	18.6994	0.838189	0.636388	2.48525	15
	71.2062	43.7807	35.7897	0.817476	0.614845	2.05261	15
	50.8189	35.8573	28.7541	0.801903	0.705589	2.00829	15
	31.4026	23.8942	19.1391	0.800991	0.7609	2.01395	15
	34.1492	22.2553	17.923	0.805336	0.651708	2.0171	15
	61.8652	34.0888	32.1346	0.942674	0.551017	7.31729	15.1515
	84.8113	22.6806	19.9631	0.880184	0.267424	7.88645	15.1515
	76.2621	28.6792	19.3843	0.675902	0.376061	8.46166	15.1515
	66.3911	41.246	38.4331	0.931801	0.621258	8.23334	15.1515
	58.9546	48.327	45.0581	0.932359	0.819731	8.75772	15.1515
	137.892	51.4738	44.2045	0.858776	0.373291	5.53503	15.3846
	71.0001	16.2045	13.8268	0.853266	0.228232	5.39261	15.3846
	81.1468	26.5737	23.1708	0.871948	0.327476	4.7567	15.3846
	79.8474	22.4285	19.2929	0.860194	0.280892	4.96328	15.3846
	76.6184	13.4771	6.01897	0.446607	0.175899	3.30676	15.3846
	63.4755	44.5853	40.8933	0.917191	0.702401	4.67369	15.3846
	63.5044	21.4833	19.0133	0.885025	0.338296	5.23501	15.3846
	53.1953	25.9442	22.1767	0.854786	0.487716	5.29728	15.3846
	68.1424	25.7843	12.3115	0.477479	0.378389	4.17861	15.625
	59.4612	37.9586	36.52	0.962099	0.638377	18.1223	15.6863
	67.5351	28.8794	22.9827	0.795815	0.427621	9.75851	15.7895
	78.9088	34.6763	32.9095	0.949047	0.439448	9.72535	15.7895
	94.9847	7.92305	5.77365	0.728715	0.0834139	1.41384	15.7895
	68.5125	18.8205	14.0637	0.747255	0.274701	11.3045	15.7895
	65.8841	13.3029	9.90997	0.74495	0.201913	1.64876	15.7895
	85.2977	50.7664	39.7508	0.783013	0.595168	1.56656	15.7895
	54.2486	37.1429	33.1783	0.893262	0.68468	10.7228	15.7895
	80.9595	20.6768	13.9744	0.675851	0.255397	10.3966	15.7895
	64.4386	16.7857	11.9818	0.713808	0.260491	1.34837	15.7895
	78.7158	29.3047	21.6724	0.739556	0.372284	1.47316	15.7895
	34.5983	8.66508	6.38138	0.736448	0.250449	1.51253	15.7895
	73.2915	17.1412	13.4165	0.782704	0.233877	1.51054	15.7895
	46.5343	30.0068	27.1918	0.906189	0.644831	16.4377	15.7895
	133.898	29.5428	20.5059	0.694108	0.220637	1.46276	15.7895
	56.4865	24.4966	19.0067	0.775892	0.433672	1.57624	15.7895
	33.8264	9.69217	7.23233	0.746203	0.286527	1.53218	15.7895
	68.5216	35.4447	25.4165	0.717076	0.517278	1.48211	15.7895
	32.5349	9.83178	7.44029	0.756759	0.302192	1.4519	15.7895
	81.0236	29.8548	18.2124	0.610034	0.36847	1.3196	15.7895
	61.3142	38.9202	28.6701	0.736637	0.634767	1.45291	15.7895
	78.6565	23.2301	17.8878	0.770028	0.295336	1.52581	15.7895
	61.0316	49.4952	36.9495	0.746527	0.810977	1.49017	15.7895
	34.5793	7.17153	4.06851	0.567314	0.207394	0.902483	15.7895
	130.738	31.7025	25.3557	0.799802	0.242489	1.6702	15.7895
	57.6956	8.35621	7.16702	0.857688	0.144833	1.10094	15.7895
	29.6265	20.5016	16.2813	0.794151	0.692002	1.99917	15.7895
	147.999	31.8008	21.0225	0.661066	0.214873	1.4016	15.7895
	40.1507	16.8374	11.1493	0.662173	0.419356	1.40477	15.7895
	41.0234	22.1883	17.0695	0.769304	0.540868	1.51433	15.7895
	14.3736	11.1768	8.68247	0.776826	0.777595	1.99322	15.7895
	48.5064	39.6983	29.4396	0.741584	0.818413	1.47705	15.7895
	49.9492	40.1051	30.1561	0.751927	0.802917	1.508	15.7895
	47.1631	41.2769	31.3109	0.758556	0.875196	1.53568	15.7895
	48.3483	29.3542	22.6114	0.770293	0.607142	1.53187	15.7895
	28.3173	10.7975	8.88528	0.822904	0.381302	1.99526	15.7895
	32.7417	23.5651	17.9787	0.762936	0.719728	1.50333	15.7895
	60.5726	46.6196	34.4344	0.738625	0.769649	1.50317	15.7895
	101.264	47.005	40.2479	0.856248	0.464184	4.32238	16
	75.8188	48.5237	43.0091	0.886353	0.639995	4.70327	16
	92.6442	16.0438	11.6852	0.728333	0.173176	3.62445	16
	34.7546	6.7784	6.31276	0.931306	0.195036	3.31917	16
	98.1637	51.5035	46.5055	0.902958	0.52467	4.27187	16
	59.9097	36.7571	32.7369	0.890629	0.613541	4.53134	16
	70.4198	58.79	52.9456	0.90059	0.83485	4.45047	16
	71.7804	46.6062	40.8777	0.877087	0.649288	4.68531	16
	62.8487	35.8741	29.75	0.829289	0.570802	4.55019	16
	69.6241	35.2066	27.0235	0.76757	0.505667	6.94279	16.129
	38.8971	15.1797	14.1154	0.929883	0.390254	7.61141	16.129
	45.7126	13.928	10.6846	0.767132	0.304686	5.59133	16.2162
	75.1209	29.6353	26.6847	0.900437	0.394502	10.0643	16.2162
	62.5751	28.2456	24.4173	0.864464	0.451387	12.4633	16.2162
	71.3334	32.1321	26.977	0.839565	0.450449	9.0898	16.2162
	79.2231	34.6669	25.7236	0.742023	0.437586	17.1596	16.3265
	57.3468	23.4078	20.3979	0.871414	0.40818	3.91479	16.6667
	67.7843	33.7615	23.4132	0.693487	0.498073	1.4195	16.6667
	81.9727	51.2437	44.892	0.876049	0.625131	3.88465	16.6667
	73.8842	48.79	48.372	0.991433	0.660358	6.72797	16.6667
	67.7966	32.1212	24.7375	0.77013	0.473787	1.49962	16.6667
	42.0957	39.535	35.3382	0.893846	0.93917	4.04026	16.6667
	66.7821	38.2059	33.6558	0.880907	0.572098	4.09077	16.6667
	62.4142	24.2624	17.9695	0.740632	0.388732	13.1759	16.6667
	62.3574	22.7924	19.92	0.873978	0.365512	8.00356	16.6667
	71.5349	25.9109	19.4669	0.751302	0.362213	1.48776	16.6667
	108.55	57.9204	51.8745	0.895617	0.533585	3.99047	16.6667
	59.7916	20.1802	17.6481	0.874526	0.33751	4.15346	16.6667
	96.5179	49.0753	40.5667	0.826621	0.508458	6.61311	16.6667
	92.0416	40.7753	35.6551	0.874427	0.44301	6.72373	16.6667
	37.34	20.7464	17.6136	0.848998	0.555608	3.91376	16.6667
	129.243	27.0448	19.0116	0.702967	0.209255	8.77042	16.6667
	40.6852	16.3363	13.8563	0.848194	0.401528	4.19162	16.6667
	81.5671	39.2949	25.117	0.639194	0.481749	7.54373	16.6667
	89.9765	42.8113	38.4129	0.897261	0.475805	5.31772	16.6667
	75.2203	18.7172	11.2615	0.601666	0.248832	5.3869	16.6667
	61.8064	38.1343	34.3722	0.901347	0.616996	4.46402	16.6667
	99.2289	38.8373	32.3533	0.833049	0.39139	4.00368	16.6667
	88.2792	26.152	19.2241	0.735093	0.296242	3.61794	16.6667
	72.7542	12.8997	11.7389	0.910014	0.177305	2.15327	16.6667
	52.3351	25.1263	20.5075	0.816178	0.480105	4.17028	16.6667
	62.6824	14.3209	11.3105	0.789793	0.228467	2.20415	16.6667
	58.6362	34.5025	26.601	0.770988	0.588416	1.51641	16.6667
	78.7982	43.6573	39.3135	0.900503	0.554039	7.04332	16.6667
	36.5975	24.7502	22.2264	0.89803	0.676281	3.89824	16.6667
	122.65	15.2381	7.45977	0.489548	0.124241	3.09638	16.6667
	77.9714	32.7575	26.8603	0.819976	0.420121	9.18487	17.1429
	33.2246	7.30889	4.33527	0.593151	0.219984	6.97829	17.1429
	60.5558	36.9588	33.2141	0.89868	0.610326	8.73192	17.1429
	61.1177	23.8321	13.2279	0.555045	0.389938	14.6045	17.1875
	107.685	43.043	34.2077	0.794734	0.399714	5.11398	17.2414
	75.074	15.9733	13.6138	0.852284	0.212767	4.93843	17.2414
	71.5358	28.3497	27.2906	0.962642	0.396301	6.12845	17.2414
	28.2999	13.6415	12.5709	0.921519	0.482033	6.92215	17.2414
	47.3699	22.1682	19.1848	0.865422	0.46798	7.02077	17.2414
	114.441	14.5671	10.839	0.744076	0.127289	4.51627	17.3913
	49.1547	16.7095	13.7225	0.821236	0.339938	4.49304	17.3913
	72.7473	34.0124	28.9469	0.851068	0.467542	3.07878	17.3913
	69.7178	24.0581	20.5718	0.855089	0.345078	3.36828	17.3913
	78.4304	36.0087	34.7398	0.964762	0.459116	3.72072	17.3913
	110.465	37.6759	32.9874	0.875558	0.341066	3.98872	17.3913
	80.5111	23.6265	19.4464	0.823075	0.293457	2.43268	17.3913
	89.0951	16.3034	11.8732	0.728264	0.182989	3.41371	17.3913
	95.6697	35.9982	30.3894	0.844191	0.376276	3.32762	17.3913
	115.928	18.0259	16.5419	0.917671	0.155492	4.06254	17.3913
	124.481	35.8946	31.1163	0.86688	0.288355	3.4463	17.3913
	50.4747	46.8035	41.8247	0.893623	0.927267	3.96285	17.3913
	49.8567	40.5735	35.8855	0.884457	0.813803	3.53096	17.3913
	97.818	65.1634	59.9253	0.919616	0.66617	3.60431	17.3913
	84.9634	18.8529	15.9571	0.846401	0.221894	2.41647	17.3913
	35.3778	24.5983	21.7992	0.886208	0.695304	3.48194	17.3913
	43.9845	10.1066	8.28069	0.819331	0.229777	4.06638	17.3913
	81.2796	71.6404	62.718	0.875456	0.881407	3.48545	17.3913
	52.9784	35.2815	30.6868	0.86977	0.66596	3.51506	17.3913
	45.586	31.3405	27.4475	0.875785	0.687502	3.49578	17.3913
	72.3903	44.3381	42.1737	0.951184	0.612487	13.2114	17.5
	105.753	37.2338	25.7408	0.69133	0.352082	9.37139	17.5
	25.8554	19.6	18.4976	0.943755	0.758063	10.0982	17.6471
	80.6455	29.9262	25.6065	0.855655	0.371083	8.01247	17.6471
	81.8933	40.9826	38.843	0.947793	0.500439	9.16801	17.6471
	77.3179	22.0383	16.0803	0.729653	0.285034	6.15182	17.6471
	53.6624	6.80576	5.14942	0.756626	0.126826	0.865101	17.6471
	73.8829	27.6374	24.8176	0.89797	0.374071	5.32913	17.8571
	97.9278	41.0326	35.9806	0.876877	0.419009	5.51873	17.8571
	90.255	42.8532	37.1142	0.866077	0.474801	5.38955	17.8571
	118.927	51.0583	46.9954	0.920425	0.429326	6.14498	17.8571
	69.9771	23.5626	20.31	0.861959	0.336719	6.5165	17.8571
	64.0601	12.8618	6.49311	0.504838	0.200776	1.76824	17.8571
	62.2195	15.7507	13.5861	0.862571	0.253148	6.57858	17.8571
	71.5028	54.7305	48.2434	0.881472	0.765431	5.73758	17.8571
	93.7424	12.1807	7.1198	0.584513	0.129938	4.21604	17.8571
	57.2149	22.2415	20.2323	0.909662	0.388736	11.7981	17.9487
	64.9022	57.7504	49.6324	0.859429	0.889806	2.98005	18.1818
	65.4891	11.2553	5.57659	0.495464	0.171865	2.03378	18.1818
	77.789	15.2055	8.50203	0.559141	0.195471	5.80651	18.1818
	83.6351	44.5169	37.7853	0.848785	0.532275	2.92242	18.1818
	53.8782	13.59	12.2234	0.899442	0.252236	7.33276	18.1818
	60.0426	36.574	30.8718	0.844092	0.609134	2.97049	18.1818
	85.576	35.631	28.1015	0.788682	0.416367	3.18322	18.1818
	109.031	23.4443	20.2017	0.861691	0.215024	2.74917	18.1818
	89.0914	38.7238	32.0048	0.826487	0.434653	3.16868	18.1818
	61.3868	45.7248	42.4843	0.929131	0.744864	8.77375	18.1818
	86.5561	66.5625	56.9578	0.855704	0.76901	2.96875	18.1818
	53.2592	40.6985	38.2884	0.940781	0.76416	8.68892	18.1818
	25.7944	13.8525	11.8196	0.853248	0.537035	3.02038	18.1818
	61.099	26.7174	20.4073	0.763821	0.437281	2.92604	18.1818
	44.164	23.0626	19.7814	0.857727	0.522202	3.04722	18.1818
	68.1261	30.5484	25.9481	0.84941	0.44841	3.00858	18.1818
	56.0451	39.0656	36.8548	0.943408	0.697038	10.5915	18.4211
	73.4697	30.9254	29.7942	0.963419	0.420928	10.8763	18.4211
	75.3054	64.6129	59.2585	0.917131	0.858011	5.38902	18.5185
	76.0955	14.1657	7.98194	0.56347	0.186157	4.9832	18.5185
	53.0079	19.4443	16.6952	0.858617	0.366819	5.06865	18.5185
	45.1945	10.2798	7.20838	0.70122	0.227456	6.09578	18.5185
	62.1106	46.2976	41.6096	0.898742	0.745406	5.29597	18.5185
	87.9157	36.6842	33.1902	0.904754	0.417266	5.316	18.5185
	83.6691	22.5455	20.1537	0.893914	0.26946	6.80722	18.5185
	82.5092	39.9781	33.3248	0.833575	0.484529	5.46698	18.5185
	85.7397	30.1701	24.8899	0.824986	0.35188	5.05121	18.5185
	60.0869	17.0957	14.7264	0.861412	0.284516	4.68386	18.5185
	50.3571	14.2266	13.2015	0.927947	0.282514	6.26257	18.5185
	76.1049	55.6245	50.6538	0.910639	0.730892	5.50471	18.5185
	68.1759	51.7882	46.4789	0.89748	0.759626	5.91572	18.5185
	101.929	32.2623	28.2747	0.876399	0.316518	5.73767	18.5185
	46.4743	14.0251	12.9807	0.925531	0.301783	4.13229	18.5185
	68.4843	41.7571	34.8371	0.83428	0.609732	8.6659	18.75
	66.4392	34.531	33.8488	0.980243	0.519738	6.68543	18.75
	50.4408	30.6799	28.9494	0.943595	0.608235	39.2269	18.75
	139.335	15.646	8.90945	0.569438	0.11229	3.30104	18.75
	73.3939	33.9736	33.1075	0.974507	0.462894	6.9875	18.75
	59.5155	31.5945	28.5718	0.904327	0.530862	8.94595	18.75
	85.1608	15.8855	12.652	0.796447	0.186536	8.54266	18.75
	52.5643	26.8686	21.7646	0.810039	0.511156	7.85113	18.75
	55.9664	26.3191	16.5111	0.627344	0.470266	7.78432	18.8679
	79.251	39.0618	36.7591	0.941051	0.492887	9.62943	18.9189
	88.65	23.5981	11.3049	0.479058	0.266194	4.33942	18.9189
	40.6338	7.6642	4.92822	0.643019	0.188616	9.64027	18.9189
	63.4649	15.1624	8.76704	0.578208	0.238911	7.38584	19.0476
	39.1851	13.601	11.6591	0.857223	0.347097	2.62399	19.0476
	41.2987	16.037	13.2763	0.827851	0.388318	2.58134	19.0476
	65.4827	10.3897	2.47021	0.237756	0.158663	3.61663	19.0476
	81.3137	20.0207	15.1361	0.756023	0.246215	2.22511	19.0476
	32.074	18.6537	15.8734	0.850953	0.581583	2.43623	19.0476
	90.0567	63.2431	51.8406	0.819703	0.702259	2.50404	19.0476
	55.2933	52.134	44.0974	0.845847	0.942863	2.52662	19.0476
	150.178	41.5065	31.6708	0.763031	0.276382	2.8581	19.0476
	79.7396	64.7021	54.692	0.845289	0.811417	2.51434	19.0476
	49.1148	24.7712	21.0857	0.851215	0.504354	2.48303	19.0476
	61.1211	47.7785	40.0646	0.838548	0.781703	2.51143	19.0476
	70.714	26.1338	21.7842	0.833563	0.369571	2.49505	19.0476
	53.3137	37.8629	31.9788	0.844595	0.710191	2.54592	19.0476
	70.8695	36.2141	29.9635	0.827398	0.510997	2.48812	19.0476
	45.0373	12.2349	6.87861	0.562213	0.271662	1.86893	19.0476
	49.715	30.2671	25.2669	0.834795	0.608812	2.4871	19.0476
	160.336	45.9977	38.2308	0.831145	0.286883	2.40935	19.0476
	16.6514	7.24312	6.1378	0.847398	0.434985	3.01594	19.0476
	44.8255	43.8424	39.8498	0.908932	0.978067	5.08027	19.2308
	87.3896	57.4284	51.0391	0.888744	0.657153	4.90678	19.2308
	75.346	24.1848	20.8111	0.860502	0.320983	3.44752	19.2308
	36.8939	17.1145	15.1836	0.887176	0.463884	4.4511	19.2308
	65.5731	11.5985	7.50509	0.647073	0.176879	5.28999	19.2308
	63.0886	31.2212	27.8011	0.890458	0.494878	5.09048	19.2308
	105.84	26.0256	21.4031	0.822387	0.245897	4.86195	19.2308
	81.2035	47.5142	42.5959	0.896486	0.585125	4.96725	19.2308
	79.0428	58.7402	52.0673	0.886399	0.743145	4.85682	19.2308
	69.07	19.116	16.1478	0.84473	0.276762	4.96485	19.3548
	96.1817	41.1988	37.1217	0.901038	0.428344	7.80551	19.3548
	45.8595	23.186	20.909	0.901792	0.505588	8.00944	19.3548
	94.0042	37.5627	28.3702	0.755275	0.399586	8.02394	19.4444
	83.916	34.9507	27.5899	0.789393	0.416497	8.39172	19.4444
	52.0437	10.6134	3.70959	0.349521	0.203931	5.61084	19.4444
	71.5253	33.346	29.2763	0.877957	0.466212	8.51734	19.4444
	81.821	47.494	43.8531	0.923339	0.580462	10.7153	19.4444
	46.6771	42.6886	40.3527	0.945279	0.914551	22.4394	19.6721
	175.97	39.7822	29.985	0.75373	0.226074	2.05998	20
	74.6944	46.0363	37.8671	0.822549	0.616329	1.93398	20
	98.5063	44.2857	40.8324	0.922024	0.449572	4.27629	20
	85.3362	8.9652	6.25971	0.698223	0.105057	1.98296	20
	63.9129	48.8284	38.428	0.787	0.763984	1.99626	20
	69.7019	14.9824	12.4995	0.834278	0.21495	5.24779	20
	65.4082	19.3295	16.8114	0.86973	0.295521	4.82501	20
	85.2874	30.092	26.8015	0.890651	0.352831	11.7744	20
	52.1404	13.5235	10.7605	0.795695	0.259366	2.51824	20
	75.2231	24.9946	17.4883	0.699683	0.332273	2.59696	20
	88.019	31.0206	17.6596	0.569287	0.352431	10.3779	20
	66.9463	29.5578	24.2069	0.81897	0.441515	2.59644	20
	28.5576	16.73	15.0962	0.902341	0.585835	4.64177	20
	80.5505	11.6326	8.52472	0.732833	0.144413	2.85493	20
	72.3483	33.8442	28.2962	0.836072	0.467795	4.19829	20
	79.6766	18.8048	12.2756	0.652787	0.236014	9.39807	20
	90.1241	11.3987	8.43434	0.739942	0.126477	1.99988	20
	64.8387	39.2812	31.9178	0.812546	0.60583	1.9553	20
	25.4297	7.58148	6.31483	0.832928	0.298135	2.09138	20
	92.7696	42.3761	38.9429	0.918983	0.456789	6.18267	20
	66.3116	20.6415	14.6847	0.711419	0.31128	5.12533	20
	56.7013	26.4345	22.7033	0.85885	0.466206	5.33744	20
	46.9885	28.6901	24.9707	0.870357	0.610578	4.81034	20
	84.0153	9.44857	5.38845	0.570293	0.112463	3.27283	20
	63.2786	35.4465	31.2893	0.882719	0.560166	4.59021	20
	53.0869	36.9014	29.4625	0.798412	0.695112	1.99484	20
	37.6618	9.37876	9.05581	0.965565	0.249026	3.84727	20
	106.591	52.0433	45.5804	0.875818	0.48825	4.5695	20
	63.1278	32.5656	25.2354	0.77491	0.515868	16.2441	20
	131.023	66.1625	52.8515	0.798815	0.50497	1.93454	20
	66.4367	20.5004	15.0076	0.732064	0.30857	5.02986	20
	47.0553	27.4236	24.2671	0.884898	0.582796	8.12809	20
	155.963	58.2764	44.1013	0.756761	0.373654	1.87427	20
	102.682	45.6461	40.349	0.883952	0.444537	8.27568	20
	116.978	16.0762	9.58197	0.596036	0.137429	2.28689	20
	25.8353	9.68508	7.70693	0.795752	0.374878	2.02923	20
	65.5173	26.8401	19.3534	0.721064	0.409665	8.54569	20
	97.3918	49.0313	42.7197	0.871275	0.503444	6.42828	20
	84.4007	47.1806	41.9921	0.89003	0.559007	4.66747	20
	65.3178	46.2219	41.5645	0.899238	0.707645	4.38155	20
	82.5998	60.1028	48.0878	0.800092	0.727638	1.99476	20
	49.4486	43.6743	35.6841	0.81705	0.883227	2.01095	20
	126.903	57.644	44.5382	0.772642	0.454236	1.96715	20
	60.2041	28.8464	16.6585	0.577489	0.479143	12.2415	20
	62.5371	51.2318	45.8297	0.894556	0.819221	4.51718	20
	70.8647	34.6052	31.6571	0.914806	0.488328	18.8052	20.3704
	75.2947	56.7519	39.8098	0.70147	0.753731	13.1111	20.4082
	76.8554	30.9253	15.2353	0.492649	0.402383	9.60311	20.4082
	78.0949	15.8841	7.11042	0.447645	0.203394	5.80951	20.4545
	92.7163	28.4857	24.5105	0.86045	0.307235	11.3176	20.5128
	47.3305	27.4895	25.8306	0.939653	0.5808	9.28171	20.5128
	77.7488	43.885	37.6328	0.857531	0.564446	10.1698	20.5882
	79.6869	25.963	22.7754	0.877225	0.325813	10.6386	20.5882
	54.3108	20.6533	17.2836	0.836847	0.380279	9.6657	20.5882
	96.0014	62.2339	58.5312	0.940503	0.648261	8.76495	20.5882
	65.8959	12.255	5.95405	0.485847	0.185975	6.15582	20.5882
	113.231	48.9337	44.9644	0.918884	0.432157	9.09183	20.5882
	85.0874	24.0133	18.5631	0.773034	0.282219	5.60394	20.6897
	73.5487	52.1666	48.7474	0.934456	0.70928	6.4547	20.6897
	56.9009	39.8977	36.9709	0.926643	0.701178	6.42374	20.6897
	72.6415	55.5574	52.1485	0.938642	0.764817	6.15899	20.6897
	39.8152	15.6767	6.39013	0.40762	0.393737	15.6142	20.7317
	82.4121	36.0966	32.2642	0.893829	0.438001	3.80947	20.8333
	46.6354	35.623	31.0681	0.872138	0.763861	4.16284	20.8333
	102.411	29.4688	27.6891	0.939607	0.287751	4.01592	20.8333
	68.9415	23.701	20.5182	0.865712	0.343784	4.03529	20.8333
	73.3928	16.9904	13.4917	0.794076	0.2315	4.39525	20.8333
	62.2895	16.3819	14.0931	0.860284	0.262997	4.22787	20.8333
	72.7323	48.0659	41.6484	0.866485	0.660861	4.04346	20.8333
	37.9343	26.8978	23.246	0.864235	0.709062	4.19366	20.8333
	33.3773	29.5919	26.1225	0.882759	0.886587	4.01654	20.8333
	62.0881	37.4524	32.6829	0.872651	0.603214	3.98963	20.8333
	69.0859	41.8957	39.1411	0.934251	0.606429	4.48988	20.8333
	81.6298	57.2493	51.1222	0.892975	0.701329	3.98514	20.8333
	68.9407	15.0959	13.6544	0.904513	0.218969	3.77832	20.8333
	76.8691	71.4959	63.0736	0.882199	0.930098	4.06222	20.8333
	55.9758	19.9479	15.7609	0.790105	0.356366	3.44033	20.8333
	47.6527	32.4275	28.9721	0.893442	0.680497	3.96176	20.8333
	67.7936	17.1016	15.4261	0.902026	0.25226	3.9081	20.8333
	36.2976	30.704	27.2923	0.888882	0.845897	3.97081	20.8333
	101.026	40.357	25.8991	0.64175	0.399471	7.00672	20.9302
	67.5026	38.8722	32.9938	0.848775	0.575863	19.9673	20.9677
	128.477	24.4433	12.2269	0.500214	0.190255	7.88418	21.0526
	129.068	28.0826	23.2511	0.827954	0.21758	9.46439	21.0526
	77.5055	41.4977	37.3711	0.900559	0.535416	8.81465	21.0526
	82.6478	32.5043	20.8265	0.640732	0.393287	10.3086	21.0526
	64.6741	15.8488	12.4097	0.783006	0.245056	12.1741	21.0526
	74.8494	62.0175	58.8129	0.948326	0.828564	11.7569	21.0526
	33.8979	23.5706	19.1017	0.810402	0.695342	1.9725	21.0526
	33.709	22.3019	18.6915	0.838113	0.661601	2.53777	21.0526
	42.6928	36.8096	35.087	0.953204	0.862195	11.4753	21.0526
	69.3541	27.8768	25.5953	0.918157	0.401949	21.7018	21.2121
	76.4651	27.9086	20.1816	0.723131	0.364984	8.4534	21.2121
	69.0885	26.2042	22.0622	0.841934	0.379285	6.09693	21.2121
	82.8521	48.1302	38.7741	0.805608	0.580917	8.89184	21.2121
	53.7159	18.7282	14.6489	0.782187	0.348652	6.50562	21.2121
	71.4463	49.9385	46.7268	0.935687	0.698965	8.38702	21.2121
	89.1474	23.5621	11.4737	0.486954	0.264305	10.073	21.2766
	81.874	22.6033	20.4139	0.90314	0.276074	5.96058	21.4286
	57.9771	19.8487	7.88886	0.397449	0.342354	12.2163	21.4286
	92.6813	20.9612	19.1563	0.913894	0.226164	4.2931	21.4286
	31.9044	8.00792	7.47464	0.933407	0.250997	5.68041	21.4286
	87.6242	36.0091	32.075	0.890748	0.410949	5.72031	21.4286
	123.314	58.5594	55.8495	0.953724	0.47488	5.3212	21.4286
	134.55	21.3616	14.6575	0.686164	0.158763	5.5136	21.4286
	133.995	50.6877	46.7318	0.921956	0.378281	6.00753	21.4286
	38.2597	29.6531	27.6213	0.931482	0.775047	5.70947	21.4286
	62.386	30.3634	28.2064	0.92896	0.486702	14.8673	21.4286
	79.9543	58.907	54.5075	0.925315	0.736758	5.84237	21.4286
	56.5286	17.1962	13.9625	0.811952	0.304203	7.83918	21.4286
	70.894	41.8513	38.4873	0.919619	0.590337	9.7976	21.6216
	70.352	32.6041	29.434	0.90277	0.463443	9.26065	21.6216
	81.8215	38.7499	29.8968	0.771533	0.473591	8.38168	21.6216
	71.2728	47.9434	45.8497	0.95633	0.672675	10.2268	21.6216
	91.1523	23.7202	9.78533	0.412531	0.260226	6.65506	21.7391
	45.9902	16.7351	14.8521	0.887483	0.363885	3.16455	21.7391
	59.8851	22.455	18.874	0.840527	0.374968	12.5437	21.7391
	61.7367	14.3948	9.97461	0.692934	0.233164	3.09684	21.7391
	51.4353	9.46271	8.17675	0.864103	0.183973	3.39227	21.7391
	33.5559	8.07751	5.25336	0.650368	0.240718	3.68027	21.7391
	58.126	37.6298	34.7763	0.924168	0.647384	3.47106	21.7391
	39.4708	10.986	5.82723	0.530423	0.278333	8.42793	21.7391
	99.0391	51.979	46.3924	0.892521	0.524833	3.58825	21.7391
	74.2058	24.32	21.177	0.870765	0.327736	3.43281	21.7391
	83.0294	11.4262	5.20719	0.455725	0.137616	1.78649	21.7391
	45.3851	27.2578	23.6294	0.866888	0.600589	3.43055	21.7391
	56.5772	18.0415	16.1843	0.897058	0.318883	3.55278	21.7391
	66.3892	38.5303	24.3894	0.632995	0.58037	14.2028	21.7391
	81.0245	30.0591	23.747	0.790012	0.370988	3.1218	21.7391
	42.0111	19.0928	17.6514	0.924506	0.45447	7.4437	21.875
	112.389	37.3065	33.1407	0.888336	0.33194	5.29546	21.875
	80.8009	24.7271	10.2658	0.415163	0.306025	4.54691	21.875
	80.3532	28.4247	23.2397	0.817589	0.353747	4.4138	21.875
	59.3535	37.688	35.3611	0.93826	0.634975	8.23873	21.875
	68.6108	65.7478	61.9375	0.942047	0.958272	7.89615	21.875
	127.322	32.3096	26.8743	0.831773	0.253764	7.72136	21.875
	56.4519	15.257	13.6326	0.893531	0.270266	11.1046	21.9512
	91.213	38.9807	35.7443	0.916975	0.427358	13.5999	21.9512
	54.9167	18.78	15.1553	0.806988	0.341973	10.6273	21.9512
	106.556	21.4673	15.5745	0.725501	0.201466	6.75385	21.9512
	82.1663	34.6298	28.8998	0.834535	0.42146	17.3911	22
	66.5408	23.2086	17.2168	0.741832	0.348787	26.9132	22.1053
	107.617	22.9332	16.8615	0.735244	0.213099	5.91566	22.2222
	89.9467	20.37	15.0495	0.738807	0.226467	5.43581	22.2222
	99.6984	56.8911	51.8034	0.91057	0.570632	5.57691	22.2222
	46.3554	13.7401	11.9061	0.866522	0.296407	4.55435	22.2222
	76.7561	36.558	30.3409	0.829939	0.476287	13.0708	22.2222
	36.2466	21.4885	18.9599	0.882327	0.592842	10.9609	22.2222
	73.7707	26.9208	25.0831	0.93174	0.364925	6.81731	22.2222
	91.1222	28.5423	13.0844	0.45842	0.313232	6.74793	22.2222
	65.1121	23.0058	20.2319	0.879425	0.353326	5.21887	22.2222
	47.1236	19.5933	15.3779	0.784858	0.415785	5.27136	22.2222
	88.2756	18.5828	16.2438	0.874132	0.210509	5.38196	22.2222
	56.3221	46.6985	44.5214	0.95338	0.829132	9.81752	22.2222
	143.987	24.5446	22.3009	0.908588	0.170464	4.42098	22.2222
	138.424	56.1481	49.5294	0.882122	0.405623	5.10458	22.2222
	42.5497	26.7705	24.1799	0.903229	0.629158	15.1061	22.449
	88.2088	35.5809	17.3538	0.487729	0.403372	7.74852	22.5
	82.0493	25.8369	21.8362	0.845153	0.314895	5.33429	22.5806
	63.6425	19.3853	17.0321	0.878606	0.304597	7.72713	22.5806
	62.7111	28.7718	26.6579	0.926529	0.458799	7.27779	22.5806
	109.808	38.9647	34.7816	0.892644	0.354845	7.56954	22.5806
	33.6604	14.2064	12.5614	0.884208	0.422051	8.40793	22.5806
	84.9589	28.7882	26.1911	0.909786	0.338849	8.05402	22.5806
	91.8099	39.2528	36.6006	0.932434	0.427544	7.96265	22.5806
	71.1791	12.2457	10.6236	0.867539	0.17204	4.41709	22.5806
	141.276	34.7882	28.6785	0.824374	0.246243	7.91396	22.5806
	86.7709	30.8816	23.1023	0.748093	0.355898	7.30929	22.5806
	79.1375	36.5595	33.8232	0.925155	0.461975	7.4301	22.5806
	115.066	16.6265	7.54639	0.453878	0.144495	11.4569	22.6415
	93.8808	42.4046	36.0564	0.850295	0.451685	15.707	22.6415
	79.7027	27.0092	21.4688	0.794869	0.338874	19.7797	22.6415
	110.965	37.9752	33.1235	0.87224	0.342228	3.03095	22.7273
	48.6692	29.6158	25.6612	0.866471	0.608512	3.53562	22.7273
	37.0793	16.4369	14.4007	0.87612	0.443291	4.1914	22.7273
	65.2649	27.5896	23.8516	0.864514	0.422733	2.98715	22.7273
	90.4999	52.0742	44.0438	0.845789	0.575406	2.97041	22.7273
	57.7586	19.1827	16.7825	0.874878	0.332118	2.99988	22.7273
	53.7942	35.3485	30.2219	0.854969	0.657106	2.9704	22.7273
	45.2783	14.904	12.3053	0.825634	0.329164	2.79029	22.7273
	85.8647	38.4883	30.5505	0.793762	0.448243	3.15487	22.7273
	54.4763	33.9151	28.6669	0.845253	0.622567	3.08253	22.7273
	72.4479	21.1778	16.6276	0.785145	0.292318	3.15465	22.7273
	44.6987	14.4787	13.6939	0.945799	0.323917	2.10899	22.7273
	65.3318	50.3898	43.2488	0.858285	0.77129	3.00475	22.7273
	67.3524	24.795	12.6369	0.509656	0.368138	9.42679	22.7273
	52.5509	40.3415	33.8894	0.840064	0.767664	3.02805	22.7273
	52.8742	26.2934	22.6	0.859529	0.497283	3.05678	22.7273
	37.3799	8.19279	5.85572	0.71474	0.219176	5.84059	22.8571
	49.8125	43.0107	39.9502	0.928843	0.863452	10.009	22.8571
	66.5333	32.7703	30.0425	0.916758	0.49254	8.68898	22.8571
	44.7524	27.2667	25.1524	0.922457	0.609279	7.03421	22.8571
	39.5678	24.8932	23.0501	0.925961	0.629127	9.56367	22.8571
	58.7251	38.1245	29.7764	0.781031	0.649203	9.4879	22.8571
	68.572	16.5508	14.4308	0.871909	0.241364	5.36585	22.8571
	60.1444	23.9242	21.7262	0.908129	0.397779	8.31012	22.8571
	70.9994	23.5617	14.9536	0.634656	0.331858	11.1394	22.9167
	74.9196	45.2958	18.9642	0.418675	0.604592	26.4017	22.9167
	80.7537	36.8042	23.0055	0.625077	0.455759	10.8975	22.9167
	31.1597	8.60214	6.93505	0.806201	0.276066	5.91109	23.0769
	78.7696	18.5355	16.2142	0.874761	0.235313	5.4028	23.0769
	81.8239	41.5797	37.0359	0.89072	0.508161	5.00785	23.0769
	47.1481	24.8129	22.6856	0.914265	0.526276	4.75453	23.0769
	40.1258	17.6808	15.3206	0.866512	0.440634	5.93167	23.0769
	39.4824	16.9839	15.1776	0.893644	0.430165	4.4704	23.0769
	56.0783	32.5382	30.303	0.931306	0.580227	4.8473	23.0769
	58.8906	46.1168	42.0908	0.9127	0.783092	5.00594	23.0769
	58.5	28.0646	15.2733	0.54422	0.479736	9.09263	23.0769
	66.8591	52.2039	47.165	0.903477	0.780804	4.88701	23.0769
	47.9759	22.317	20.7948	0.931791	0.465172	11.4476	23.0769
	80.0391	36.988	30.1358	0.814744	0.462125	11.603	23.0769
	40.9246	35.0513	31.8569	0.908865	0.856486	4.99678	23.0769
	54.1222	38.4751	34.2202	0.88941	0.710893	5.27277	23.0769
	66.9595	10.2249	5.77749	0.565041	0.152703	5.16637	23.0769
	85.9142	22.1774	17.0932	0.770749	0.258134	14.2085	23.2143
	63.6378	14.0402	8.95779	0.638009	0.220627	19.2764	23.2143
	74.6536	22.8476	17.9488	0.785587	0.306048	8.23157	23.2558
	38.6302	9.27435	7.80831	0.841925	0.240081	6.78915	23.3333
	81.3779	24.9163	22.8054	0.91528	0.30618	6.61286	23.3333
	85.3652	68.4547	65.1027	0.951034	0.801904	6.33418	23.3333
	83.3912	62.6356	59.171	0.944687	0.751105	7.43115	23.3333
	84.5825	6.90399	4.84435	0.701673	0.0816244	4.56362	23.3333
	70.6716	35.8188	32.3491	0.90313	0.506835	7.32044	23.3333
	97.114	40.3231	19.5407	0.484603	0.415214	6.58914	23.5294
	47.9241	9.85112	5.58069	0.566503	0.205557	6.41629	23.5294
	46.2382	17.6294	15.8878	0.901211	0.381274	17.0617	23.5294
	39.2406	10.1381	8.78359	0.866391	0.258358	8.63007	23.5294
	74.2656	34.531	24.3589	0.70542	0.464967	7.16631	23.5294
	37.8625	8.47915	5.74541	0.677593	0.223945	7.74442	23.5294
	74.1653	27.4286	22.6331	0.825163	0.369831	9.89871	23.6842
	92.4129	20.612	14.2928	0.693423	0.223042	7.7202	23.6842
	79.1528	39.6145	35.7659	0.902849	0.500482	10.865	23.6842
	90.3261	36.1117	27.6311	0.765158	0.399792	12.5179	23.6842
	54.0719	31.4578	29.3851	0.934112	0.581777	9.90612	23.6842
	61.8779	18.2302	14.2006	0.778958	0.294617	2.41282	23.8095
	81.869	21.4034	16.9024	0.789705	0.261435	2.50565	23.8095
	27.908	8.27312	7.12015	0.860637	0.296442	3.74264	23.8095
	68.561	46.9305	39.0243	0.831534	0.684507	2.60042	23.8095
	69.9062	44.3783	34.2374	0.77149	0.634826	2.47027	23.8095
	52.8026	34.816	30.3836	0.87269	0.659363	3.02258	23.8095
	109.033	16.5726	12.1297	0.731913	0.151996	1.89204	23.8095
	53.8753	30.4437	25.3105	0.831389	0.565077	2.51552	23.8095
	53.7094	37.5941	31.1786	0.829348	0.699955	2.52906	23.8095
	56.0014	24.1253	20.6993	0.857992	0.430798	2.3355	23.8095
	151.573	21.5817	11.8532	0.549225	0.142385	1.70926	23.8095
	126.343	39.3208	33.9139	0.862491	0.311222	2.47279	23.8095
	50.1959	33.545	28.0255	0.835462	0.668281	2.5197	23.8095
	73.5354	33.7879	27.0452	0.80044	0.459478	2.66677	23.8095
	41.2008	30.2139	25.1971	0.833958	0.733333	2.53312	23.8095
	57.0676	45.2196	37.9027	0.838193	0.792386	2.52291	23.8095
	162.59	15.138	6.24741	0.412696	0.0931057	0.912646	23.8095
	93.1696	38.7212	34.0858	0.880287	0.415599	5.15266	24
	63.9245	41.5187	37.2565	0.897342	0.649497	4.62108	24
	34.4276	24.9487	22.3082	0.89416	0.724672	4.43015	24
	55.0708	36.5246	32.6486	0.89388	0.66323	4.46302	24
	49.1076	21.4446	18.7418	0.873963	0.436687	4.42875	24
	55.7798	14.2971	11.8189	0.826669	0.256313	2.65332	24
	69.0705	22.4747	19.9832	0.889142	0.325388	3.80042	24
	110.157	45.4814	39.851	0.876204	0.412879	4.49808	24
	42.9872	35.8472	34.5828	0.964727	0.833904	16.7131	24
	70.9878	26.1268	23.4088	0.895968	0.368047	4.33899	24
	49.7739	35.3228	34.2183	0.968731	0.709665	16.8587	24
	111.063	24.9746	22.725	0.909923	0.22487	5.17947	24
	96.4425	41.0973	37.6616	0.9164	0.426133	17.0214	24.0741
	87.0047	42.1268	38.7676	0.920258	0.48419	6.38026	24.1379
	46.026	10.8686	7.52002	0.691904	0.23614	5.52484	24.1379
	62.7359	44.984	39.6672	0.881808	0.717037	6.29139	24.1379
	37.9225	17.4609	16.135	0.924066	0.460435	6.60705	24.1379
	69.122	26.3856	23.3684	0.885651	0.381725	7.1668	24.1379
	62.0613	48.3601	44.8416	0.927244	0.779232	6.68656	24.1379
	52.7203	19.9008	17.867	0.897803	0.377479	7.56899	24.1379
	54.6999	41.2072	38.3853	0.931519	0.753332	6.39313	24.1379
	38.0208	28.849	26.864	0.931196	0.758769	6.4225	24.1379
	90.1636	32.6925	25.1712	0.769938	0.362591	14.5084	24.1935
	78.5099	39.4129	37.6713	0.955811	0.502012	8.28076	24.2424
	89.6836	45.2473	41.679	0.921138	0.504521	8.61801	24.2424
	113.746	61.1421	56.3821	0.922149	0.537532	7.07054	24.2424
	98.4548	36.4648	35.4089	0.971044	0.370371	8.56732	24.2424
	54.1577	17.2843	13.7706	0.796713	0.319147	5.21838	24.2424
	49.1731	9.96568	2.89055	0.29005	0.202665	7.44802	24.2424
	53.537	16.6786	14.7105	0.881997	0.311534	12.7536	24.3243
	69.0171	39.5997	37.3556	0.943331	0.573766	10.8961	24.3243
	44.7738	6.36983	5.049	0.792642	0.142267	8.57665	24.3243
	79.9404	41.2618	33.2286	0.805311	0.516156	11.6988	24.3243
	94.1657	32.3448	13.5052	0.417537	0.343488	6.86428	24.3243
	94.2189	26.2993	22.6957	0.862977	0.279129	7.00286	24.3243
	64.8986	43.5766	41.044	0.941883	0.671456	11.1044	24.3243
	70.8764	47.0697	42.905	0.911521	0.664109	31.9135	24.4681
	73.6786	37.9016	34.1648	0.90141	0.514418	14.8055	24.4898
	62.501	28.3761	26.8875	0.947538	0.45401	17.4144	24.5283
	43.5412	35.7982	34.9686	0.976825	0.822167	16.2543	25
	73.2439	31.8228	11.8069	0.37102	0.434477	16.1528	25
	44.1371	25.1196	22.1061	0.880032	0.569126	5.88327	25
	71.5219	23.188	22.2694	0.960387	0.324208	5.36116	25
	72.6616	15.8593	9.5945	0.604975	0.218263	8.16824	25
	97.0106	18.8145	4.65475	0.247402	0.193943	3.64576	25
	51.0173	15.3537	13.4851	0.878293	0.300951	3.61214	25
	53.2605	15.2287	9.59425	0.630011	0.285929	6.00151	25
	83.1829	21.7378	17.0502	0.784361	0.261325	7.40159	25
	68.3662	23.1799	21.5292	0.928788	0.339056	7.0539	25
	55.9118	14.8945	8.35624	0.56103	0.266392	9.72601	25
	121.591	23.7161	12.9147	0.544554	0.195048	7.32915	25
	78.1858	36.0575	30.5014	0.845909	0.461178	6.61863	25
	107.468	32.7846	19.2243	0.586382	0.305064	8.81803	25
	63.3965	22.213	19.0961	0.85968	0.350382	4.80679	25
	91.7512	37.8389	36.0286	0.952158	0.412408	5.60252	25
	81.195	44.4068	38.7623	0.87289	0.546915	25.4189	25
	140.395	16.1914	12.4911	0.771467	0.115328	2.71474	25
	41.1275	20.686	18.8608	0.911769	0.502972	3.9125	25
	62.335	38.8191	35.7852	0.921845	0.622749	5.93948	25
	43.7165	33.2381	27.6555	0.832042	0.76031	2.5474	25
	63.9782	23.7473	20.7853	0.875272	0.371178	3.8304	25
	44.2707	24.252	15.5025	0.639226	0.547811	14.4999	25
	76.4792	15.8688	7.12078	0.448728	0.207492	9.1961	25
	96.4078	37.303	34.0082	0.911674	0.38693	4.13356	25
	72.3765	17.0413	9.18001	0.538692	0.235454	2.97344	25
	71.8814	18.4648	6.01222	0.325605	0.256879	2.1352	25
	86.3902	19.5802	14.8695	0.759414	0.226648	10.7122	25
	54.3519	16.2787	10.786	0.662585	0.299505	11.439	25
	98.0626	29.9869	28.3462	0.945287	0.305793	6.74874	25
	74.9336	25.0138	18.0304	0.720818	0.333813	10.383	25
	43.0244	10.1048	8.38356	0.829664	0.234862	8.20464	25
	80.075	41.9861	36.3404	0.865533	0.524334	8.65268	25
	110.049	30.6205	26.0267	0.849976	0.278244	5.24272	25
	67.894	9.53846	7.11409	0.745832	0.14049	4.46621	25
	49.9554	28.3787	26.0867	0.919234	0.568081	3.86679	25
	78.3058	22.7237	17.1063	0.752797	0.290192	4.11301	25
	120.587	28.959	15.8497	0.547314	0.24015	17.7622	25
	119.048	36.0515	30.2918	0.840238	0.30283	3.83025	25
	97.4149	27.5492	18.0252	0.654292	0.282803	6.73677	25
	47.1185	26.7002	24.5596	0.919827	0.566662	6.127	25
	68.3882	20.5794	11.4848	0.558075	0.300919	11.7266	25
	104.809	34.6825	22.593	0.651425	0.330912	12.0903	25
	65.155	26.6404	21.8194	0.819037	0.408877	18.4346	25
	43.3429	15.5596	13.3006	0.854817	0.358988	3.77102	25
	51.4455	36.6467	32.3806	0.883587	0.71234	3.99466	25
	42.5848	28.8755	26.3585	0.912832	0.678071	5.88161	25
	47.2876	21.6115	19.646	0.909055	0.457022	9.02249	25
	76.5667	16.7211	14.7989	0.88504	0.218386	4.07146	25
	37.6128	15.1766	13.3438	0.879237	0.403495	4.24152	25
	22.4468	11.075	9.97471	0.900648	0.493391	3.79848	25
	41.4565	30.0067	28.517	0.950354	0.723812	12.0457	25
	76.3359	32.345	24.9368	0.770962	0.423719	8.18737	25
	57.206	33.1523	28.4639	0.858579	0.579525	4.14519	25
	85.9112	64.2562	59.0044	0.918268	0.747938	6.04823	25
	89.0678	51.2786	40.8292	0.796222	0.575726	33.2191	25.2632
	85.9881	38.1894	34.5704	0.905235	0.444124	33.6049	25.3012
	45.68	38.0959	36.7877	0.96566	0.833974	17.3112	25.4902
	65.8214	29.6318	19.1138	0.645043	0.450185	15.4787	25.5319
	40.757	21.1679	15.7003	0.741705	0.519369	15.4041	25.5319
	87.0528	37.6141	28.0871	0.746716	0.432084	8.68914	25.5814
	81.6426	46.8648	46.0181	0.981934	0.574024	13.1311	25.5814
	99.0497	43.7855	39.3052	0.897677	0.442056	12.7481	25.5814
	70.5392	19.6239	16.2117	0.826121	0.278199	7.60211	25.7143
	25.8942	7.13831	5.04092	0.706179	0.275672	9.1556	25.7143
	79.3407	26.7073	21.5166	0.805646	0.336615	8.56623	25.7143
	63.2589	36.2936	33.7355	0.929517	0.573731	9.08126	25.7143
	77.4256	49.9226	46.6409	0.934265	0.644781	9.80908	25.7143
	53.3005	17.2642	13.4313	0.777987	0.323904	5.61883	25.7143
	68.3227	49.3153	43.8823	0.889831	0.7218	8.65413	25.7143
	84.7997	24.1749	15.0931	0.624329	0.285083	17.0868	25.7576
	36.2411	12.4275	10.799	0.868962	0.342912	8.52922	25.8065
	94.7836	60.1118	56.1307	0.933772	0.634201	7.22948	25.8065
	51.3573	24.5127	21.9374	0.894941	0.477296	7.42997	25.8065
	77.5898	56.1018	52.2465	0.93128	0.723057	7.50164	25.8065
	141.254	19.2565	8.57466	0.445287	0.136326	3.0792	25.8065
	66.9498	36.8974	32.8355	0.889915	0.55112	6.57806	25.9259
	72.8249	18.0574	13.9521	0.77265	0.247957	2.80107	25.9259
	62.9543	23.9687	11.5403	0.481473	0.380732	13.0705	25.9259
	55.5641	36.1844	17.6845	0.488732	0.651218	14.1566	25.9259
	67.6965	26.8	17.7982	0.664112	0.395885	17.0093	25.9259
	55.7295	27.2507	24.9646	0.91611	0.488981	5.31972	25.9259
	66.0255	51.8884	48.42	0.933156	0.785885	5.64977	25.9259
	89.6331	48.6946	43.0896	0.884895	0.543266	6.39404	25.9259
	74.7278	37.9611	33.1498	0.873257	0.507991	5.57705	25.9259
	134.049	58.5598	53.3741	0.911445	0.436855	5.14411	25.9259
	28.8769	22.6235	20.9826	0.927467	0.783447	5.31305	25.9259
	78.6371	13.3986	6.24813	0.466326	0.170386	9.62369	26
	82.5585	19.8606	17.8083	0.896668	0.240563	14.3465	26
	80.1235	32.5299	19.2947	0.593137	0.405997	13.2135	26
	58.8808	35.9941	32.4658	0.901975	0.611305	36.7207	26.0417
	53.9688	25.1369	21.4879	0.854832	0.465768	3.49297	26.087
	98.5612	47.3094	40.0273	0.846075	0.480001	3.46389	26.087
	79.7436	45.8766	36.1094	0.787099	0.575301	13.864	26.087
	81.7465	56.6035	50.3404	0.88935	0.692427	3.40886	26.087
	30.0811	11.085	10.0699	0.908426	0.368504	4.29757	26.087
	42.126	11.8873	9.45305	0.795223	0.282184	4.19974	26.087
	58.6307	41.7709	36.1829	0.866223	0.712441	3.54957	26.087
	45.7897	33.9993	29.7782	0.875847	0.74251	3.46907	26.087
	69.7098	21.2236	18.8502	0.888172	0.304456	3.40094	26.087
	67.9803	42.3103	36.8609	0.871205	0.62239	3.52284	26.087
	66.216	59.0832	51.4786	0.87129	0.892279	3.50391	26.087
	20.7022	6.41824	5.69914	0.88796	0.310027	3.58549	26.087
	43.5413	7.52544	6.26976	0.833142	0.172834	3.38308	26.087
	42.4949	37.7581	33.5908	0.889631	0.888534	4.01056	26.087
	40.0623	19.4171	17.0208	0.876588	0.484673	3.61089	26.087
	49.4101	17.2936	9.89051	0.571917	0.350002	16.8554	26.1538
	76.5497	34.3053	31.3013	0.912435	0.448143	10.0449	26.3158
	73.3085	30.4713	8.46697	0.277867	0.415659	12.7729	26.3158
	39.0536	10.3179	5.79858	0.56199	0.2642	4.40655	26.3158
	70.7373	32.9803	31.111	0.943322	0.466236	10.9455	26.3158
	83.8712	33.5453	31.3745	0.935287	0.399962	11.0254	26.3158
	46.6019	26.2677	17.3814	0.661703	0.563661	24.4838	26.3158
	81.6914	58.1223	56.0518	0.964377	0.711486	10.6461	26.3158
	119.546	26.0334	11.0504	0.424469	0.217769	6.00997	26.4151
	114.888	28.6007	22.426	0.784109	0.248945	9.35339	26.4706
	69.4008	31.7767	22.3582	0.703602	0.457873	15.9047	26.4706
	37.9364	23.5491	22.3135	0.947533	0.620751	8.676	26.4706
	73.6292	25.0112	19.5705	0.782472	0.33969	8.69275	26.4706
	57.7608	32.7604	30.7143	0.937542	0.567175	8.89502	26.4706
	159.287	59.9306	58.529	0.976613	0.376244	17.9901	26.5306
	63.3922	24.6888	12.1772	0.49323	0.38946	31.0721	26.5957
	78.2765	50.4229	47.1895	0.935875	0.644164	7.0285	26.6667
	147.408	29.0249	24.5143	0.844593	0.196902	6.3244	26.6667
	59.1556	10.9674	9.05607	0.825724	0.1854	6.21394	26.6667
	64.5403	36.2604	33.6324	0.927523	0.561826	4.52305	26.6667
	29.6482	6.75536	5.93364	0.87836	0.22785	7.20653	26.6667
	66.676	8.34912	4.50157	0.539167	0.125219	2.13278	26.6667
	65.3924	46.7454	43.3058	0.92642	0.714844	7.29952	26.6667
	88.3364	61.971	57.7406	0.931737	0.701534	6.87219	26.6667
	90.6444	42.604	29.5435	0.693445	0.470013	17.9559	26.7857
	25.5775	6.95395	4.09555	0.588953	0.271878	13.2486	26.7857
	73.3147	34.4986	21.6259	0.626863	0.470554	7.84703	26.8293
	63.5203	27.1228	24.3086	0.89624	0.426994	5.11855	26.9231
	57.1989	24.6731	18.5733	0.752774	0.431357	2.99873	26.9231
	77.1382	23.6986	19.6051	0.827269	0.307223	4.78042	26.9231
	102.962	58.4029	52.0159	0.89064	0.567228	5.01528	26.9231
	91.0048	44.4447	36.5446	0.822247	0.488378	5.5793	26.9231
	69.9403	37.5035	33.6349	0.896847	0.536221	5.16763	26.9231
	80.1363	43.8828	39.8148	0.907298	0.547603	16.8943	26.9231
	42.5115	20.3853	18.6492	0.914837	0.479523	5.07887	26.9231
	48.8665	12.2575	5.7989	0.47309	0.250836	4.28122	26.9231
	48.4722	21.6444	19.6814	0.909308	0.446532	5.29447	26.9231
	46.6325	16.0883	13.2488	0.823507	0.345002	5.99011	26.9231
	93.2498	30.9089	29.1306	0.942467	0.331463	3.99631	26.9231
	65.3855	37.6815	32.692	0.86759	0.576297	5.10534	26.9231
	40.4322	28.8629	26.0933	0.904041	0.71386	4.98729	26.9231
	71.1284	20.2813	12.4293	0.612844	0.285137	10.1953	27.027
	55.8307	30.1525	27.8109	0.922341	0.54007	11.4029	27.027
	121.466	55.9984	53.1484	0.949107	0.461019	10.0547	27.027
	69.4145	17.7423	16.773	0.945369	0.255599	9.11147	27.027
	84.5154	26.8329	16.2771	0.606609	0.317491	34.4439	27.0833
	56.6726	34.5543	21.1897	0.61323	0.609718	31.5084	27.0833
	53.423	17.371	8.6324	0.496942	0.325161	12.49	27.0833
	37.718	28.778	24.7408	0.859712	0.762978	10.819	27.0833
	50.977	22.4107	16.0059	0.714207	0.439624	21.9069	27.1429
	38.4292	14.5638	10.5696	0.725742	0.378977	11.7061	27.2727
	52.4274	34.4762	30.9792	0.898568	0.657598	8.48639	27.2727
	46.7756	14.9684	11.903	0.795209	0.320005	5.53505	27.2727
	42.9761	33.3094	28.6122	0.858983	0.775067	3.01324	27.2727
	82.4805	16.0266	8.06912	0.503482	0.194308	5.10264	27.2727
	51.5291	16.9668	13.8029	0.813522	0.329267	7.93978	27.2727
	68.5802	26.9325	22.313	0.828478	0.392716	11.9341	27.2727
	54.8431	32.2469	30.6298	0.949853	0.587983	8.02156	27.2727
	68.3789	27.4528	11.2743	0.410679	0.401482	14.1298	27.2727
	82.4813	49.3577	41.8201	0.847286	0.598411	3.00957	27.2727
	30.2077	9.69735	8.70707	0.897881	0.321022	3.60631	27.2727
	75.5336	36.2585	30.8246	0.850134	0.480032	25.2055	27.2727
	47.4371	17.5784	8.5075	0.483974	0.370563	5.35834	27.2727
	53.4389	6.38967	5.35743	0.838453	0.11957	7.91795	27.2727
	61.1791	43.9291	43.3888	0.9877	0.718041	39.3271	27.3684
	83.0635	42.092	15.6933	0.372834	0.506745	16.6087	27.381
	89.8088	19.4598	12.7682	0.656133	0.21668	22.9724	27.4194
	76.8174	39.7218	37.0117	0.931774	0.517093	18.0376	27.451
	55.0105	21.359	19.5719	0.91633	0.388271	16.1803	27.451
	40.0991	16.1387	13.8336	0.857169	0.402472	7.39429	27.5
	90.514	24.5672	20.7848	0.846039	0.271419	5.77265	27.5862
	57.0627	10.1598	7.72622	0.760471	0.178046	7.04148	27.5862
	23.3453	14.2052	13.1831	0.928043	0.608484	7.65547	27.5862
	52.0006	31.0266	28.5587	0.920456	0.596659	7.11309	27.5862
	61.8396	21.5046	20.4305	0.950054	0.347748	5.50872	27.5862
	99.1711	54.9368	51.5534	0.938414	0.55396	22.0932	27.5862
	78.0618	40.5916	37.7554	0.930131	0.519993	5.93891	27.5862
	56.7588	40.5381	37.6269	0.928186	0.714217	6.52521	27.5862
	62.884	41.848	32.6313	0.779758	0.66548	34.4987	27.6316
	55.1844	9.85667	3.74792	0.380242	0.178613	9.0517	27.6596
	95.9443	22.632	16.1168	0.712124	0.235887	25.3467	27.6596
	67.8414	35.5168	15.2952	0.430647	0.523528	18.2545	27.7108
	48.841	19.7724	13.273	0.671288	0.404832	25.872	27.7108
	61.6615	23.5944	22.2239	0.941911	0.382645	9.93249	27.7778
	87.8505	33.6738	27.8654	0.82751	0.383309	16.422	27.7778
	104.085	13.6192	5.09761	0.374296	0.130848	5.73292	27.7778
	98.805	40.297	37.687	0.935231	0.407844	10.0076	27.7778
	70.1485	37.8048	36.0908	0.954661	0.538926	8.9913	27.7778
	41.0834	10.4793	6.25499	0.596891	0.255073	8.96846	27.7778
	17.9965	13.8217	13.4461	0.972823	0.768024	9.58464	27.7778
	56.3624	37.4999	35.0853	0.935611	0.665336	9.80284	27.7778
	72.1725	47.1832	43.5195	0.922352	0.653756	10.9051	27.7778
	52.1374	51.0014	48.6842	0.954566	0.978211	10.0171	27.7778
	77.7834	26.4167	12.2648	0.464283	0.339619	6.15039	27.907
	74.4133	52.6974	50.4356	0.957079	0.708172	14.6196	27.907
	50.3401	41.0199	37.1723	0.906201	0.814856	4.50601	28
	73.2493	6.55062	4.849	0.740236	0.089429	5.57231	28
	85.1959	44.939	40.0194	0.890528	0.527479	4.48548	28
	92.7349	39.3307	32.465	0.825437	0.42412	13.445	28
	56.5087	42.3202	38.2961	0.904913	0.748915	4.36758	28
	37.4425	9.01975	7.35111	0.815002	0.240896	4.94714	28
	52.063	22.1748	17.748	0.800367	0.425923	16.1716	28
	63.5712	30.6773	28.2254	0.920077	0.482565	18.2424	28
	46.432	23.3343	21.24	0.910246	0.502549	4.39403	28
	84.4524	39.9725	34.8916	0.87289	0.473314	4.66394	28
	54.9238	28.8589	13.4509	0.466091	0.525435	14.6527	28.0899
	72.7472	36.5088	30.1141	0.824845	0.501859	7.3696	28.125
	123.672	47.1562	42.3591	0.898272	0.381301	8.6905	28.125
	93.0489	61.6765	55.1117	0.89356	0.662839	7.28583	28.125
	59.6006	38.7953	36.2944	0.935536	0.650921	8.54181	28.125
	44.3319	29.8021	25.1692	0.844545	0.67225	43.6933	28.125
	96.8457	22.0989	12.9058	0.584	0.228187	10.3317	28.2051
	51.877	21.1961	16.8241	0.793735	0.408584	14.0357	28.3019
	69.0804	39.042	36.3516	0.93109	0.565167	16.6857	28.3019
	51.8284	26.5497	21.3283	0.803335	0.512262	21.9199	28.3019
	81.0828	24.3782	17.1902	0.705145	0.300658	23.0205	28.3784
	42.3391	18.8282	9.89588	0.525589	0.444699	19.9561	28.4211
	55.4308	32.8799	14.5391	0.442189	0.59317	20.5634	28.4211
	81.861	36.7588	18.1622	0.494091	0.449039	8.82878	28.5714
	65.774	15.1997	14.4949	0.953629	0.23109	10.6528	28.5714
	69.6653	49.8185	46.515	0.933691	0.715112	9.77102	28.5714
	45.9925	14.2511	12.8419	0.901114	0.309858	15.7442	28.5714
	64.2778	38.226	34.5166	0.902963	0.594699	5.86918	28.5714
	48.7709	31.8515	30.375	0.953643	0.653084	8.78307	28.5714
	60.0137	20.4391	19.5988	0.958887	0.340574	4.54702	28.5714
	78.1417	38.2948	31.815	0.830794	0.490068	17.8545	28.5714
	62.3284	15.1625	13.4279	0.8856	0.243268	5.16739	28.5714
	55.3227	26.0269	23.6773	0.909724	0.470456	13.5307	28.5714
	62.9962	35.409	32.0577	0.905355	0.562081	6.26667	28.5714
	74.3782	43.572	39.2857	0.901627	0.585818	6.22133	28.5714
	57.5394	46.4169	33.8406	0.729057	0.806697	10.9681	28.5714
	61.8553	33.4848	28.415	0.848593	0.541342	19.0805	28.5714
	46.6842	12.8097	10.0694	0.786072	0.274392	8.09607	28.5714
	60.2112	33.6752	31.0156	0.921021	0.559285	6.16903	28.5714
	62.5661	32.225	26.4326	0.820252	0.515055	20.133	28.8136
	103.305	35.64	30.9864	0.869427	0.344997	17.4949	28.8136
	93.7273	22.6082	16.6577	0.736797	0.241213	14.4955	28.8889
	84.2176	35.3604	32.7374	0.925821	0.41987	13.1883	28.8889
	85.1237	18.6687	15.2746	0.818192	0.219312	9.85444	28.9474
	42.7939	17.8228	16.5418	0.928126	0.416481	11.1565	28.9474
	53.7209	15.284	12.5297	0.81979	0.284507	11.4098	28.9474
	45.0644	33.5641	31.9064	0.950609	0.744804	11.1566	28.9474
	89.2616	30.2775	28.1745	0.93054	0.3392	7.7568	29.0323
	96.04	47.1222	43.5975	0.925201	0.490652	6.65226	29.0323
	48.016	22.2203	20.6198	0.927968	0.46277	7.3992	29.0323
	60.5528	20.7241	16.4283	0.792717	0.342249	6.2005	29.0323
	52.2913	43.5933	41.1412	0.94375	0.833663	7.28685	29.0323
	72.7173	55.2382	51.8342	0.938376	0.759629	7.65202	29.0323
	57.8501	8.48674	6.36721	0.750255	0.146702	5.60871	29.0323
	55.3983	13.4061	12.4796	0.930891	0.241995	8.73917	29.0323
	54.1929	41.0721	36.6585	0.892541	0.757887	4.8515	29.1667
	53.7926	33.9351	31.4559	0.926943	0.630852	14.6871	29.1667
	27.7955	10.0976	9.27403	0.918438	0.363282	5.11801	29.1667
	81.1414	44.9813	30.1337	0.669915	0.554358	37.6944	29.1667
	45.9397	33.871	30.0527	0.887268	0.737293	4.06875	29.1667
	76.6644	48.8851	43.1883	0.883465	0.637651	4.07471	29.1667
	42.6712	32.4627	31.1119	0.958391	0.760764	16.0378	29.1667
	55.4698	30.4016	26.5427	0.873069	0.548075	4.00911	29.1667
	76.0477	21.978	16.8673	0.767464	0.289003	10.8768	29.2683
	37.3906	14.023	12.7691	0.910585	0.375041	17.7525	29.3103
	63.3327	24.0423	20.959	0.871757	0.379619	26.7489	29.3333
	99.8559	27.9008	20.5121	0.735179	0.279411	14.7699	29.4118
	43.0453	7.74969	6.39115	0.824698	0.180035	7.41338	29.4118
	76.5248	22.554	14.7129	0.652342	0.294728	14.2112	29.4118
	77.846	48.6827	46.5153	0.955478	0.625373	19.1766	29.4118
	44.0496	11.5036	7.82848	0.680525	0.26115	8.71042	29.4118
	41.7853	30.9594	29.1692	0.942174	0.740916	8.92306	29.4118
	79.0274	32.0899	28.0989	0.875629	0.406061	7.33392	29.4118
	96.7223	39.2652	38.2184	0.97334	0.405958	6.7101	29.4118
	73.3477	58.3442	55.1594	0.945414	0.795447	8.54613	29.4118
	69.8168	11.6256	8.04551	0.692053	0.166515	8.2003	29.4118
	63.1546	18.4304	13.7964	0.748571	0.291829	23.5254	29.4737
	111.949	59.0142	56.3757	0.95529	0.527152	22.6402	29.5082
	93.5197	31.1727	18.9129	0.606714	0.333328	15.7482	29.5082
	132.052	41.2239	12.9861	0.315015	0.312178	10.7257	29.5082
	96.8195	42.6353	37.0516	0.869038	0.440358	12.1066	29.5455
	51.7837	27.9903	26.5226	0.947563	0.540524	13.1521	29.5455
	36.5712	8.38705	5.96888	0.711678	0.229335	8.2649	29.5455
	53.348	19.688	9.16205	0.465363	0.369048	17.2341	29.5775
	78.1958	39.405	37.5533	0.953008	0.503927	17.0433	29.6296
	42.8809	13.6129	10.6264	0.780608	0.317459	4.55184	29.6296
	85.3387	42.4817	39.2686	0.924365	0.497801	5.79652	29.6296
	62.7739	49.9752	45.7657	0.915768	0.796115	5.39136	29.6296
	80.6603	51.1949	47.178	0.921538	0.634698	5.57927	29.6296
	109.806	34.9666	31.2411	0.893458	0.318438	4.951	29.6296
	62.6212	32.4397	29.5969	0.912365	0.518031	5.56341	29.6296
	71.6626	33.3704	30.9327	0.92695	0.46566	5.27397	29.6296
	60.381	14.2771	10.7054	0.749831	0.23645	8.3989	29.7297
	96.3656	32.4085	27.5758	0.850881	0.336308	8.64776	29.7297
	43.9006	13.4275	11.7768	0.877071	0.305861	9.41207	29.7297
	66.4137	9.38531	5.65259	0.60228	0.141316	8.34831	29.7297
	45.7012	27.6256	25.6617	0.928912	0.604483	11.0075	29.7297
	76.4626	24.9451	15.643	0.627099	0.326239	6.65482	29.7297
	50.8624	40.5752	38.5067	0.94902	0.797744	9.7928	29.7297
	47.2223	27.7627	26.1378	0.941471	0.587916	10.3902	29.7297
	57.1009	38.1186	35.9204	0.942331	0.667566	28.6736	29.7297
	57.6181	38.1	34.0576	0.8939	0.66125	10.6741	29.7297
	50.4974	35.2782	33.9411	0.9621	0.698614	33.3774	29.7619
	44.9202	38.5749	37.1448	0.962925	0.858744	15.8631	29.7872
	45.1358	27.2712	25.3146	0.928255	0.604202	16.3629	29.8507
	56.345	33.2887	29.8096	0.895487	0.590801	24.2993	29.8701
	34.0062	18.4682	17.7532	0.961286	0.543082	12.1611	30
	66.7057	46.7179	44.5309	0.953187	0.70036	12.5521	30
	34.5226	20.6124	19.3615	0.939316	0.597068	6.94021	30
	66.5074	14.495	13.3864	0.92352	0.217945	6.40772	30
	45.5963	8.43891	4.71519	0.558744	0.185079	2.22589	30
	34.8414	10.8864	10.3421	0.950002	0.312455	5.30209	30
	63.0316	36.4157	27.3177	0.750165	0.577737	9.4963	30
	87.3181	35.8907	25.5852	0.712866	0.411034	18.3484	30
	114.794	46.1742	36.1694	0.783324	0.402234	18.5176	30
	132.849	37.8867	33.9409	0.895853	0.285185	9.49658	30
	85.4798	52.9837	49.8957	0.941719	0.619839	12.4529	30
	72.8769	29.7302	18.8216	0.63308	0.407951	4.74422	30
	62.3729	30.4092	29.1237	0.957729	0.487538	11.8588	30
	46.9294	28.6772	25.4389	0.887079	0.61107	7.09702	30
	25.9642	8.7696	7.84795	0.894904	0.337757	7.42725	30
	85.7014	30.3191	28.5896	0.942957	0.353776	12.5822	30
	98.2134	37.1974	35.044	0.942108	0.378741	13.7962	30
	124.27	24.2151	14.2573	0.588778	0.194858	12.5417	30.1887
	42.1883	9.56185	3.59397	0.375865	0.226647	7.78309	30.1887
	47.8917	18.3004	11.1308	0.608229	0.382119	8.69587	30.1887
	83.7647	29.3958	14.1156	0.480193	0.350933	16.5645	30.2083
	71.4779	17.4367	12.2635	0.703316	0.243945	31.2176	30.2083
	27.6114	10.895	9.62155	0.883115	0.394584	16.2033	30.2326
	45.0733	13.7491	8.73917	0.635618	0.305039	9.43925	30.303
	45.3295	33.2849	31.5738	0.948592	0.734288	8.8519	30.303
	24.3699	6.15394	4.62437	0.751449	0.252522	9.73642	30.303
	46.0691	15.2995	13.4599	0.879762	0.3321	8.91706	30.303
	76.5713	38.715	17.1219	0.442255	0.505607	15.5222	30.303
	35.6459	12.8983	8.33255	0.646021	0.361844	21.2918	30.303
	52.8904	28.5134	25.7962	0.904704	0.539103	8.25595	30.303
	75.7294	47.0205	42.0672	0.894656	0.620901	8.05552	30.303
	51.2737	28.8141	27.2456	0.945565	0.561967	8.20272	30.303
	23.6841	7.39627	6.79923	0.919278	0.312289	8.61743	30.303
	80.1068	40.9329	38.7454	0.946557	0.51098	8.41917	30.303
	44.9351	35.2549	33.2322	0.942626	0.784573	8.07326	30.303
	66.0982	31.08	26.2042	0.84312	0.470209	16.7703	30.3571
	84.0698	19.3814	6.73067	0.347275	0.23054	6.42702	30.3571
	46.3029	19.8235	17.2632	0.870843	0.428127	3.87523	30.4348
	84.6922	34.8926	25.3202	0.725661	0.411992	10.1729	30.4348
	39.1342	15.9907	14.2184	0.889165	0.408613	3.59707	30.4348
	69.0333	40.7313	34.7142	0.852274	0.590024	3.65803	30.4348
	40.9247	9.22271	8.81331	0.955609	0.225358	2.4839	30.4348
	31.4099	9.74304	8.14697	0.836183	0.31019	38.0514	30.4348
	74.7429	52.5629	46.2906	0.880671	0.703249	3.46102	30.4348
	75.5048	38.9414	13.1727	0.338271	0.515747	9.53266	30.4348
	49.4016	37.8868	32.9376	0.869371	0.766914	3.53248	30.4348
	53.541	20.3854	16.7333	0.820843	0.380745	3.76928	30.4348
	68.6837	34.1442	13.5366	0.396454	0.497122	16.4643	30.5263
	71.8441	35.9211	22.3234	0.621456	0.499986	25.9712	30.5263
	72.4499	33.5369	11.0246	0.32873	0.462897	14.6523	30.5263
	32.8826	11.8628	11.0129	0.928353	0.360764	11.2734	30.5556
	53.615	18.9118	16.7545	0.885924	0.352734	10.4527	30.5556
	39.1692	8.34989	5.00859	0.599839	0.213175	8.541	30.5556
	75.3451	35.8055	28.2063	0.787764	0.475219	32.9136	30.5882
	60.9653	28.1234	25.4631	0.905405	0.461303	14.7045	30.6122
	128.637	27.0025	17.8994	0.662878	0.209912	13.4142	30.6122
	69.871	50.1782	34.0864	0.679306	0.718156	13.1564	30.6122
	129.561	48.7213	43.5421	0.893697	0.376049	5.15393	30.7692
	51.4608	30.2948	27.1756	0.89704	0.588696	4.99138	30.7692
	62.6454	28.9502	24.3706	0.841812	0.462127	4.53548	30.7692
	86.8443	34.0605	29.8156	0.875371	0.392202	10.5663	30.7692
	87.1894	65.363	58.8927	0.901009	0.749667	5.00447	30.7692
	147.454	10.216	3.59889	0.352278	0.0692827	2.23862	30.7692
	65.7382	17.6057	15.2649	0.867042	0.267815	4.82884	30.7692
	35.7071	10.2538	9.34394	0.911268	0.287163	4.90082	30.7692
	131.826	33.6028	30.4218	0.905336	0.254902	5.63434	30.7692
	63.5406	38.9869	38.1126	0.977574	0.613576	37.5301	30.8511
	64.8381	25.3037	16.5421	0.653743	0.39026	25.749	30.8511
	65.1693	21.8392	6.25429	0.286379	0.335115	8.5544	30.8642
	73.4373	24.2163	13.2528	0.547268	0.329755	16.8128	30.8824
	78.0065	32.0096	21.9854	0.686839	0.410345	14.9589	30.9091
	64.8343	44.4681	42.3756	0.952943	0.685873	19.6202	30.9091
	85.9157	34.6698	25.7153	0.741722	0.403533	10.2966	30.9524
	142.793	40.1313	23.1497	0.57685	0.281045	11.2159	30.9524
	55.4394	22.3195	8.45632	0.378875	0.402593	9.59934	31.0345
	80.4417	29.5154	11.7827	0.399204	0.366917	7.86457	31.0345
	111.153	33.6125	29.7471	0.885002	0.302397	6.73254	31.0345
	99.1342	35.255	19.2778	0.546811	0.355629	14.6329	31.0345
	81.2123	62.5944	58.3702	0.932515	0.77075	6.62298	31.0345
	40.0199	17.468	14.3365	0.820729	0.436482	6.4562	31.0345
	44.4074	8.46467	6.92791	0.81845	0.190614	4.15801	31.0345
	54.6469	22.0996	17.7508	0.80322	0.404407	6.08323	31.0345
	40.2653	35.4406	32.9453	0.929591	0.880178	6.50174	31.0345
	57.5851	46.2489	42.6699	0.922616	0.803139	6.48319	31.0345
	120.847	19.6125	17.5674	0.895722	0.162292	6.68523	31.0345
	98.1224	32.782	26.629	0.812303	0.334093	16.0278	31.1111
	92.5791	22.8656	17.1874	0.751671	0.246984	13.6709	31.1111
	50.5087	23.6072	16.1528	0.684232	0.467389	13.3224	31.1111
	59.2317	33.8729	32.3427	0.954824	0.57187	13.5925	31.1111
	73.9808	26.5622	9.78478	0.368372	0.359042	20.0942	31.25
	51.1252	25.6457	20.3338	0.792873	0.501625	38.723	31.25
	52.1326	24.593	22.7947	0.926877	0.47174	4.64967	31.25
	98.7221	25.0979	24.319	0.968965	0.254227	6.06508	31.25
	37.8447	27.7021	26.3208	0.950137	0.731994	7.40668	31.25
	83.5547	29.1346	16.8738	0.579167	0.348689	18.1507	31.25
	58.9876	31.6102	20.9994	0.664324	0.535878	37.8439	31.25
	85.494	42.5237	24.6468	0.579601	0.497388	32.7455	31.25
	48.502	23.5832	21.8199	0.925229	0.486232	8.01776	31.25
	91.0234	21.2919	16.0921	0.755783	0.233917	14.2493	31.25
	63.1134	31.0811	17.5559	0.564841	0.492465	12.9244	31.25
	59.2482	19.353	16.3879	0.846792	0.326643	5.1192	31.25
	38.6756	31.2776	27.7287	0.886537	0.808715	31.5162	31.3253
	123.846	48.0676	14.4001	0.29958	0.388125	7.15386	31.3726
	58.4314	36.9662	35.9301	0.971971	0.632643	15.5152	31.3726
	38.3077	16.1084	14.4093	0.89452	0.4205	11.3182	31.4286
	54.8582	21.7417	20.2823	0.932875	0.396325	8.56476	31.4286
	115.222	46.1509	43.1499	0.934975	0.400539	8.46042	31.4286
	66.5598	29.7019	18.2243	0.613574	0.446243	15.3394	31.4815
	50.2567	14.954	6.61208	0.442161	0.297553	10.0402	31.4815
	49.8144	11.6203	3.38237	0.291075	0.233272	8.88516	31.5217
	79.8987	37.4204	29.2267	0.781038	0.468348	8.48885	31.5789
	64.5488	9.77098	5.61584	0.574747	0.151374	8.44196	31.5789
	44.5165	19.5516	14.1791	0.725216	0.439199	39.9848	31.5789
	54.0879	28.0845	23.6404	0.841761	0.519238	28.4327	31.5789
	70.9884	35.2908	31.3119	0.887252	0.497135	9.61064	31.5789
	62.0268	18.4289	12.9277	0.701489	0.297113	16.3103	31.6667
	73.1777	25.3227	13.4614	0.531596	0.346044	15.4454	31.7073
	114.684	24.6377	17.9916	0.730245	0.214831	14.9545	31.746
	55.0733	23.5168	7.44678	0.316658	0.427009	9.15169	31.746
	107.63	35.1212	33.4286	0.951808	0.326314	12.283	31.8182
	71.795	13.9455	9.20865	0.66033	0.194241	7.37506	31.8182
	52.9576	37.9205	32.6161	0.860116	0.716055	3.51442	31.8182
	66.9207	35.1425	28.2832	0.804814	0.525136	10.9362	31.8182
	41.9852	36.4996	35.6408	0.976469	0.869346	38.1472	31.8681
	44.3123	13.1371	6.3539	0.483662	0.296465	10.8351	31.8841
	84.0123	40.9779	38.5934	0.941809	0.487761	15.8009	31.9149
	69.3701	49.3644	46.241	0.936727	0.71161	17.7569	31.9149
	48.0805	14.2771	7.98008	0.558945	0.296941	22.9988	31.9149
	56.925	32.3847	29.589	0.913672	0.568902	16.2423	31.9149
	35.2885	22.5875	21.4473	0.949519	0.640081	18.4005	31.9149
	35.1799	9.82992	9.61825	0.978467	0.279418	4.8587	32
	57.1785	32.0028	16.4619	0.514391	0.5597	8.70892	32
	49.496	17.021	14.9527	0.878485	0.343886	4.47306	32
	60.4648	46.8797	42.2681	0.90163	0.775322	4.53494	32
	62.5422	34.5358	30.7939	0.891653	0.5522	4.46732	32
	97.4412	47.0373	40.9703	0.871017	0.482725	4.59215	32
	68.4208	33.3699	22.8257	0.684022	0.487716	14.6401	32
	44.0908	25.4219	22.6806	0.892164	0.576582	4.59671	32
	63.0073	29.7856	25.9759	0.872094	0.472733	4.53162	32
	32.8507	13.4926	11.868	0.879591	0.410724	17.583	32.0755
	86.07	13.3653	6.59021	0.493084	0.155284	12.173	32.0755
	70.4288	24.3832	14.0167	0.57485	0.346211	16.4566	32.0755
	69.1436	18.0267	10.4201	0.578034	0.260715	15.8401	32.0755
	72.3874	26.9206	12.9202	0.479938	0.371896	11.0073	32.0755
	79.8349	37.5119	15.8718	0.423113	0.469868	16.3923	32.0988
	82.5829	18.0021	5.59127	0.31059	0.217989	14.5452	32.1429
	99.7048	29.5705	26.4245	0.89361	0.296581	6.87276	32.1429
	61.461	26.4983	24.7035	0.93227	0.431139	5.78289	32.1429
	54.1754	32.166	29.069	0.903717	0.593737	5.73274	32.1429
	50.7296	35.6871	32.793	0.918903	0.703476	6.23219	32.1429
	56.8144	39.0281	23.2049	0.594569	0.686939	16.3006	32.2034
	76.815	43.5875	40.8909	0.938134	0.567435	6.89399	32.2581
	76.6484	30.3276	27.7347	0.914502	0.395672	26.3372	32.2581
	52.1784	10.696	5.29031	0.494605	0.20499	5.66181	32.2581
	37.1011	34.7753	32.8337	0.944168	0.937311	8.81541	32.2581
	75.6502	39.9156	37.0872	0.92914	0.527635	7.26664	32.2581
	44.2723	13.097	9.85622	0.752556	0.295828	15.3898	32.2581
	91.6018	9.07183	5.9126	0.651754	0.0990355	6.29131	32.2581
	56.3592	31.5075	30.3113	0.962036	0.559048	23.726	32.2581
	115.612	12.2949	8.18695	0.665882	0.106346	3.24387	32.2581
	74.3413	40.2352	38.2387	0.95038	0.541223	7.35716	32.2581
	71.2533	11.6518	10.0524	0.862731	0.163526	5.90998	32.2581
	95.8114	38.6046	23.4612	0.607732	0.402923	28.682	32.2917
	79.2999	26.1976	22.5212	0.859667	0.330361	35.1512	32.2917
	80.1239	27.3067	20.5263	0.751694	0.340806	33.5212	32.2917
	70.6409	24.952	10.8469	0.434711	0.353224	21.1472	32.2917
	111.218	45.9197	39.2912	0.855651	0.412879	36.4849	32.2917
	57.3199	26.1685	21.7843	0.832463	0.456533	49.3554	32.2917
	49.9441	24.5072	22.5136	0.918653	0.490692	37.5389	32.2917
	88.5638	30.8316	21.5521	0.699027	0.348129	23.0207	32.2917
	69.6531	34.2083	18.5637	0.542665	0.491125	24.7795	32.2917
	61.2844	19.1681	6.98153	0.364226	0.312773	23.6334	32.2917
	64.1673	34.9373	19.6647	0.562856	0.544472	26.5729	32.2917
	49.7297	33.9387	32.5307	0.958513	0.682464	8.7215	32.3529
	79.2738	42.3683	38.8796	0.917657	0.534456	9.05498	32.3529
	79.1155	43.1429	34.5779	0.801473	0.545316	8.316	32.3529
	53.4132	34.1613	31.7979	0.930817	0.639566	8.98943	32.3529
	43.868	25.3722	23.6694	0.932888	0.578376	27.2285	32.3529
	82.7221	21.4883	6.50805	0.302864	0.259765	10.9982	32.4324
	65.8662	48.3532	46.1499	0.954433	0.734113	10.654	32.4324
	46.8873	7.42412	5.39465	0.726638	0.15834	12.8447	32.4324
	75.2894	10.788	5.51782	0.511475	0.143288	8.12716	32.4324
	44.188	34.4867	32.6977	0.948126	0.780454	10.4793	32.4324
	66.1911	28.0278	17.8636	0.637353	0.423438	24.9461	32.4675
	179.901	32.5235	26.2008	0.805594	0.180785	11.6987	32.5
	42.3429	18.2205	14.5723	0.799774	0.430308	9.54745	32.5
	55.9292	48.6853	46.3162	0.951338	0.87048	12.675	32.5
	74.9105	28.3941	13.0239	0.458684	0.37904	18.4913	32.5301
	89.2555	23.0585	11.3061	0.490324	0.258342	19.1642	32.5581
	79.872	32.9058	30.5931	0.929719	0.411982	16.1144	32.5581
	61.7638	15.3719	8.57281	0.557694	0.248882	4.74075	32.5581
	62.3073	36.2503	32.5805	0.898766	0.581798	13.3418	32.5581
	98.1461	14.3209	6.91071	0.482563	0.145914	8.24394	32.5581
	64.1555	34.9103	33.017	0.945767	0.544151	14.099	32.5581
	80.574	44.5237	41.965	0.942533	0.552581	16.613	32.6087
	61.5797	23.916	12.3808	0.517679	0.388375	15.3761	32.6316
	71.2188	36.9083	13.9065	0.376786	0.518238	17.4641	32.6316
	87.2762	43.3329	40.7316	0.939968	0.496504	41.0657	32.6316
	70.6938	27.6208	13.7759	0.498749	0.390711	21.8698	32.6316
	75.8405	40.5108	35.1452	0.867551	0.534158	17.4392	32.6531
	126.713	24.385	8.67524	0.355761	0.192443	8.19049	32.6531
	28.9357	8.99497	5.08802	0.565652	0.31086	14.704	32.6531
	105.697	30.4586	16.6947	0.548111	0.288171	9.69218	32.6531
	55.0053	26.5719	24.381	0.91755	0.483078	19.3563	32.6531
	58.6006	29.7803	28.807	0.967317	0.508191	16.1356	32.6923
	62.6743	47.5069	44.4245	0.935116	0.757997	18.0531	32.6923
	68	20.436	9.31434	0.455781	0.30053	5.98141	32.7273
	88.959	31.8249	19.9653	0.627348	0.357748	12.8749	32.7586
	71.1447	24.8675	23.2266	0.934011	0.349535	24.8109	32.7869
	74.1986	20.6509	11.6179	0.562585	0.27832	15.7257	32.8125
	101.437	58.2183	53.6762	0.921982	0.573938	23.9119	32.8358
	36.9205	8.32622	6.48514	0.778881	0.225518	15.1491	32.8571
	59.0595	27.101	10.8661	0.40095	0.458876	12.0331	32.9114
	52.9915	34.7577	32.3818	0.931644	0.65591	25.8764	32.9114
	43.2713	16.6258	10.6129	0.638339	0.384221	19.4973	32.9412
	50.3082	37.8689	35.2036	0.929619	0.752739	29.4855	32.9787
	74.5773	34.7684	18.7514	0.539324	0.466206	21.2254	32.9787
	72.7827	23.6865	11.792	0.497837	0.325441	24.6029	33.3333
	70.8941	35.1169	31.7107	0.903002	0.495343	7.62037	33.3333
	61.6803	22.7537	14.5404	0.639034	0.368898	14.6564	33.3333
	81.7374	14.3264	4.00652	0.27966	0.175274	10.236	33.3333
	82.0113	32.1959	26.0048	0.807705	0.392579	38.5867	33.3333
	36.4472	14.4509	13.5762	0.93947	0.39649	12.2408	33.3333
	97.4503	35.6099	17.811	0.50017	0.365416	15.1868	33.3333
	81.0735	32.8118	28.0176	0.853887	0.404717	4.14145	33.3333
	68.4214	28.3835	19.3254	0.680867	0.414834	29.9625	33.3333
	113.372	30.5592	27.5922	0.902911	0.269547	8.75256	33.3333
	53.6346	19.7531	18.2658	0.924704	0.368291	8.05006	33.3333
	52.6719	28.6444	27.3084	0.953361	0.543826	15.2767	33.3333
	91.153	31.9622	22.7007	0.710234	0.350644	22.6355	33.3333
	41.6071	9.86747	8.61869	0.873445	0.237158	5.47536	33.3333
	78.8929	30.2566	25.2519	0.834591	0.383515	3.78908	33.3333
	75.8645	37.2037	30.7214	0.825763	0.490396	12.0836	33.3333
	26.6896	7.65415	3.94426	0.51531	0.286784	4.83877	33.3333
	77.6745	32.5585	28.8562	0.886287	0.419166	22.2692	33.3333
	43.2894	11.4975	4.80386	0.417818	0.265596	9.77607	33.3333
	48.7994	33.5575	31.7478	0.946073	0.687661	11.3857	33.3333
	53.403	13.8346	5.97746	0.432067	0.25906	11.2646	33.3333
	124.506	35.829	34.2345	0.955496	0.287769	6.08873	33.3333
	50.1234	24.6946	22.6156	0.915812	0.492676	5.24649	33.3333
	80.4989	12.9302	5.13942	0.397475	0.160625	4.89989	33.3333
	54.2236	12.1596	10.8703	0.893968	0.224249	5.36061	33.3333
	46.2218	23.2453	21.6918	0.933169	0.502909	7.58287	33.3333
	161.975	38.1014	35.5788	0.93379	0.235231	5.33175	33.3333
	72.6096	16.6081	13.2767	0.799413	0.228731	3.57167	33.3333
	66.1862	26.0946	9.57847	0.367067	0.394261	17.8209	33.3333
	64.4244	46.5589	44.6886	0.959829	0.722691	26.6043	33.3333
	77.6406	31.5356	10.5823	0.335565	0.406174	15.5885	33.3333
	45.8938	12.0623	10.6065	0.879314	0.26283	9.91746	33.3333
	62.849	26.6767	25.0386	0.938592	0.424457	6.43756	33.3333
	39.6763	11.0976	8.76893	0.790168	0.279702	35.8447	33.3333
	81.3709	36.3386	32.6611	0.898798	0.44658	5.56531	33.3333
	46.4994	37.3362	34.9719	0.936675	0.802941	8.58656	33.3333
	30.6376	20.9442	19.3761	0.92513	0.683611	5.50548	33.3333
	89.7012	62.8344	60.3498	0.960458	0.700486	30.3719	33.3333
	89.8508	17.7233	13.1443	0.74164	0.197252	7.01145	33.3333
	39.5445	7.24394	6.08023	0.839354	0.183184	9.50123	33.3333
	43.6844	31.4912	29.9354	0.950597	0.72088	13.54	33.3333
	80.2619	18.2575	15.8411	0.86765	0.227474	3.64727	33.3333
	50.7979	41.2301	38.0616	0.923151	0.81165	36.8005	33.3333
	110.157	20.9941	15.3714	0.732178	0.190583	11.2326	33.3333
	129.188	66.4341	63.2002	0.951322	0.514244	11.9064	33.3333
	43.9187	22.1158	20.0013	0.904386	0.503564	3.81732	33.3333
	38.5019	18.9462	17.2173	0.908747	0.492084	9.42903	33.3333
	48.2016	34.4268	32.0911	0.932157	0.714225	6.83365	33.3333
	58.2341	32.6371	29.6392	0.908145	0.560447	6.74364	33.3333
	42.5782	13.7118	5.95451	0.434261	0.322039	15.8392	33.6842
	66.9707	27.7151	12.6046	0.454791	0.413839	26.567	33.6842
	37.4113	33.8913	33.6179	0.991932	0.905912	36.9367	33.6842
	24.9481	6.76312	3.88812	0.5749	0.271087	18.6657	33.6842
	84.5423	47.7921	44.5893	0.932986	0.565303	28.1347	33.7209
	60.2372	22.4009	17.026	0.760057	0.371878	26.0889	33.7349
	51.1191	10.5737	8.59255	0.812633	0.206845	15.8091	33.8028
	57.4049	24.3215	20.4413	0.840463	0.423683	15.8739	33.8983
	85.0258	36.0409	24.6223	0.683176	0.423882	17.1624	33.9286
	78.3182	32.1288	17.052	0.53074	0.410235	7.459	33.9286
	66.7821	28.4851	19.4193	0.681736	0.426538	31.4854	34.0426
	50.0429	37.4937	34.7436	0.926651	0.749231	27.1507	34.0426
	48.4728	35.527	34.1493	0.961219	0.732928	16.187	34.0426
	45.3144	20.029	19.6984	0.983496	0.442001	11.8075	34.0909
	57.2268	33.7428	28.1061	0.832952	0.589633	12.5858	34.0909
	45.9033	19.5302	18.0325	0.923316	0.425463	17.1979	34.0909
	58.3693	26.3702	22.714	0.86135	0.451782	13.8178	34.0909
	49.3134	27.8419	26.5141	0.952311	0.56459	13.1843	34.0909
	70.3746	39.1075	33.3049	0.851623	0.555706	11.0004	34.1463
	45.7301	15.1319	13.3587	0.882818	0.330895	13.903	34.1463
	43.3652	31.9358	30.3302	0.949723	0.736438	11.0607	34.2105
	80.178	31.4638	29.9777	0.952768	0.392424	10.7852	34.2105
	44.2039	29.3272	28.0389	0.956072	0.663454	10.7047	34.2105
	79.4311	33.18	30.9801	0.933699	0.41772	11.3937	34.2105
	71.7553	29.6117	28.1175	0.949541	0.412676	11.1183	34.2105
	33.8129	10.6255	7.65329	0.720273	0.314245	7.42451	34.2857
	83.8521	21.9394	7.35216	0.335112	0.261644	10.6671	34.2857
	80.3941	50.8667	45.9665	0.903667	0.632717	8.96442	34.2857
	76.5288	47.1253	45.0983	0.956986	0.615785	9.47738	34.2857
	59.1643	13.4055	10.1968	0.760645	0.226581	8.08708	34.2857
	51.1847	23.6013	22.0255	0.933234	0.461101	7.4168	34.375
	71.3172	23.6153	15.5479	0.658385	0.33113	25.1567	34.375
	83.056	52.1766	45.4927	0.871899	0.62821	45.4867	34.375
	88.9839	17.0899	14.088	0.824344	0.192056	6.19802	34.375
	63.8709	24.8174	22.3467	0.900446	0.388556	7.74776	34.375
	163.044	68.3179	65.3363	0.956357	0.419015	8.05347	34.375
Test	68.0262	35.9214	31.5376	0.877961	0.528052	9.50911	34.375
	28.911	12.4478	11.5626	0.92889	0.430556	9.4929	34.375
	60.0176	29.9458	25.8879	0.864493	0.49895	9.12873	34.375
	43.0362	15.6721	14.3731	0.917114	0.36416	6.42947	34.375
	39.942	9.81942	8.97864	0.914376	0.245842	8.72981	34.375
	40.0882	13.2869	11.3474	0.854026	0.331442	27.2479	34.375
	75.4591	56.1815	52.4068	0.932812	0.74453	8.1514	34.375
	47.7255	18.3441	16.4618	0.897391	0.384366	7.1474	34.375
	39.2521	9.9725	2.41887	0.242554	0.254063	10.4828	34.375
	56.737	36.5784	34.3155	0.938136	0.644701	7.84084	34.375
	98.8058	34.0837	30.366	0.890925	0.344956	5.78522	34.4828
	93.17	21.3319	15.3308	0.71868	0.228957	19.4109	34.4828
	58.7274	21.5388	19.5668	0.908446	0.366759	6.62263	34.4828
	50.7052	22.6187	21.2004	0.937295	0.446083	6.27625	34.4828
	53.1036	27.558	25.5317	0.926472	0.518947	6.0725	34.4828
	41.4766	25.5443	23.3609	0.914525	0.615872	6.54767	34.4828
	55.0656	43.0186	39.9679	0.929083	0.781224	6.47287	34.4828
	68.3206	47.2086	44.2747	0.937852	0.690987	6.55657	34.4828
	101.903	45.8818	43.1284	0.939988	0.450248	20.4123	34.5455
	54.5809	25.8676	23.4462	0.906393	0.473931	5.16492	34.6154
	31.1961	15.1294	14.063	0.929519	0.484975	15.9121	34.6154
	67.4937	18.8063	8.98791	0.477921	0.278637	10.1246	34.6154
	44.4682	32.3373	29.372	0.9083	0.727201	4.92317	34.6154
	58.5554	35.3978	31.8874	0.900829	0.604519	4.94896	34.6154
	52.5828	37.1337	36.1778	0.974257	0.706195	38.6252	34.7368
	60.7004	41.5052	37.0717	0.893182	0.683771	36.6983	34.7368
	50.4982	31.0359	27.5967	0.889189	0.614594	3.90829	34.7826
	92.3143	60.5724	57.1013	0.942694	0.656154	27.2825	34.7826
	79.7576	12.5427	5.4734	0.436381	0.15726	5.4896	34.7826
	63.9337	39.0993	36.595	0.935951	0.61156	14.0846	34.7826
	49.6862	32.1077	27.017	0.841449	0.64621	38.6784	34.8315
	49.1751	29.7966	26.0318	0.873652	0.605927	11.6962	34.8485
	63.4265	42.7152	39.0922	0.915183	0.673459	12.6518	34.8837
	58.5838	10.7848	9.33249	0.865336	0.184092	13.5136	34.9206
	80.8764	39.5031	29.9744	0.758785	0.488438	20.4377	34.9206
	41.9172	18.8394	18.2514	0.968786	0.449443	12.7696	35
	52.1337	45.3069	41.6221	0.91867	0.869051	21.8401	35
	30.1216	15.4534	14.1184	0.913611	0.513035	13.4636	35
	51.5576	11.7263	4.45141	0.379608	0.227441	9.28955	35
	31.8026	18.4641	17.4736	0.946356	0.580584	12.6622	35
	56.4793	47.3803	45.4933	0.960173	0.838897	11.6776	35
	58.3099	36.2653	34.3118	0.946131	0.621941	12.0014	35
	72.5901	27.9975	18.9789	0.677878	0.385693	12.4991	35.0877
	80.8096	23.3895	20.2056	0.863875	0.28944	20.8182	35.0877
	74.0467	25.2916	16.2351	0.641914	0.341563	33.9978	35.1064
	79.1333	21.1297	16.3217	0.772454	0.267014	32.7499	35.1064
	73.8547	30.6756	27.916	0.910037	0.415351	11.7417	35.1351
	41.7772	16.1093	13.6221	0.845605	0.385599	10.7307	35.1351
	45.1581	12.2479	10.0817	0.823138	0.271224	14.2672	35.1351
	81.0785	35.4985	31.8896	0.898337	0.437829	8.82213	35.1351
	98.4909	28.1713	26.3946	0.936934	0.286029	12.4833	35.1351
	68.1362	58.6608	55.7418	0.950239	0.860935	10.5011	35.1351
	64.8603	41.5419	39.5566	0.952211	0.640482	10.7075	35.1351
	55.6789	33.849	31.7931	0.939263	0.607932	10.0252	35.1351
	40.7795	28.6146	27.2507	0.952334	0.701691	10.3275	35.1351
	44.059	15.7828	6.83171	0.432858	0.35822	13.5728	35.1648
	41.8903	12.2772	7.38098	0.601193	0.29308	36.083	35.1648
	69.5762	40.6132	38.9295	0.958543	0.583722	17.4846	35.1852
	95.8038	23.4227	12.2986	0.525074	0.244486	7.01714	35.2941
	40.0282	30.2172	29.1398	0.964346	0.754899	16.6602	35.2941
	113.172	32.4266	29.6556	0.914548	0.286525	9.0716	35.2941
	76.6372	36.5754	34.9536	0.955659	0.477254	7.8929	35.2941
	34.8186	15.7118	14.1398	0.89995	0.451247	7.42112	35.2941
	35.8934	20.1006	18.2515	0.908011	0.560008	8.58105	35.2941
	64.104	36.545	36.2569	0.992116	0.570089	35.7443	35.3659
	77.6751	32.0666	13.1524	0.41016	0.41283	20.6731	35.4167
	76.211	24.0834	16.6159	0.689929	0.31601	32.6271	35.4167
	31.9018	9.67766	5.56602	0.575141	0.303358	15.263	35.4167
	50.0612	23.3481	16.5805	0.710146	0.466391	19.5727	35.4167
	74.6139	27.8827	16.8146	0.603048	0.373692	29.2449	35.4167
	75.038	28.4257	15.5685	0.54769	0.378817	25.4705	35.4167
	77.0151	24.0232	13.3662	0.556389	0.311928	26.7314	35.4167
	170.789	27.724	16.3084	0.588241	0.162329	7.82513	35.4167
	56.6182	23.0781	19.1911	0.831572	0.407609	23.7954	35.443
	84.6808	18.143	12.8884	0.710375	0.214252	28.5302	35.4839
	62.7396	26.9617	25.1133	0.931443	0.42974	8.05816	35.4839
	50.8567	16.2409	15.3776	0.946842	0.319346	7.01607	35.4839
	40.4263	18.7068	17.7618	0.949485	0.462739	8.85494	35.4839
	161.683	46.0486	42.7117	0.927536	0.284807	6.23509	35.4839
	74.0875	12.6546	8.52645	0.673781	0.170806	5.95291	35.4839
	50.4977	29.543	28.4801	0.964022	0.585035	23.8787	35.4839
	53.9625	15.3232	12.4622	0.813287	0.283961	6.56605	35.4839
	99.3819	36.4233	33.2721	0.913482	0.366499	7.90789	35.4839
	47.4093	17.6196	13.8306	0.784956	0.371648	18.1629	35.4839
	84.2324	65.2208	60.7972	0.932175	0.774296	7.55098	35.4839
	77.6979	27.1216	21.1827	0.781025	0.349065	10.6994	35.5556
	71.4038	21.7474	20.103	0.924385	0.304569	7.4682	35.5556
	41.6874	20.6131	18.6157	0.903101	0.494468	25.0008	35.6164
	54.9501	18.6424	16.16	0.866844	0.33926	13.3913	35.7143
	31.1386	16.0976	14.637	0.909267	0.516966	7.20758	35.7143
	63.2412	29.3243	26.5114	0.904078	0.46369	6.32923	35.7143
	92.0458	45.5394	33.409	0.733629	0.494748	9.90209	35.7143
	58.6735	35.8806	33.129	0.923312	0.61153	6.03864	35.7143
	32.9717	7.58048	6.65212	0.877533	0.229909	5.12583	35.7143
	76.8464	52.1327	47.4264	0.909725	0.678402	6.01444	35.7143
	45.1765	11.107	3.66235	0.329734	0.245858	14.6325	35.7143
	68.7419	45.2535	41.7418	0.9224	0.658311	5.90373	35.7143
	108.875	38.3456	28.7816	0.750584	0.352197	37.8864	35.7895
	61.1526	14.8305	9.9108	0.668271	0.242517	27.16	35.7895
	73.4943	40.7901	38.4797	0.943359	0.555011	37.3721	35.7895
	80.3904	39.4049	31.8761	0.808937	0.490169	13.3997	35.8025
	120.727	28.7507	24.5975	0.855544	0.238146	18.2687	35.8491
	84.6179	28.9689	25.8786	0.893324	0.342349	11.8207	35.8491
	49.5649	36.1375	35.0356	0.969507	0.729095	17.4199	35.8491
	76.5601	34.792	11.3579	0.32645	0.454441	16.829	35.8696
	57.013	27.3538	26.4594	0.967303	0.479782	10.4091	35.8974
	74.9757	16.2106	14.3652	0.886158	0.216212	12.8703	35.8974
	94.8197	60.7239	57.5687	0.948041	0.640414	12.0015	35.8974
	133.491	41.6731	36.477	0.875313	0.312179	10.1137	35.8974
	61.953	29.4347	24.2672	0.824443	0.475114	11.7801	35.8974
	57.588	28.8582	27.9387	0.968138	0.501115	10.3812	36
	47.5241	34.8394	31.3221	0.899042	0.73309	4.44481	36
	21.7954	10.4967	9.27698	0.883797	0.481604	4.68762	36
	53.1502	12.6904	9.94886	0.783967	0.238765	6.27254	36.1111
	68.7493	43.6038	41.5613	0.953158	0.634243	9.84087	36.1111
	66.45	24.1816	21.3509	0.88294	0.363907	9.70812	36.1111
	73.3688	41.3138	23.2997	0.563968	0.563098	13.8817	36.1446
	61.9355	42.8026	41.2545	0.963832	0.691083	38.0889	36.1446
	72.5774	19.0406	8.00688	0.420516	0.262349	14.2868	36.1702
	68.3884	27.7343	17.9308	0.646521	0.405541	21.0523	36.1702
	53.2747	31.7388	29.716	0.936265	0.595758	35.3284	36.1702
	37.0849	31.1956	30.3108	0.971639	0.841194	38.7447	36.1702
	44.5448	25.6187	17.9223	0.69958	0.575122	32.105	36.1702
	88.1894	7.88126	3.48165	0.441763	0.0893674	5.2119	36.1702
	36.7885	9.83185	7.74327	0.78757	0.267253	19.9763	36.2069
	45.3157	25.6958	21.1838	0.824409	0.567039	22.8543	36.2319
	80.5971	18.5695	13.5088	0.727471	0.230399	15.9519	36.2637
	39.089	20.9744	19.7909	0.943572	0.536581	25.2093	36.3636
	55.509	34.1216	30.645	0.89811	0.614704	7.9686	36.3636
	68.6741	24.44	22.597	0.924591	0.355884	25.9462	36.3636
	40.0749	16.4848	14.6498	0.888687	0.411349	9.23884	36.3636
	38.2995	24.3789	23.0388	0.945029	0.636533	15.6926	36.3636
	76.2703	43.0423	33.0172	0.767089	0.564338	29.0793	36.3636
	90.127	31.4464	20.1082	0.639443	0.348912	10.3916	36.3636
	38.077	24.9929	22.545	0.902059	0.656377	9.02545	36.3636
	62.6788	21.9492	13.4236	0.611576	0.350185	35.5114	36.4583
	71.4247	25.2207	15.2105	0.603095	0.353108	28.1534	36.4583
	75.4651	19.8031	10.5348	0.531975	0.262414	27.3114	36.4583
	95.7401	33.1087	28.2409	0.852976	0.345818	37.8836	36.4583
	63.2719	29.8111	20.0362	0.672105	0.471159	22.1324	36.4583
	122.147	32.8621	17.1492	0.521853	0.269038	24.9164	36.4583
	48.3003	26.436	23.2705	0.880257	0.547325	28.597	36.4583
	69.5638	16.2593	9.57441	0.588859	0.233732	38.3338	36.4583
	115.33	36.8412	13.5034	0.36653	0.319442	13.4518	36.4706
	57.773	33.1611	31.2003	0.94087	0.573989	31.2323	36.4865
	45.7541	32.9487	27.1974	0.825446	0.720126	19.8899	36.5079
	50.9487	22.3789	21.1721	0.946076	0.439244	11.5994	36.5854
	64.5025	29.4317	23.2264	0.789163	0.456287	10.4185	36.5854
	27.415	8.92591	4.34488	0.486772	0.325585	17.0843	36.5854
	54.444	34.1803	32.3128	0.945362	0.627808	12.1397	36.5854
	128.153	51.1037	47.9803	0.938882	0.398771	7.30941	36.6667
	61.0163	11.9291	9.81686	0.822934	0.195507	4.25895	36.6667
	37.4018	11.2695	9.45821	0.839274	0.301309	23.8796	36.6667
	52.4927	33.0156	30.4151	0.921234	0.628956	7.07903	36.6667
	74.6158	38.8806	19.7739	0.508581	0.521077	13.895	36.6667
	97.2618	62.0238	58.5407	0.943842	0.6377	6.75227	36.6667
	55.0057	18.8401	15.4	0.817404	0.342513	7.83726	36.6667
	50.7438	34.5936	32.432	0.937512	0.681732	6.87874	36.6667
	142.586	26.765	24.2261	0.905139	0.187711	7.22081	36.6667
	87.8105	17.6291	6.00258	0.340493	0.200763	12.4292	36.7089
	68.8543	41.2891	35.5947	0.862083	0.59966	18.8011	36.7347
	63.2297	40.4973	38.2887	0.945463	0.64048	15.7468	36.7347
	53.7555	42.6987	40.7572	0.954531	0.794314	15.7772	36.7347
	67.6688	27.9356	26.3616	0.943656	0.412829	11.7422	36.8421
	33.701	21.1886	19.2152	0.906865	0.628723	10.9719	36.8421
	58.4334	27.0226	26.0381	0.963567	0.462452	10.6301	36.8421
	27.5429	18.1864	17.4743	0.960846	0.660295	11.244	36.8421
	84.7684	26.8687	14.9586	0.556729	0.316966	29.5405	36.8421
	113.959	42.8556	36.3077	0.847211	0.376061	41.4162	36.8421
	61.9638	22.3035	14.0822	0.631387	0.359945	20.3943	36.8421
	41.3285	18.6546	9.17349	0.491754	0.451374	24.0303	36.8421
	37.9157	9.01575	5.38708	0.597519	0.237784	34.3729	36.8421
	53.7434	38.849	37.8518	0.974332	0.722861	35.0925	36.9048
	28.3038	7.67208	6.03188	0.786212	0.271062	9.42659	36.9565
	75.4672	16.9713	10.6473	0.627368	0.224883	9.17826	36.9565
	44.555	36.0489	34.7468	0.963879	0.809088	14.8221	36.9565
	40.1116	18.2879	16.5807	0.906649	0.455926	5.35466	37.037
	60.5531	44.4708	41.179	0.92598	0.73441	5.27935	37.037
	55.2738	24.1377	21.6778	0.89809	0.436693	5.21303	37.037
	59.2311	30.431	27.8241	0.914332	0.513768	5.12598	37.037
	18.7025	6.12186	3.02402	0.49397	0.327328	9.08755	37.037
	63.5776	16.9388	13.0661	0.771374	0.266427	5.38943	37.037
	40.8708	24.6993	22.7559	0.921315	0.604328	5.4595	37.037
	79.7706	49.5355	47.0489	0.949803	0.620974	19.0997	37.037
	26.9692	10.7088	9.79057	0.914257	0.397073	5.33105	37.037
	40.5708	29.6381	27.257	0.919659	0.730529	5.50038	37.037
	74.7223	39.7789	36.6711	0.921874	0.532356	23.3675	37.0968
	37.8316	19.3483	18.4217	0.952113	0.511432	11.1121	37.1429
	79.1175	27.9315	24.3178	0.870622	0.353039	8.79155	37.1429
	62.7377	39.8643	37.9427	0.951796	0.635411	8.71079	37.1429
	95.0853	65.5718	61.5935	0.939329	0.68961	8.89726	37.1429
	40.599	32.2802	30.588	0.947576	0.795098	9.53392	37.1429
	44.8004	36.2234	34.2704	0.946084	0.80855	9.04466	37.1429
	46.6583	19.9927	18.5071	0.925693	0.428491	9.86799	37.1429
	46.5311	32.4799	30.6379	0.943287	0.698027	9.2247	37.1429
	46.0943	41.1481	39.7641	0.966367	0.892693	13.9113	37.2093
	58.5581	42.4902	40.8416	0.961202	0.725607	14.179	37.2093
	52.8268	46.6677	44.9428	0.963038	0.88341	12.9747	37.2093
	66.4719	31.4057	27.102	0.862966	0.472465	40.2102	37.234
	57.2731	18.831	12.846	0.682171	0.328794	38.2822	37.234
	68.5986	15.6132	7.13546	0.457015	0.227602	23.521	37.234
	37.7463	23.0794	20.4146	0.884539	0.611433	18.2531	37.2549
	106.915	54.0318	52.5504	0.972583	0.505369	17.8882	37.2549
	43.8549	16.0057	14.5366	0.908212	0.36497	18.5449	37.2549
	53.7001	38.381	36.6064	0.953763	0.714728	16.3289	37.2549
	81.0993	45.6537	44.0197	0.964209	0.562936	17.2608	37.2549
	87.469	49.8177	46.047	0.924311	0.569547	14.8044	37.2549
	64.9208	29.245	26.8287	0.917376	0.450472	22.1066	37.2881
	27.8539	12.2238	11.0661	0.90529	0.438855	24.2972	37.2881
	84.5838	59.8236	57.9231	0.968232	0.70727	21.2402	37.2881
	40.8469	17.8236	8.67758	0.486858	0.436352	17.9204	37.3333
	61.0606	31.7962	28.1774	0.886188	0.520732	26.6922	37.3494
	128.489	40.2866	36.1509	0.897344	0.313541	28.5087	37.3494
	103.843	28.7501	10.9017	0.379188	0.276861	15.2189	37.5
	106.458	40.448	38.0073	0.939659	0.379942	10.9544	37.5
	89.3801	18.4135	15.8821	0.862525	0.206013	29.8178	37.5
	89.4813	41.9406	35.6183	0.849255	0.468708	17.9347	37.5
	81.2615	52.0573	48.9791	0.940868	0.640615	8.036	37.5
	67.0005	24.6495	23.2252	0.942221	0.3679	7.13911	37.5
	97.3738	47.5901	44.5863	0.936882	0.488736	7.85291	37.5
	71.3056	35.7272	33.7694	0.9452	0.501044	7.37792	37.5
	47.7044	27.2994	25.8536	0.947041	0.572262	7.87077	37.5
	45.9192	23.7913	16.7253	0.703003	0.518112	36.6673	37.5
	75.4365	29.1332	12.9831	0.445647	0.386195	20.3205	37.5
	71.5125	28.2209	25.4884	0.903177	0.394628	7.45787	37.5
	78.0885	33.208	11.7974	0.355257	0.425261	15.103	37.5
	52.4183	33.3686	11.8459	0.355002	0.636583	15.7687	37.5
	72.8891	28.5291	17.2417	0.604357	0.391404	11.7239	37.5
	44.2139	22.4047	15.2264	0.679609	0.506734	16.171	37.5
	55.0402	37.0609	33.9852	0.917008	0.673343	11.945	37.5
	44.0418	22.1982	20.3833	0.918243	0.504025	38.0745	37.5
	50.6715	17.6457	15.5455	0.880976	0.348238	7.62991	37.5
	84.5092	32.6639	17.3411	0.530895	0.386513	13.6041	37.6471
	39.6417	12.1611	6.13238	0.504261	0.306776	8.65928	37.7049
	119.3	44.5203	41.1784	0.924935	0.373178	17.0469	37.7358
	71.1467	18.6681	12.687	0.679609	0.262389	8.24744	37.7778
	41.9843	14.0642	10.571	0.751626	0.334988	14.5567	37.7778
	89.2027	28.2936	23.2123	0.820409	0.317183	19.419	37.7778
	40.7017	31.6348	30.3557	0.959568	0.777234	14.3592	37.7778
	25.3827	10.718	10.1142	0.943671	0.422255	11.3944	37.8378
	81.9821	34.484	32.8853	0.953639	0.420628	10.4236	37.8378
	93.7097	35.6562	33.7845	0.947507	0.380497	24.8467	37.8378
	62.9709	49.4996	47.1981	0.953504	0.786071	10.3537	37.8378
	64.1316	38.6143	36.2337	0.93835	0.60211	10.8067	37.8378
	84.1213	18.4286	7.91962	0.429745	0.219072	13.7673	37.8788
	62.8258	19.5099	8.32874	0.426897	0.31054	20.3099	37.8947
	89.6195	30.1573	16.2767	0.539726	0.336504	12.4715	37.8947
	51.1887	14.2676	10.4821	0.734679	0.278726	29.1798	37.8947
[truncated: 1,092 more rows]

## Sheet: 306
Test	37.4832	19.2466	16.5641	0.860626	0.513473	3.50409	4.34783
	76.4335	12.6842	8.91169	0.702584	0.16595	3.45646	4.34783
	50.4239	14.6213	10.0982	0.690651	0.289968	2.83525	4.7619		306	22.3837	13.8053	13.3437	0.18091	0.198389	14.542	16.3197
	64.1517	56.2708	46.7445	0.830707	0.877152	2.47378	4.7619		0.381068	53.1477	25.9811	22.4803	0.827886	0.499759	21.1442	41.1297
	101.84	29.5526	21.6648	0.733094	0.290187	1.40169	5.26316		729.5	0.42116	0.53136	0.593572	0.21852	0.39697	0.687752	0.396788
	64.0139	31.3949	23.789	0.757736	0.490439	1.51267	5.26316			1.08086	0.97624	0.993091	0.917142	0.96014	1.13265	0.929226
	36.2784	15.3543	14.4749	0.942728	0.423234	1.89131	5.26316		0.363844	51.6389	25.8817	53.8704	2.08141	0.501204	523.704	38.7278	874
	95.0921	72.4287	47.2979	0.653028	0.761668	0.994576	5.55556		0.398291	55.2103	26.7673	26.7996	1.00121	0.484825	537.125	40.1712	585
	41.9697	12.1509	8.54145	0.702946	0.289516	1.07912	5.55556
	53.9231	41.037	26.9042	0.65561	0.761028	0.987749	5.55556
	42.0465	39.079	28.8116	0.737265	0.929424	1.47714	5.55556	306	729.5	0.42116	0.53136	0.593572
	76.4411	43.9076	31.185	0.710243	0.574398	1.08253	5.55556
	104.779	13.316	7.8566	0.590014	0.127086	0.590014	5.88235
	77.1956	32.3905	10.6744	0.329552	0.41959	0.329552	5.88235			53.1477
	46.6569	19.5909	12.2204	0.623781	0.419893	0.623781	5.88235			22.3837
	64.3281	47.2461	22.474	0.475679	0.734455	0.475679	5.88235		LowTail	8.3803
	81.3008	37.8666	17.6237	0.465416	0.46576	0.465416	5.88235		HighTail	97.9151
	46.5065	23.1436	9.52149	0.41141	0.497641	0.41141	5.88235		Low	0
	58.9351	46.4676	22.8522	0.491788	0.788453	0.491788	5.88235		High	23
	76.1538	28.9548	14.7082	0.507971	0.380215	0.507971	5.88235		n	527
	21.8484	10.8715	4.93042	0.453519	0.497586	0.453519	6.25			0
	24.6357	16.2555	15.8486	0.974966	0.659835	1.94371	6.25			0.0436433
	100.888	30.1234	26.2379	0.871014	0.298582	6.63696	7.14286			0.0436433
	43.4891	37.1834	33.2069	0.893057	0.855003	4.53977	8
	81.0344	6.90665	5.06172	0.732876	0.0852312	3.07976	8
	95.5479	35.3766	29.0552	0.821312	0.37025	3.76947	8.33333
	70.3884	30.6276	25.3518	0.827744	0.435122	3.8918	8.69565
	84.5266	37.0935	30.1706	0.813364	0.438839	2.39694	9.52381
	48.2389	37.1087	29.8851	0.80534	0.769269	1.99914	10
	26.6291	7.9534	5.44118	0.684132	0.298674	1.37941	10.5263
	66.5503	42.6992	34.0468	0.797364	0.641608	1.97234	10.5263
	92.1202	13.0969	12.0319	0.91868	0.142172	3.87464	10.5263
	36.4731	16.4853	13.1099	0.795248	0.451985	1.59238	10.5263
	42.3122	29.4681	22.3178	0.757356	0.696444	1.51907	10.5263
	38.252	21.6152	14.7719	0.683406	0.565073	1.03751	11.1111
	50.4786	37.4233	24.8437	0.663858	0.741369	1.00344	11.1111
	33.5532	15.9568	10.7357	0.672796	0.475569	1.01697	11.1111
	92.9106	56.1773	45.7097	0.813668	0.604638	1.22051	11.1111
	102.415	20.8357	13.3777	0.64206	0.203444	0.95986	11.1111
	76.8677	56.4237	36.401	0.645137	0.734036	0.985496	11.1111
	34.4933	10.7485	9.77961	0.909855	0.311613	3.52397	11.1111
	33.3506	24.1957	16.0696	0.664149	0.725495	0.998493	11.1111
	38.9235	32.0507	29.3379	0.915359	0.823428	4.86795	11.5385
	29.581	8.77745	5.37779	0.612682	0.296727	0.916502	11.7647
	81.3852	33.9569	32.7897	0.965627	0.417237	6.68953	12.1212
	47.2396	17.1539	16.42	0.957217	0.363125	3.32501	13.0435
	41.7059	34.8292	30.3411	0.871139	0.835115	3.56368	13.0435
	114.316	39.3402	33.2873	0.846139	0.344136	3.42753	13.0435
	11.4516	6.44991	5.83316	0.904377	0.563235	4.69147	13.0435
	50.6535	12.196	11.1471	0.913996	0.240774	6.93909	13.7931
	42.1169	8.93772	5.7124	0.639134	0.212212	10.4436	13.8889
	70.979	53.4815	48.9464	0.915202	0.753483	6.04263	14.2857
	143.36	51.5404	41.7613	0.810264	0.359518	2.44246	14.2857
	100.522	54.7484	49.8906	0.911271	0.544642	5.55895	14.8148
	103.336	33.0482	24.0517	0.727775	0.319813	1.88564	15
	22.9181	16.387	13.5033	0.824027	0.715025	2.04106	15
	64.0486	40.8297	32.5874	0.798128	0.63748	2.00294	15
	102.929	66.693	53.6258	0.80407	0.64795	2.01203	15
	93.1674	13.8966	5.89135	0.423943	0.149157	3.71118	15.1515
	69.6956	17.7	12.0047	0.678229	0.253961	1.62188	15.7895
	23.7457	15.227	13.3937	0.879603	0.641255	4.64979	16
	65.7237	42.3211	37.4592	0.885118	0.643925	4.019	16.6667
	81.465	6.15136	4.93667	0.802533	0.0755093	2.94652	16.6667
	51.2886	43.092	37.4462	0.868984	0.840187	3.54871	17.3913
	32.1754	7.91628	6.03725	0.762638	0.246035	12.686	17.7778
	80.0129	27.8984	20.2672	0.726465	0.348673	5.8138	17.8571
	39.3823	7.33461	6.40919	0.873828	0.186241	1.44437	18.1818
	97.5689	18.9956	16.0499	0.844928	0.19469	2.93962	18.1818
	70.1072	44.1181	37.2224	0.8437	0.629294	5.77134	18.5185
	43.9414	35.5189	32.4086	0.912435	0.808323	5.57064	18.5185
	47.2847	41.3324	34.7878	0.841658	0.874118	2.48121	19.0476
	94.0624	24.8261	14.6101	0.588499	0.263932	2.10601	19.0476
	77.0852	43.0278	36.5695	0.849904	0.558184	2.51905	19.0476
	72.5827	35.8449	32.2905	0.900841	0.493849	5.13185	19.2308
	47.6182	28.065	23.7755	0.847159	0.589375	8.55112	20
	89.5246	16.5411	5.75012	0.347626	0.184766	1.13423	20
	85.4133	10.8646	7.24351	0.666708	0.1272	2.39466	20.8333
	103.628	6.26178	2.87612	0.459313	0.0604253	2.006	20.8333
	27.348	8.23153	5.34465	0.64929	0.300992	1.91916	20.8333
	65.2156	20.3342	18.7825	0.923688	0.3118	10.5281	21.6216
	91.6761	49.8137	43.123	0.865685	0.543367	3.51376	21.7391
	50.6446	31.3849	30.3928	0.96839	0.619708	7.97365	21.875
	17.1749	8.58483	7.12003	0.829374	0.499847	2.89513	22.7273
	57.7104	31.9731	27.0942	0.847406	0.554026	3.06589	22.7273
	22.3942	6.65557	5.42225	0.814694	0.2972	2.811	22.7273
	30.4235	13.6025	13.0178	0.957014	0.447104	2.80268	22.7273
	51.15	38.5475	35.2235	0.91377	0.753616	5.0087	23.0769
	68.2993	54.9878	53.362	0.970433	0.805101	18.3447	23.0769
	50.9586	29.053	24.2918	0.836121	0.570129	13.0044	23.4043
	76.273	21.4176	20.4561	0.955109	0.280801	8.08919	23.5294
	53.1951	24.4392	19.957	0.816596	0.459426	2.54011	23.8095
	43.7472	26.6134	22.1901	0.833793	0.608346	2.44591	23.8095
	62.172	19.9648	17.8345	0.893297	0.321122	4.16943	24
	57.6951	43.687	40.7764	0.933376	0.757204	6.79512	24.1379
	73.3276	8.84537	2.04257	0.230919	0.120628	3.59618	24.3902
	65.5309	8.44702	3.60396	0.426654	0.128901	11.0262	24.4898
	33.4684	7.91341	7.49073	0.946588	0.236444	3.9331	25
	47.2256	20.372	9.85445	0.483725	0.431376	13.2452	25.3333
	32.1761	6.08626	1.89466	0.3113	0.189155	4.39153	25.7143
	155.494	19.9224	15.6379	0.784943	0.128123	4.97108	25.7143
	60.1486	21.9713	18.4032	0.8376	0.365284	9.28732	25.7143
	38.9444	29.3886	26.9124	0.915741	0.75463	5.51063	25.9259
	51.4706	27.9003	24.1311	0.864905	0.542063	3.45018	26.087
	56.9259	6.09292	3.72457	0.611295	0.107033	9.35856	26.1905
	24.2848	15.3876	14.6044	0.9491	0.633632	8.72923	27.2727
	69.7322	42.2874	36.5194	0.8636	0.606426	3.0042	27.2727
	75.3654	52.2097	48.3537	0.926144	0.692755	6.48728	27.5862
	103.612	42.4076	40.4057	0.952794	0.409291	19.2739	27.5862
	71.5663	53.5377	50.5873	0.944891	0.748086	10.0042	27.7778
	43.0094	15.9933	8.04801	0.50321	0.371857	7.88417	27.7778
	75.2626	51.0217	45.7568	0.896809	0.677916	4.49186	28
	87.4767	23.9581	21.1148	0.881324	0.273879	4.36358	28
	40.2725	25.8707	24.2434	0.937098	0.642391	22.516	28.0702
	60.0694	16.7483	13.9295	0.831701	0.278815	6.54686	28.125
	41.066	31.6371	29.9533	0.946778	0.770395	10.1401	28.5714
	83.1424	8.27216	6.26718	0.757623	0.0994939	3.06476	28.5714
	60.3732	26.953	24.5422	0.910554	0.446439	7.24141	29.0323
	39.1822	29.1814	27.1972	0.932004	0.744762	52.9965	29.1667
	82.55	34.0793	31.1419	0.913806	0.412833	16.5571	29.4118
	68.6952	33.3343	30.5199	0.915569	0.48525	15.775	29.4118
	57.3073	14.9311	13.9293	0.932904	0.260545	5.15525	29.6296
	26.9295	16.1448	15.1264	0.936921	0.599519	6.93034	30
	51.4811	32.1357	30.6376	0.953381	0.624223	43.8154	30.2083
	53.0835	32.3811	29.9528	0.92501	0.610004	8.75707	30.303
	43.634	37.693	36.8575	0.977833	0.863845	26.9385	30.303
	70.7532	44.9546	38.1328	0.848251	0.635372	3.57152	30.4348
	58.2441	41.3935	36.1734	0.873891	0.71069	3.4897	30.4348
	28.8192	12.7765	10.9663	0.858314	0.443332	10.9409	30.5556
	82.9697	34.3265	30.6599	0.893184	0.413723	11.0683	30.7692
	56.0713	40.711	37.0039	0.908941	0.726058	4.99225	30.7692
	61.2678	33.3752	30.0946	0.901707	0.544742	5.1487	30.7692
	47.3044	36.8891	35.4555	0.961138	0.779823	14.3137	31.1111
	37.1794	8.00207	4.37986	0.547341	0.215229	5.56261	31.25
	62.662	34.5995	32.4621	0.938226	0.55216	8.13472	31.25
	31.3355	13.2281	11.9906	0.90645	0.422145	12.2222	31.5789
	58.0289	11.5958	8.8112	0.759862	0.199828	3.47574	31.5789
	57.2079	44.0873	39.6183	0.898632	0.770651	4.52535	32
	54.2344	15.5221	12.3462	0.795396	0.286204	3.95642	32
	48.5109	13.1408	10.2732	0.781778	0.270884	7.62932	32.2581
	24.8035	10.3465	9.28697	0.897594	0.417139	9.4976	32.2581
	41.4739	10.96	3.08832	0.281782	0.264262	12.0075	32.2917
	25.8105	11.5607	10.7741	0.931963	0.447906	8.89307	32.3529
	61.6352	48.4057	45.9632	0.949542	0.785357	8.88716	32.3529
	34.2521	25.7194	24.0626	0.935583	0.750885	9.10116	32.3529
	41.5493	24.6537	23.1324	0.938295	0.593359	8.83244	32.3529
	30.4207	20.126	18.6467	0.926498	0.661588	9.66816	32.3529
	115.922	32.7099	21.2824	0.650639	0.282173	11.2376	32.6087
	72.0088	24.762	23.3714	0.943842	0.343874	18.2059	32.7273
	57.8718	41.5167	38.7445	0.933226	0.717391	10.3756	33.3333
	34.3902	30.3176	29.0038	0.956667	0.881577	9.81763	33.3333
	97.9406	8.3849	5.06701	0.604302	0.0856121	5.76401	33.3333
	79.1972	62.5476	56.7012	0.906528	0.789771	5.44735	33.3333
	52.2132	22.7954	11.5563	0.506958	0.436583	15.4582	33.6842
	47.894	42.5317	42.0291	0.988182	0.888039	21.9912	33.8462
	22.6376	6.35048	4.90972	0.773126	0.280528	21.6554	33.871
	91.0273	10.4104	4.42326	0.424887	0.114366	3.70084	34.2105
	60.4739	37.708	37.074	0.983187	0.623542	29.8465	34.2466
	46.0615	22.4016	20.2215	0.902681	0.486342	9.46254	34.2857
	37.1264	31.2472	30.6352	0.980415	0.841644	38.7772	34.4086
	48.1121	6.61591	5.30885	0.802437	0.13751	4.3421	34.6154
	44.1743	31.7038	28.7193	0.905865	0.717698	4.95138	34.6154
	38.6295	13.8466	12.2474	0.884508	0.358446	12.8064	34.7826
	78.8075	43.1951	41.0873	0.951204	0.548109	13.4012	35
	119.015	58.5888	54.8627	0.936403	0.49228	18.5058	35.1852
	59.0381	40.5797	39.4524	0.97222	0.687347	34.2363	35.2273
	61.2395	32.6873	31.5112	0.964019	0.533762	14.2156	35.5556
	96.3308	29.3546	22.005	0.749627	0.304727	6.8161	35.7143
	155.049	57.9617	52.2877	0.902108	0.373828	6.49677	35.7143
	46.7066	15.5423	14.3077	0.920563	0.332765	5.46002	35.7143
	20.3975	7.35043	6.93489	0.943467	0.360359	33.8776	35.8696
	65.0666	17.0216	15.7865	0.927437	0.261603	10.4323	36.1702
	76.3798	40.9964	38.038	0.927838	0.536744	9.19227	36.3636
	40.8452	12.2516	11.9546	0.97576	0.299952	5.11897	36.6667
	39.4964	27.5034	25.4565	0.925577	0.696352	7.35596	36.6667
	45.6359	13.5528	9.7445	0.719	0.296978	12.1701	37.037
	39.7764	6.6412	4.27104	0.643113	0.166963	11.5677	37.037
	53.9792	20.4564	17.277	0.844576	0.378969	5.19944	37.037
	21.2591	7.89978	7.20871	0.91252	0.371596	5.80806	37.037
	86.8145	54.6943	50.0543	0.915164	0.630014	9.67457	37.1429
	64.1246	49.8717	46.6193	0.934785	0.777731	39.1284	37.234
	55.4476	22.1642	18.8022	0.848313	0.399732	18.2829	37.5
	72.3633	21.8993	12.8634	0.587389	0.302629	27.0345	37.5
	51.1943	6.88624	3.39234	0.492626	0.134512	10.3143	37.7778
	76.1359	51.0174	48.4889	0.950438	0.670084	10.4201	37.8378
	49.9265	28.4004	26.3392	0.927425	0.568843	10.2062	37.8378
	45.9439	26.2421	13.4453	0.512357	0.571176	17.6102	38.0952
	56.7709	27.9367	25.7886	0.92311	0.492095	36.7317	38.2979
	57.0622	32.9759	31.0055	0.940248	0.577894	38.2579	38.5417
	65.1858	34.6923	33.4883	0.965293	0.532207	25.0896	38.5965
	45.48	34.8237	33.3234	0.956917	0.765693	14.6492	38.6364
	31.6575	19.9449	18.7345	0.93931	0.630021	7.54184	38.7097
	34.8989	25.9023	24.2354	0.935648	0.742209	10.0536	38.8889
	41.729	30.3347	29.2407	0.963935	0.726945	18.235	38.8889
	61.1865	45.2702	43.9409	0.970635	0.739873	19.9255	38.8889
	63.2917	42.1078	39.9178	0.947989	0.665298	9.93733	38.8889
	113.116	22.7576	20.4829	0.900045	0.201189	7.81053	38.8889
	87.7983	30.0545	26.1247	0.869247	0.342313	21.813	38.983
	48.8077	21.1406	17.7211	0.83825	0.433141	17.6398	39.1304
	51.8651	21.0222	15.8397	0.753475	0.405325	38.7537	39.3617
	44.6978	6.81707	2.54307	0.373044	0.152515	18.888	39.3617
	54.07	13.5575	11.8539	0.874341	0.25074	10.056	39.3939
	42.1862	16.998	6.80253	0.400197	0.402927	5.69815	39.4737
	86.3081	32.6318	29.5314	0.904987	0.378086	39.8814	39.5833
	22.5148	9.95063	7.53436	0.757175	0.441959	28.9423	39.7849
	54.1622	38.6845	36.3656	0.940056	0.714234	36.7647	39.7849
	38.8192	8.84804	5.57554	0.630144	0.22793	28.8495	39.7849
	28.257	7.75599	3.1632	0.40784	0.27448	7.0302	40
	47.6425	36.0925	34.6558	0.960196	0.757569	11.8005	40
	58.6058	43.3089	39.9837	0.923221	0.738987	36.5736	40
	18.5171	9.15528	8.83487	0.965002	0.494423	12.3613	40
	47.3542	30.0555	26.1529	0.870153	0.634695	33.5348	40
	49.8122	9.54329	6.82157	0.714803	0.191585	38.8917	40
	57.8386	15.4069	14.5131	0.941988	0.266378	13.8123	40
	18.2581	7.17298	6.66776	0.929567	0.392865	8.2384	40
	49.1536	34.0384	31.6643	0.930252	0.692491	7.50418	40
	35.7088	13.5622	6.36037	0.468977	0.3798	16.5546	40.2174
	36.6339	8.01045	6.18658	0.772313	0.218662	18.4669	40.2174
	26.0484	10.5332	9.26932	0.880009	0.404371	45.1616	40.4255
	62.9536	46.1221	39.0138	0.845881	0.732636	30.343	40.5063
	53.0157	14.2916	7.80685	0.546254	0.269573	34.01	40.6593
	59.0284	26.6799	14.8428	0.556328	0.451984	14.6283	40.6593
	111.53	37.9149	29.2475	0.771399	0.339953	16.3837	40.7407
	54.0997	43.8764	42.5368	0.969471	0.811027	15.3296	40.8163
	27.3722	7.5401	4.87256	0.646219	0.275466	15.3648	40.8163
	41.9215	24.9507	23.0368	0.923292	0.595178	29.9576	40.9639
	56.7031	38.8341	37.663	0.969844	0.684868	16.9137	41.1765
	56.9137	35.2668	34.0921	0.966689	0.619655	21.7584	41.3793
	63.2789	39.5257	37.6961	0.95371	0.624628	12.9471	41.4634
	45.1534	23.183	13.2454	0.571342	0.513428	34.8497	41.4894
	26.866	11.1295	9.45083	0.84917	0.41426	27.7658	41.5584
	34.3325	15.784	14.2668	0.903876	0.45974	36.2958	41.6667
	72.7826	7.14496	1.11219	0.155661	0.0981685	5.99603	41.6667
	52.644	35.509	34.5164	0.972048	0.674512	39.4657	41.6667
	84.3603	55.7864	53.884	0.965897	0.661288	15.8621	41.6667
	54.8879	11.0962	9.54098	0.859843	0.202161	12.0802	41.8605
	30.6438	6.6821	2.23349	0.33425	0.218057	19.4786	41.9355
	58.7996	25.5552	22.6043	0.88453	0.434615	40.6654	41.9355
	60.5797	33.1779	26.1441	0.787996	0.547674	40.6914	41.9355
	36.4031	19.9063	19.1731	0.963166	0.54683	17.514	42
	33.0792	13.9227	11.9775	0.860286	0.42089	37.7535	42.1053
	23.7818	7.97939	3.51721	0.440787	0.335525	6.96862	42.1053
	45.7017	28.796	26.9371	0.935444	0.630086	8.43561	42.4242
	59.4139	36.3875	34.2216	0.940476	0.612442	12.2583	42.5
	20.0582	6.84447	2.2621	0.3305	0.341231	11.8714	42.5532
	59.7814	30.6534	20.7082	0.675559	0.512758	37.1772	42.7083
	57.4827	49.4254	47.6688	0.964458	0.859831	23.2049	42.8571
	15.6775	6.73683	6.42213	0.953288	0.429714	18.3258	42.8571
	53.3656	34.2552	32.4104	0.946143	0.641898	36.2488	43.0108
	48.1379	35.141	30.9944	0.882003	0.730005	36.7776	43.0108
	73.0116	7.23744	4.68589	0.647451	0.0991273	6.91696	43.2432
	62.7775	44.1548	41.0863	0.930505	0.703355	29.3231	43.4211
	33.2083	13.2299	3.9305	0.297092	0.398392	10.2579	43.4783
	60.0927	39.5875	38.1211	0.962959	0.658773	15.4545	43.75
	50.134	32.9829	28.6806	0.869559	0.657896	35.0433	43.75
	103.165	45.2846	40.0577	0.884575	0.438952	14.1131	43.75
	61.7298	26.5196	24.6219	0.928441	0.429608	8.05728	43.75
	23.2641	14.488	13.9107	0.960155	0.622764	16.0827	43.75
	71.9611	51.7052	37.8558	0.732146	0.718517	22.7474	44.1176
	38.072	28.1916	27.0222	0.958519	0.740481	25.763	44.1176
	128.209	9.76816	6.55634	0.671195	0.0761895	7.64885	44.186
	62.9811	9.09766	2.5819	0.283798	0.144451	16.6247	44.2105
	38.4002	8.29314	3.56592	0.429985	0.215966	23.4669	44.2105
	44.3096	16.2596	11.9698	0.736168	0.366954	40.4123	44.2105
	63.7292	16.4212	12.7797	0.778243	0.257672	24.822	44.2623
	32.787	7.42735	5.55455	0.74785	0.226533	18.0825	44.4444
	49.2561	30.6041	29.3183	0.957984	0.621327	27.6137	44.5946
	38.8426	11.7834	5.43032	0.460846	0.303362	21.9755	44.6808
	68.1848	38.6	31.9412	0.827492	0.566109	34.4133	44.6808
	38.0085	17.9388	13.6009	0.758183	0.471969	40.2469	44.6808
	69.6281	31.3254	27.0131	0.862339	0.449895	34.35	44.7917
	45.0842	11.6982	5.76012	0.492395	0.259474	17.6116	44.7917
	43.3366	27.0793	23.7995	0.878882	0.62486	20.7245	44.8276
	31.1096	7.06484	6.17871	0.874572	0.227095	32.4756	44.8718
	52.6283	42.6258	40.8058	0.957303	0.80994	27.3463	45.0704
	50.6598	35.6174	30.7955	0.86462	0.703071	34.5945	45.1613
	42.934	20.9934	20.0435	0.954751	0.488969	43.054	45.1613
	39.2818	15.4815	13.6556	0.882056	0.394115	32.2468	45.1613
	47.2911	34.0333	31.0862	0.913403	0.719656	22.1532	45.1613
	49.1144	31.5855	29.1435	0.922685	0.643101	33.2532	45.1613
	43.8445	34.668	33.1597	0.956491	0.790704	37.6599	45.1613
	75.7384	39.1333	34.3103	0.876755	0.51669	19.0958	45.1613
	66.4614	26.1371	19.0392	0.728436	0.393268	26.797	45.1613
	44.0346	37.0216	36.0423	0.973548	0.840739	25.6978	45.4545
	34.1475	15.4008	12.9856	0.843175	0.451007	22.1874	45.4545
	17.9216	6.97867	6.73707	0.96538	0.3894	24.8548	45.614
	42.1245	13.8324	10.7833	0.779566	0.328369	11.2734	45.7447
	50.2664	21.9695	19.6924	0.89635	0.437062	38.9547	45.7447
	43.0948	32.5453	31.3204	0.962363	0.755202	16.4944	45.8333
	41.1472	8.92635	2.5664	0.287508	0.216937	11.6415	45.8333
	77.1633	36.0643	20.6134	0.571573	0.467376	11.5753	46.0317
	23.0618	6.16072	4.97059	0.80682	0.26714	29.2951	46.1538
	41.3703	28.6893	27.4517	0.956864	0.693475	11.2277	46.1538
	41.3331	31.2011	30.5658	0.979637	0.754871	39.8364	46.2366
	41.984	26.8488	21.6801	0.807489	0.639501	27.3829	46.2366
	45.9419	34.2709	32.8129	0.957458	0.745962	21.6684	46.2963
	66.5955	42.005	40.2078	0.957214	0.630748	11.7263	46.3415
	34.5152	9.18069	4.21327	0.458927	0.26599	22.5373	46.4286
	48.5591	32.4031	31.6094	0.975505	0.667292	21.3935	46.5517
	34.0596	12.3715	11.5766	0.935749	0.363229	12.3206	46.6667
	27.4339	20.7638	20.0491	0.96558	0.756867	30.8061	46.7532
	46.4562	17.8611	15.8045	0.884857	0.38447	46.432	46.8085
	57.532	37.1619	36.0818	0.970936	0.645934	32.7464	46.8354
	17.2104	7.82079	7.43035	0.950077	0.454423	7.9256	46.875
	48.5082	18.8366	17.101	0.907862	0.388317	30.1074	46.875
	108.697	62.4583	54.2529	0.868626	0.57461	23.3059	46.9697
	57.6306	35.5443	34.6642	0.97524	0.61676	31.3331	46.988
	54.1761	37.6632	35.5866	0.944865	0.695198	9.0359	47.0588
	57.8765	30.8225	28.7855	0.933913	0.532556	44.3189	47.3118
	95.5766	46.5221	43.8749	0.943097	0.486752	11.8327	47.5
	33.7695	29.5618	28.4353	0.961894	0.8754	12.6933	47.6191
	29.302	12.9656	10.0967	0.77873	0.442482	37.9054	47.8261
	54.6	24.5409	18.946	0.772016	0.449468	38.933	47.8723
	58.0835	28.1791	25.264	0.896552	0.485148	37.6058	47.8723
	55.5509	28.9146	25.7345	0.890018	0.520506	51.6427	47.9167
	77.7715	52.8928	50.177	0.948654	0.680105	15.8668	47.9167
	53.5071	31.5471	30.7738	0.97549	0.589586	38.8177	47.9167
	39.3011	16.4468	13.9028	0.845323	0.418481	47.7896	47.9167
	25.8774	7.33443	6.72212	0.916517	0.28343	30.4084	47.9167
	54.9593	9.70813	4.51304	0.464872	0.176642	5.48319	48
	26.372	7.32476	5.10185	0.696521	0.277748	33.1666	48.3871
	42.7099	30.608	30.133	0.984482	0.716649	38.7478	48.3871
	89.5758	43.0698	39.7874	0.923789	0.480819	36.2466	48.3871
	33.398	10.259	8.65795	0.843936	0.307175	25.1873	48.5294
	25.6189	8.47905	7.22345	0.851917	0.330968	41.6953	48.5714
Test	26.9681	11.1574	4.32223	0.387385	0.413727	8.93354	48.8095
	40.6428	33.1798	32.5768	0.981825	0.816376	35.2843	48.8095
	65.3838	25.5126	24.586	0.96368	0.390197	14.0322	48.8372
	24.3123	9.17189	8.71408	0.950085	0.377254	32.6802	48.913
	56.2499	37.2784	35.4575	0.951153	0.662728	42.1647	48.9362
	32.5133	8.28289	3.77836	0.456165	0.254754	12.9428	48.9362
	84.1474	53.9962	34.5402	0.639678	0.641686	32.2804	48.9583
	37.3103	16.0369	15.3594	0.957753	0.429826	39.9238	48.9583
	48.6972	36.5798	35.0619	0.958503	0.751169	40.2497	48.9583
	62.2721	40.5835	38.654	0.952456	0.651712	17.6067	49.0196
	39.9469	30.3526	29.4734	0.971031	0.759824	17.5149	49.0196
	28.4278	7.62243	5.00042	0.656014	0.268133	11.1132	49.4505
	46.4315	34.821	28.9063	0.830139	0.749944	34.7039	49.4624
	57.6061	44.2663	36.3163	0.820406	0.768431	36.0909	49.4624
	59.1253	36.2179	28.2792	0.780807	0.612562	38.3381	49.4737
	81.7621	39.81	37.3165	0.937365	0.486901	12.0536	50
	51.4926	15.2166	12.8501	0.844478	0.29551	38.0069	50
	50.7808	7.77195	3.9947	0.51399	0.153049	23.1985	50
	50.0549	31.5525	24.7573	0.784638	0.630358	32.8771	50
	41.9802	22.7132	21.6409	0.952792	0.541045	12.7621	50
	26.9856	14.5624	13.4407	0.922971	0.539638	27.931	50
	86.5075	6.44117	1.28543	0.199565	0.0744579	8.22556	50
	19.13	6.66977	3.15987	0.47376	0.348655	29.1837	50
	38.503	18.1546	13.7059	0.754958	0.471509	19.6066	50
	36.2743	6.16509	2.07694	0.336887	0.169958	15.2226	50.5376
	85.9093	61.1761	56.5908	0.925048	0.712101	37.9009	50.5376
	49.5938	37.8941	31.8511	0.840531	0.764089	35.1477	50.5376
	47.4081	31.0508	18.5	0.595797	0.654969	24.8468	50.5376
	48.1332	10.98	8.40786	0.76574	0.228118	17.6117	50.5495
	33.9654	10.2184	8.21768	0.804206	0.300847	42.2055	50.6849
	41.8643	29.4957	28.2315	0.957142	0.704554	28.1954	50.7042
	41.2704	30.6947	29.3917	0.95755	0.743745	23.1034	50.7692
	34.4339	18.6957	17.8669	0.955666	0.542946	19.9684	50.8197
	94.9429	41.6591	34.6278	0.831218	0.43878	20.3233	50.8197
	55.9664	13.5689	2.95476	0.21776	0.242447	4.56737	50.9091
	71.5567	31.7397	23.9364	0.754148	0.44356	30.3751	51.0417
	48.9959	31.0159	29.5406	0.952435	0.633031	37.1661	51.0417
	44.3026	27.0784	25.7664	0.951548	0.611215	43.3707	51.0638
	57.2346	38.0198	36.5784	0.962088	0.664279	16.4891	51.0638
	47.7106	10.7832	9.73847	0.903115	0.226013	40.9626	51.0638
	72.7828	53.148	52.1249	0.98075	0.730228	39.6417	51.0638
	45.1965	34.5801	32.171	0.930333	0.765106	38.3445	51.0638
	19.8227	8.87522	8.6736	0.977282	0.44773	38.1492	51.0638
	44.8532	28.9388	25.5123	0.881595	0.645189	38.3513	51.5789
	40.6964	15.5689	13.4947	0.86677	0.382562	35.03	51.5789
	33.6492	6.24289	4.41577	0.707328	0.185528	29.0648	51.7647
	61.3623	36.454	18.4342	0.505685	0.594077	29.4405	52.0833
	70.1916	24.9844	23.4758	0.939617	0.355946	38.9443	52.0833
	49.3645	27.9643	26.0383	0.931125	0.566487	16.774	52.0833
	63.8421	11.0287	3.16597	0.287068	0.172749	15.3553	52.0833
	42.6673	7.63953	1.69653	0.222072	0.179049	8.8101	52.0833
	44.4874	31.5468	30.6974	0.973075	0.709117	38.6435	52.1277
	53.8848	43.0775	41.9422	0.973645	0.799437	39.1196	52.1277
	38.7465	16.3328	13.7232	0.840227	0.421529	22.2895	52.1739
	128.268	39.8384	36.0815	0.905697	0.310588	11.9173	52.2727
	87.407	52.257	49.8869	0.954644	0.597859	23.9019	52.3809
	61.8759	38.1749	36.3965	0.953413	0.616959	13.3573	52.3809
	66.5839	53.6333	52.1612	0.972551	0.8055	29.7339	52.6316
	40.8121	20.3928	17.648	0.865405	0.499676	51.4083	52.6882
	21.2702	12.8594	12.219	0.950202	0.604573	35.8832	52.6882
	55.0596	16.5158	11.8647	0.718385	0.299963	34.4602	52.6882
	46.635	33.4746	32.657	0.975576	0.7178	34.9273	52.9412
	54.5859	41.5152	40.7017	0.980404	0.760549	32.7619	53.0864
	35.0249	18.436	17.8361	0.967463	0.526369	45.9297	53.125
	77.4192	28.4609	25.2923	0.888671	0.367621	41.8986	53.125
	76.5972	20.5462	19.1852	0.93376	0.268237	26.5894	53.1646
	38.2168	16.6636	6.46925	0.388225	0.43603	16.7785	53.1915
	51.3367	35.4662	32.353	0.912221	0.690855	38.5237	53.1915
	40.3527	27.2748	26.5494	0.973404	0.67591	39.4318	53.1915
	43.9435	29.1983	28.6277	0.980457	0.664451	37.9568	53.1915
	44.9596	34.8741	34.141	0.978977	0.775678	40.9448	53.1915
	44.4422	27.3473	25.8198	0.944143	0.615346	40.7824	53.2609
	34.9801	15.3155	12.8953	0.841979	0.437835	17.7351	53.2609
	19.9265	8.66005	8.40486	0.970532	0.434599	21.1062	53.3333
	73.0645	39.0401	37.6367	0.964051	0.534324	23.0557	53.3333
	54.812	39.6446	37.9981	0.95847	0.723283	13.5461	53.4884
	40.8903	17.9733	17.1949	0.956692	0.439549	43.2753	53.7634
	32.673	13.546	12.6444	0.933441	0.414595	11.7448	53.9683
	35.7132	10.9591	5.70481	0.520553	0.306864	28.0958	54.1176
	56.2723	26.7777	25.6498	0.957877	0.475859	16.2081	54.1667
	54.2335	28.4095	25.8606	0.91028	0.523837	22.2137	54.2373
	56.6342	39.5441	38.5458	0.974754	0.698238	37.064	54.2553
	55.4634	32.6156	31.4276	0.963575	0.588056	37.7331	54.2553
	36.9966	27.7757	27.1213	0.976442	0.750764	39.2343	54.2553
	49.4947	30.1908	29.1439	0.965322	0.609981	40.9998	54.2553
	57.7516	39.9094	38.3389	0.960649	0.691053	38.2568	54.2553
	27.4765	14.5277	10.7723	0.741502	0.528733	48.4171	54.3478
	38.4385	27.1859	26.4079	0.971385	0.707256	41.8667	54.3478
	43.65	25.6015	23.7796	0.928837	0.586517	22.5844	54.386
	29.3398	10.4164	8.72654	0.837765	0.355028	23.4089	54.6667
	59.2393	36.6212	35.3304	0.964754	0.618191	44.2164	54.8387
	45.6652	32.0705	31.4332	0.980126	0.702298	39.1158	54.8387
	42.4342	16.5842	12.9893	0.783231	0.390822	37.5655	54.8387
	47.0998	32.536	31.3464	0.963436	0.690789	16.4712	55.102
	27.8972	8.82196	8.07818	0.915689	0.316231	15.7887	55.102
	37.4501	7.08142	5.0546	0.713784	0.189089	12.4839	55.102
	63.9253	45.1069	43.474	0.9638	0.705619	20.8606	55.1724
	68.5455	24.6705	13.9041	0.563592	0.359914	25.7289	55.2083
	49.1715	30.3819	28.1138	0.925347	0.617878	37.3563	55.3192
	62.6116	39.9286	37.9242	0.949801	0.637719	32.4692	55.3192
	42.0863	30.1108	29.5656	0.981894	0.715453	44.4968	55.3192
	26.1396	9.83907	7.15817	0.727526	0.376404	25.3363	55.4348
	28.0322	18.1779	17.9469	0.987289	0.648464	34.4699	55.7895
	67.6753	30.7871	18.1222	0.58863	0.454923	31.2749	55.914
	48.4499	30.8953	30.2945	0.980553	0.637675	38.1196	55.914
	57.0674	34.7608	25.2624	0.726749	0.609118	34.1841	55.914
	23.2978	7.24576	6.49606	0.896533	0.311006	37.283	56.044
	22.8348	8.80411	7.91513	0.899027	0.385556	41.0726	56.3218
	42.5558	10.8661	7.55847	0.695604	0.255337	8.65871	56.383
	38.4976	29.9771	29.4977	0.98401	0.778673	42.1863	56.5217
	59.9907	31.4498	28.504	0.906333	0.524244	29.7032	56.5789
	55.8733	33.3552	32.6903	0.980066	0.596979	23.1087	56.9231
	30.9193	21.4265	21.0431	0.982105	0.69298	28.1952	56.9444
	19.9782	9.16778	7.67352	0.837009	0.45889	21.1103	56.9767
	51.196	28.7794	27.7136	0.962965	0.562141	35.7615	56.9892
	45.6726	26.1512	24.912	0.952612	0.57258	42.6909	56.9892
	48.002	27.8336	26.834	0.964087	0.579842	38.3197	56.9892
	44.8644	31.5356	30.632	0.971347	0.702908	36.3267	56.9892
	46.5214	25.4607	24.2657	0.953065	0.547289	30.3288	56.9892
	82.8223	29.1322	23.9543	0.822264	0.351743	49.3893	57.2917
	62.4994	32.9626	27.6308	0.838248	0.527406	45.8499	57.2917
	75.5139	10.1909	4.9793	0.488605	0.134953	25.1895	57.2917
	25.7601	10.0868	8.44938	0.837669	0.391566	32.6415	57.3034
	52.4372	30.314	29.5321	0.974206	0.578101	22.9889	57.377
	70.2844	17.5895	13.1243	0.746144	0.250262	27.1037	57.4468
	74.1807	25.5602	22.6368	0.885625	0.344567	33.2193	57.4468
	32.914	18.2264	16.8417	0.924028	0.553757	52.8705	57.9545
	37.553	7.92052	2.0968	0.26473	0.210915	11.7662	58.0645
	52.3403	30.0105	28.1208	0.937035	0.573372	38.2341	58.3333
	30.4967	8.78579	5.60459	0.637915	0.28809	24.1175	58.3333
	46.8607	34.445	33.8888	0.983851	0.735052	41.6386	58.3333
	93.6313	53.9495	52.0378	0.964566	0.576191	15.975	58.3333
	45.1483	22.6571	21.9698	0.969664	0.501837	19.4948	58.4906
	34.2833	17.8969	17.3783	0.971026	0.522028	37.5642	58.5106
	46.4141	32.3304	29.8206	0.92237	0.696564	39.2953	58.5106
	45.7343	23.0018	21.8228	0.948746	0.502944	47.0152	58.5106
	45.7035	34.3311	33.4494	0.974319	0.75117	34.4567	58.6207
	33.4629	19.9987	19.6164	0.980884	0.597638	43.5613	58.6957
	54.499	45.4475	43.4527	0.956107	0.833915	15.618	58.6957
	19.9708	8.09043	7.81127	0.965496	0.405113	42.6934	58.6957
	44.8361	10.9673	4.03942	0.368314	0.244609	14.614	58.9474
	49.9401	31.4779	30.2674	0.961544	0.630313	21.746	59.0164
	39.6399	13.3334	10.955	0.821625	0.336362	48.2765	59.0909
	42.3556	27.0142	26.3552	0.975606	0.637796	42.1262	59.1398
	54.6253	29.8474	27.8414	0.932792	0.546403	36.1033	59.1398
	52.3732	31.1914	30.408	0.974884	0.59556	27.0447	59.1549
	66.9134	38.1862	37.15	0.972865	0.570681	25.3364	59.1549
	39.1958	6.25301	2.24441	0.358933	0.159533	16.4812	59.375
	62.9766	41.4987	36.1599	0.871351	0.658954	39.5047	59.375
	71.1723	46.3972	44.9999	0.969885	0.651899	40.1191	59.5745
	38.4957	21.2167	20.2918	0.956409	0.551144	34.0888	59.5745
	66.4943	23.0718	20.2915	0.879497	0.346973	18.3176	59.7222
	23.3598	10.3365	9.1366	0.883913	0.442493	27.3914	59.7403
	30.8806	6.87574	5.37316	0.781466	0.222656	45.1268	60
	12.3013	6.4151	6.32042	0.985241	0.521497	35.8079	60
	33.8299	24.9546	24.2028	0.969872	0.73765	18.6679	60
	38.3709	19.4493	15.9802	0.821634	0.506876	46.2697	60
	42.1836	22.8678	22.3087	0.975549	0.542102	39.0711	60.2151
	50.0507	36.7434	34.9837	0.952109	0.734124	38.1153	60.2151
	79.1449	35.1557	25.8451	0.735161	0.444194	37.1568	60.4167
	62.3543	11.0296	6.09505	0.552607	0.176887	29.8054	60.4167
	36.4349	15.2355	14.2653	0.936322	0.418155	36.4501	60.6742
	34.7617	21.8306	21.4057	0.980534	0.628008	39.7202	61.0526
	46.2913	29.4995	28.7929	0.976047	0.637258	35.2637	61.1765
	26.8473	7.38195	5.58744	0.756906	0.274961	37.5033	61.2903
	82.1351	23.7392	22.0415	0.928482	0.289027	37.1259	61.2903
	67.5168	53.6437	52.0042	0.969437	0.794523	38.5673	61.2903
	133.636	8.81901	0.640111	0.0725831	0.0659928	3.03864	61.4583
	39.1247	26.6569	25.1561	0.9437	0.681333	18.1744	61.5385
	52.4	28.3627	26.9853	0.951435	0.541272	39.9579	61.7021
	44.6181	18.3004	17.7964	0.972462	0.410156	27.7112	61.9718
	55.0838	40.3911	36.9597	0.915047	0.733266	37.5904	62.3656
	50.2972	30.206	29.5024	0.976707	0.60055	38.5052	62.3656
	36.7986	27.0469	26.5925	0.9832	0.734996	40.8734	62.5
	42.8273	29.4218	28.8523	0.980645	0.686987	39.0175	62.5
	25.7113	6.44544	4.38055	0.679637	0.250685	28.1391	63.0435
	51.5184	34.0171	27.6293	0.812217	0.660291	33.1475	63.4409
	35.2735	13.2791	12.8957	0.971127	0.376461	49.22	63.5417
	41.4435	25.0305	24.2806	0.970043	0.603966	30.6289	63.6364
	67.861	32.2378	30.9526	0.960135	0.475056	36.4092	63.9535
	42.4769	23.7301	23.2371	0.979225	0.558659	37.166	64.0449
	35.3527	22.7304	21.3165	0.937797	0.642961	41.1066	64.1304
	27.9566	16.5635	16.3062	0.984465	0.592474	37.6064	64.5161
	85.7694	58.3739	51.2905	0.878656	0.680591	35.658	64.5161
	26.0356	9.75726	7.56457	0.775277	0.374765	28.2549	64.5161
	62.0322	42.8999	42.0732	0.98073	0.691575	39.4564	64.8936
	20.9659	12.5884	12.2922	0.976471	0.600424	37.6616	65.1685
	26.1119	15.0665	14.7539	0.97925	0.576997	38.2242	65.2174
	28.6044	11.421	11.1339	0.974869	0.399273	38.4351	65.2174
	33.5494	17.7138	17.2226	0.972274	0.527992	41.1995	65.2174
	54.4682	35.689	34.9548	0.979428	0.655226	28.1299	65.7534
	85.703	52.8808	51.4639	0.973207	0.617024	27.1069	66.1765
	38.4461	25.9249	25.1598	0.970489	0.674319	39.8548	66.6667
	80.5815	59.1078	58.3013	0.986356	0.733515	37.574	67.0213
	37.2035	6.27013	3.74754	0.597681	0.168536	26.4725	67.0886
	53.9682	27.7133	27.0019	0.97433	0.513512	40.1491	67.3684
	36.3091	19.4589	17.2743	0.887733	0.535923	38.6466	68.4783
	34.871	18.6883	18.146	0.970978	0.535928	43.192	69.5652
	54.0003	34.9327	34.2529	0.98054	0.646897	36.7164	69.8925
	54.2982	22.7358	22.3868	0.984652	0.41872	30.5022	70
	35.0244	14.4633	14.1988	0.981714	0.41295	44.7718	71.2766
	28.5288	9.83656	8.86527	0.901258	0.344794	41.0158	72.3404
	59.1585	37.2801	33.7731	0.905926	0.630174	28.4358	72.3684

## Sheet: 308
Test	28.4814	23.5815	17.7664	0.753403	0.827961	1.50153	5.26316
	37.365	20.5618	15.3613	0.747078	0.550296	1.46654	5.26316
	39.7965	16.1923	11.9356	0.737119	0.406877	1.50216	5.26316		308	16.1467	9.87465	10.0561	0.162171	0.183169	13.7837	15.7914
	54.4047	32.7456	21.0778	0.643685	0.601889	0.953957	5.55556		0.436485	45.3885	25.0713	22.2257	0.866418	0.561348	21.1364	41.7102
	41.3267	31.5465	20.5224	0.650545	0.763344	0.971957	5.55556		349	0.355744	0.393863	0.452455	0.187174	0.326302	0.652132	0.378598
	50.8329	38.3664	25.6815	0.669374	0.754755	1.01575	5.55556			1.0488	0.955007	0.961221	0.921653	0.94304	1.12691	0.938479
	53.6148	37.8667	19.9307	0.526337	0.706274	0.526337	5.88235		0.457265	47.159	27.2391	33.8774	1.2437	0.577601	506.654	37.643	468
	79.6171	23.7538	11.6261	0.489443	0.298351	0.489443	5.88235		0.51227	47.4748	23.8001	21.9033	0.920304	0.501321	483.867	41.0038	326
	36.2727	21.714	9.73944	0.448532	0.598633	0.448532	5.88235		0.339921	37.797	22.0804	20.3646	0.922296	0.584184	653.299	48.3524	253
	54.5376	40.1943	20.0523	0.498884	0.737001	0.498884	5.88235
	35.2621	7.74753	3.77428	0.48716	0.219712	0.48716	5.88235	308	349	0.355744	0.393863	0.452455
	40.4377	20.9372	10.7415	0.513037	0.517763	0.513037	5.88235
	66.5013	37.1517	33.6455	0.905624	0.558662	4.08931	8
	44.907	17.7784	15.1502	0.85217	0.395894	3.7421	8.33333			45.3885
	47.221	35.1642	29.8369	0.848501	0.744674	2.97353	9.09091			16.1467
	54.3372	30.5146	25.594	0.838746	0.561579	2.4727	9.52381		LowTail	13.0951
	62.1253	23.1456	17.3998	0.751753	0.372563	1.923	10		HighTail	77.682
	43.2766	42.9859	34.0059	0.791094	0.993283	2.00712	10		Low	0
	32.1558	23.8896	19.103	0.799639	0.742933	2.00586	10		High	11
	43.0157	24.471	18.4654	0.75458	0.568886	1.51785	10.5263		n	457
	44.9788	31.0951	22.8562	0.735043	0.691327	1.49264	10.5263			0
	49.3967	29.2711	23.0126	0.786187	0.592572	1.5398	10.5263			0.02407
	27.5604	20.8245	18.904	0.907778	0.755593	6.08861	10.7143			0.02407
	59.7011	30.9491	20.5766	0.664852	0.518401	1.02933	11.1111
	70.2462	7.15203	5.02498	0.702595	0.101814	0.974254	11.1111
	56.5765	20.2898	13.3652	0.658717	0.358625	0.994146	11.1111
	67.3979	24.4843	15.9728	0.652367	0.36328	1.00917	11.1111
	79.1207	39.2524	26.3841	0.672165	0.496108	0.999945	11.1111
	61.9368	28.5351	18.6642	0.654078	0.460713	0.981295	11.1111
	39.0961	26.6623	17.9946	0.674906	0.681969	1.01046	11.1111
	32.6392	24.5113	16.1565	0.659148	0.750976	0.991637	11.1111
	51.1318	22.9924	20.5939	0.895682	0.44967	4.91807	11.5385
	47.9156	29.448	25.5374	0.867203	0.614581	3.48327	13.0435
	37.5932	22.131	18.2243	0.823475	0.588695	2.5287	14.2857
	41.2556	8.72084	7.67383	0.879941	0.211386	1.90967	14.2857
	52.5528	42.1987	39.8878	0.945238	0.802977	8.97548	14.7059
	38.4233	20.1974	16.1468	0.799452	0.525655	1.95187	15
	35.1285	10.4716	7.8424	0.748922	0.298094	1.92129	15
	44.4943	31.1902	24.9468	0.799829	0.700993	2.02983	15
	22.0115	15.0245	14.14	0.941133	0.682573	9.79388	15.1515
	31.7684	8.4009	6.77534	0.806501	0.264442	4.44311	15.3846
	47.0013	25.4241	18.4224	0.724604	0.540923	1.4691	15.7895
	65.2638	41.7965	33.7243	0.806868	0.640424	1.59361	15.7895
	52.9891	41.0019	37.0669	0.904029	0.773781	4.71331	16
	42.8167	33.9692	30.2228	0.889713	0.793362	4.00539	16.6667
	36.4007	31.8032	28.5232	0.896866	0.873699	4.11605	16.6667
	40.8096	20.5233	18.7929	0.915684	0.502904	10.1082	17.1429
	47.7246	38.8706	33.9656	0.873812	0.814478	3.53284	17.3913
	51.0585	29.2244	26.5683	0.909114	0.572371	5.73007	17.8571
	57.964	6.06733	4.62539	0.762344	0.104674	2.02698	18.1818
	39.6855	18.4173	16.112	0.87483	0.464083	3.0019	18.1818
	84.2835	30.0462	26.273	0.87442	0.356489	2.97277	18.1818
	55.2936	36.2959	28.9482	0.797561	0.656421	2.42328	19.0476
	47.6138	39.0516	33.0041	0.84514	0.820175	2.46624	19.0476
	78.2421	29.5736	27.1432	0.917819	0.377976	2.84084	19.0476
	22.8475	10.1093	8.3277	0.823767	0.442468	2.33815	19.0476
	54.0728	17.136	14.1593	0.826291	0.316906	2.49564	19.0476
	48.5155	35.7731	32.5145	0.908908	0.737355	5.0685	19.2308
	43.6584	20.5251	18.4686	0.899806	0.470128	4.87201	19.2308
	46.3625	32.279	25.6124	0.793469	0.696231	1.97715	20
	47.618	13.0366	10.7798	0.826888	0.273775	1.89813	20
	42.1743	22.128	19.565	0.88417	0.52468	3.9874	20.8333
	28.8773	18.9476	15.5145	0.818814	0.656141	2.4996	21.0526
	68.7154	31.5771	28.4834	0.902025	0.459536	7.11225	21.4286
	39.6982	22.941	21.2217	0.925058	0.577884	6.01607	21.4286
	42.2956	31.7041	29.2489	0.922559	0.749584	6.0946	21.4286
	30.4924	11.3582	9.74029	0.857555	0.372493	3.52591	21.7391
	34.1478	22.8801	19.8862	0.869146	0.670033	3.60529	21.7391
	44.9944	28.9195	24.7484	0.855771	0.642735	29.4631	22.0779
	47.536	29.0512	26.7901	0.922167	0.611141	5.30784	22.2222
	262.713	19.875	8.09293	0.407192	0.0756527	2.12525	22.2222
	57.5589	33.6819	27.8502	0.82686	0.585173	25.8489	22.5806
	24.3161	10.7581	9.39243	0.873056	0.442427	3.07995	22.7273
	47.7314	26.8713	25.601	0.952725	0.56297	13.5133	23.2558
	53.3638	31.3758	29.2704	0.932895	0.587961	6.88394	23.3333
	29.8272	21.3864	19.9189	0.931381	0.717012	7.02542	23.3333
	49.2069	30.2421	27.9557	0.924396	0.614591	11.0242	23.6842
	33.5924	27.2824	22.7507	0.833897	0.81216	2.45401	23.8095
	72.6324	57.6338	51.3896	0.891657	0.7935	4.57982	24
	38.3737	23.8052	22.0865	0.927799	0.620353	6.4902	24.1379
	42.1353	25.2742	22.9945	0.9098	0.599835	6.62615	24.1379
	57.904	33.6956	29.8876	0.886988	0.581923	8.23535	25
	38.2471	19.0486	17.6666	0.927447	0.498042	5.50227	25
	91.0553	20.4483	13.468	0.658635	0.224571	7.89876	25
	24.4265	7.2058	6.77117	0.939684	0.294999	6.51597	25.8065
	36.0116	19.9421	17.6922	0.88718	0.553769	5.6896	25.9259
	43.9582	31.7388	27.2924	0.859908	0.722022	3.47911	26.087
	74.1261	32.2412	27.0856	0.840093	0.434951	3.53952	26.087
	45.4476	31.7214	28.9679	0.913197	0.697978	4.84481	26.9231
	19.6943	6.39731	6.00511	0.938694	0.32483	5.31942	26.9231
	93.8754	17.3728	13.8388	0.796579	0.185062	4.5956	26.9231
	35.438	12.8976	9.75491	0.756333	0.363949	6.48706	27.5862
	36.729	25.0181	23.1224	0.924226	0.681155	6.62921	27.5862
	21.2885	6.11966	3.95642	0.64651	0.287464	12.4595	27.6596
	43.6447	29.9018	26.7216	0.893643	0.685119	4.47611	28
	69.3549	53.1617	50.6715	0.953159	0.766516	8.27614	28.5714
	40.7016	23.1568	21.769	0.94007	0.568941	9.58174	28.5714
	50.9576	20.9235	19.3408	0.924357	0.410607	5.52811	28.5714
	42.1501	20.1347	18.7417	0.930816	0.477691	14.9023	28.8889
	50.352	26.6914	21.5604	0.807766	0.530097	37.9513	29.0323
	48.7806	30.9385	28.3519	0.916393	0.634239	5.64255	29.6296
	45.3125	31.5024	28.9372	0.91857	0.695226	5.48538	29.6296
	40.7839	34.1172	31.1991	0.914467	0.836537	5.48266	29.6296
	42.8631	11.9481	10.5922	0.886521	0.27875	5.74112	29.6296
	47.9065	6.91526	6.11238	0.883896	0.144349	4.84813	29.6296
	56.7024	38.2669	36.517	0.954272	0.674872	36.6271	29.6703
	47.7479	9.4805	8.4656	0.892948	0.198553	6.44471	30
	48.578	39.7199	37.1473	0.935231	0.817652	11.6395	30
	24.2268	13.3684	12.5843	0.941353	0.551801	19.468	30.4348
	30.3221	8.16708	3.77025	0.46164	0.269344	2.45968	30.7692
	45.2291	29.3439	27.3278	0.931294	0.648784	4.81365	30.7692
	44.4127	28.0031	25.9861	0.927974	0.630519	6.44914	31.0345
	51.049	14.7844	5.8119	0.393111	0.289611	6.46648	31.1111
	56.6409	20.7248	9.45275	0.456108	0.365898	10.085	31.1475
	43.9188	31.1702	29.1478	0.935118	0.709724	7.90642	31.25
	42.469	33.2856	31.8262	0.956155	0.783763	12.4756	31.7073
	73.8667	48.6872	34.9358	0.717557	0.659122	34.5451	31.8681
	39.5894	28.1344	27.0691	0.962136	0.710654	15.3712	32.6087
	58.3936	46.0487	44.6594	0.96983	0.788591	18.0435	32.6923
	46.3785	29.5357	27.2335	0.922053	0.636842	5.47512	33.3333
	36.8099	13.4791	12.7297	0.944401	0.366181	8.19899	33.3333
	40.0799	8.87654	4.19608	0.472716	0.221471	8.12042	33.3333
	49.5656	29.5041	25.2678	0.856414	0.595254	7.79241	33.3333
	42.3294	29.6793	27.8974	0.939962	0.701151	28.4461	34.2466
	43.0926	33.0621	28.6422	0.866315	0.767234	36.1269	34.4086
	47.8537	39.0151	36.2437	0.928965	0.815299	6.48874	34.4828
	36.4978	31.0786	30.3692	0.977175	0.851519	20.7277	34.4828
	47.4713	26.0793	25.865	0.991785	0.549369	11.2065	34.7826
	48.6733	29.1703	27.4735	0.941833	0.599308	32.5905	35
	53.2596	13.9129	11.7685	0.845865	0.261228	31.2902	35.1648
	52.6826	27.1896	22.2012	0.816532	0.516102	18.4796	35.2941
	58.7886	23.1403	18.815	0.813083	0.393619	17.9132	35.2941
	55.0394	31.7357	30.7156	0.967855	0.5766	41.5501	35.4167
	60.8844	24.2887	20.3257	0.836838	0.398931	16.5499	35.4839
	52.4832	41.5063	39.742	0.957495	0.790848	13.3069	35.7143
	40.3685	22.5915	19.9641	0.883699	0.559632	4.53023	36
	30.6827	8.39669	7.32127	0.871923	0.273662	4.37493	36
	36.441	30.2738	29.8514	0.986049	0.830761	33.2054	36.1446
	70.3779	27.1695	24.1811	0.890008	0.386052	8.68645	36.3636
	40.0669	29.0865	13.6681	0.469911	0.725948	16.3184	36.5591
	49.4537	30.6405	28.283	0.923058	0.61958	7.08795	36.6667
	29.3249	6.69212	6.32428	0.945035	0.228206	10.5481	36.8421
	71.1375	26.2958	17.7449	0.674818	0.369647	30.2429	36.9048
	49.7467	33.5931	30.5591	0.909685	0.675282	5.58799	37.037
	41.811	30.1155	29.1573	0.968182	0.720277	19.8855	37.037
	46.1273	36.0194	34.9382	0.969984	0.78087	18.7562	37.2549
	59.1741	9.41839	4.68095	0.497001	0.159164	30.3566	37.5
	72.2664	48.3617	45.2338	0.935323	0.669214	7.98741	37.5
	56.4639	35.0582	21.3498	0.608982	0.620895	30.4654	37.6344
	34.9404	24.6518	23.0628	0.935541	0.705539	36.2332	37.6344
	38.2392	19.3088	18.5867	0.962599	0.504948	17.5523	37.7358
	45.6947	16.8961	8.12626	0.480955	0.36976	15.7682	37.8049
	37.6803	27.1612	25.7489	0.948003	0.720834	10.4737	37.8378
	32.5357	6.59799	6.00251	0.909748	0.202792	6.32813	37.931
	41.6073	11.3716	6.06354	0.533216	0.273309	12.8916	37.9747
	38.893	27.7381	26.2522	0.946431	0.713189	9.11275	38.2353
	45.2767	34.3158	33.2339	0.968474	0.757912	15.8857	38.2979
	44.9478	32.3815	31.2669	0.96558	0.720424	16.7858	38.4615
	45.2097	21.7526	19.9781	0.918421	0.481149	15.4192	38.6364
	60.0981	31.4546	23.0877	0.734001	0.523388	13.9649	38.7755
	46.248	30.4091	29.2997	0.963518	0.657523	21.6627	38.983
	52.9118	35.4763	33.6251	0.947819	0.670479	17.9268	39.2157
	38.2591	27.0764	26.0502	0.962099	0.707711	13.5789	39.5349
	57.9888	23.5162	18.7688	0.798122	0.40553	31.6129	39.5833
	50.6904	29.1772	27.3216	0.936402	0.575596	20.311	39.6825
	60.9684	38.6287	36.8325	0.953503	0.633585	11.7657	40
	55.8103	35.1765	32.7463	0.930912	0.630287	7.02522	40
	49.887	35.7058	34.2663	0.959685	0.715733	12.0889	40
	39.0163	28.4355	27.9834	0.9841	0.728811	32.9616	40.2439
	73.5306	29.5175	28.3235	0.95955	0.401431	22.834	40.3226
	48.9473	36.3205	33.8631	0.93234	0.742034	18.3279	40.3509
	38.8595	30.9606	29.9652	0.96785	0.796733	18.4755	40.3846
	21.9821	6.11245	4.44871	0.727811	0.278065	16.5648	40.3846
	50.7546	35.1146	33.7792	0.961971	0.69185	15.7431	40.4255
	49.0091	31.2338	30.164	0.965749	0.637306	14.8944	40.4255
	28.8223	25.0686	24.5674	0.980004	0.869766	26.8408	40.5797
	40.2435	21.7001	11.643	0.536539	0.539221	28.0617	40.625
	38.1429	26.499	24.7224	0.932957	0.694731	8.10526	40.625
	65.6444	9.25571	2.87237	0.310335	0.140998	11.2903	40.625
	45.1866	31.2021	29.921	0.958943	0.690516	17.0778	40.8163
	42.8787	35.964	35.1899	0.978478	0.838736	38.8217	40.8602
	37.7041	31.9783	31.5006	0.985062	0.848141	37.9188	40.8602
	43.7474	34.9635	33.7663	0.965758	0.799214	20.5779	41.0714
	39.7018	25.5988	23.951	0.935631	0.644777	8.95941	41.1765
	40.1314	23.0022	21.5782	0.938094	0.573171	9.03366	41.1765
	71.3993	29.179	18.6214	0.63818	0.408673	14.4231	41.3043
	32.8029	22.6249	21.1418	0.934445	0.689724	6.25499	41.3793
	41.8636	33.0989	32.5168	0.982413	0.790635	33.0739	41.4634
	58.0747	43.9959	42.6311	0.968979	0.757574	18.4814	41.5094
	34.7941	15.4794	6.93167	0.4478	0.444885	8.96428	41.5094
	54.8638	9.92234	9.11611	0.918746	0.180854	32.7881	41.7582
	30.7789	18.2216	13.9407	0.765064	0.592017	15.6737	41.7582
	40.0128	27.0477	25.9384	0.958987	0.675974	13.5242	41.8605
	51.8508	32.5341	30.7113	0.943971	0.627457	12.5946	41.8605
	55.4315	33.22	29.3558	0.883678	0.599297	36.1391	41.9355
	55.1358	31.5827	16.415	0.519748	0.572816	25.6692	42.0455
	50.7578	34.9397	33.1092	0.94761	0.68836	10.7781	42.1053
	75.1977	22.0692	21.6859	0.982631	0.293482	12.4791	42.2222
	46.8391	30.1697	29.1376	0.965789	0.644115	22.6136	42.3729
	49.0107	31.9188	30.154	0.944711	0.651262	8.32515	42.4242
	40.4825	29.868	28.8653	0.966428	0.737801	15.9755	42.5532
	44.5382	32.639	31.5654	0.967108	0.73283	20.1771	42.5926
	53.2288	38.9155	37.312	0.958793	0.731099	28.5619	42.6667
	63.2992	12.9522	6.78124	0.523557	0.204619	19.1767	42.7083
	30.6199	10.6222	5.00457	0.471142	0.346905	24.9719	42.7083
	79.007	33.4774	21.8066	0.651382	0.423727	31.2832	42.8571
	73.7457	24.9842	15.4069	0.616667	0.338789	26.2889	42.8571
	48.2276	31.8874	31.256	0.980199	0.661185	39.3247	43.0108
	42.3567	33.1668	32.5987	0.982871	0.783037	37.8588	43.0108
	50.7554	10.6487	5.0787	0.476931	0.209804	13.4614	43.0108
	29.9567	11.7898	6.31605	0.535721	0.393562	10.9574	43.0108
	35.244	30.4543	29.9889	0.984718	0.864099	38.1157	43.0108
	37.2761	31.8502	31.2287	0.980485	0.854441	37.6438	43.0108
	40.7669	23.351	22.5106	0.964012	0.572793	13.9593	43.1818
	25.3192	6.3323	5.94406	0.938688	0.250099	31.6087	43.2099
	38.2408	28.3677	26.6043	0.937836	0.741819	18.0054	43.3962
	52.497	40.6834	39.4062	0.968608	0.774966	14.8566	43.4783
	44.8382	31.9871	31.2443	0.97678	0.71339	23.8458	43.75
	30.0455	6.9484	2.27256	0.327063	0.231262	14.8143	43.75
	64.5422	33.857	15.5403	0.458999	0.524571	20.657	43.956
Test	33.3913	26.0465	24.3377	0.934396	0.780037	36.7567	43.956
	43.8488	31.0593	29.994	0.965701	0.708329	16.8234	44
	52.1412	27.5236	25.8913	0.940694	0.527866	37.9056	44.086
	38.0424	24.0938	19.5551	0.811623	0.633341	40.6606	44.086
	39.6747	8.57285	3.81486	0.444993	0.216078	15.4147	44.086
	30.9325	6.56309	6.13241	0.934377	0.212175	8.44455	44.1176
	47.7626	17.3947	16.1718	0.929696	0.364191	9.20059	44.1176
	41.6067	27.852	26.8662	0.964607	0.669411	13.582	44.186
	66.3539	34.4213	31.8726	0.925957	0.518752	10.5927	44.4444
	36.1097	22.0109	21.1469	0.960745	0.609557	13.1403	44.4444
	43.3074	20.8063	19.7791	0.950628	0.480434	9.34366	44.4444
	61.9216	40.8776	39.3259	0.96204	0.660152	19.2132	44.6429
	42.3961	33.6353	32.9965	0.981007	0.79336	35.516	44.7059
	47.1987	15.8889	11	0.692303	0.33664	45.7809	44.7917
	55.3782	31.601	20.1469	0.637541	0.570639	31.7796	44.7917
	72.9132	19.2409	16.3111	0.847731	0.263887	23.4937	44.8718
	38.2308	6.54019	3.83817	0.58686	0.171071	20.1053	45
	61.4164	32.848	31.9245	0.971886	0.534841	31.2189	45
	68.4538	34.6133	32.7713	0.946784	0.505644	16.8513	45.098
	45.689	34.2943	32.9321	0.960277	0.750603	37.2269	45.1613
	41.7687	27.8053	25.7919	0.927588	0.665698	37.3546	45.1613
	40.7156	20.7924	16.8571	0.810735	0.510673	45.7406	45.1613
	34.2525	28.8581	28.2529	0.979028	0.842512	38.3901	45.1613
	34.5788	6.73312	3.05592	0.453864	0.194718	13.3416	45.2632
	38.9392	21.8196	20.7245	0.949812	0.56035	14.7899	45.4545
	27.9214	8.15639	2.14409	0.262872	0.292119	10.6109	45.8333
	60.0568	19.1421	12.0174	0.627799	0.318734	29.7051	45.8333
	53.262	26.6813	23.9193	0.896479	0.500945	38.3275	45.8333
	43.3393	33.8605	32.5537	0.961406	0.781289	10.9046	45.9459
	19.1868	7.4025	7.16052	0.967311	0.385811	17.9691	46
	40.8498	31.9452	31.2644	0.97869	0.782015	22.3133	46.0317
	30.2272	13.8887	12.9423	0.931858	0.459476	11.9858	46.1538
	63.4005	33.3811	12.1026	0.362559	0.526511	15.0312	46.2366
	44.9159	27.5128	23.5589	0.856291	0.612539	40.5872	46.2366
	48.6062	30.235	29.5689	0.977969	0.622041	37.1962	46.2366
	55.1084	32.5445	25.334	0.778441	0.590554	31.8696	46.2366
	46.7464	37.6076	31.7767	0.844955	0.804503	28.593	46.25
	49.6449	33.2057	32.2616	0.971566	0.668865	19.8395	46.2963
	28.8742	9.52695	4.87829	0.512051	0.329947	28.9079	46.3158
	30.8353	21.7885	21.451	0.984509	0.70661	35.2413	46.5909
	63.6811	48.2502	46.058	0.954567	0.757685	22.2868	46.6667
	50.4253	24.6403	23.2209	0.942394	0.488649	18.4732	46.8085
	39.3787	10.7362	5.9464	0.553865	0.27264	24.5447	46.8085
	51.0491	12.8176	4.82568	0.376487	0.251085	11.271	46.875
	50.0043	34.1529	33.2952	0.974886	0.682999	25.4882	46.875
	52.0035	29.622	28.6803	0.968208	0.569615	17.7868	47.0588
	46.4397	32.7271	31.7824	0.971135	0.704721	17.8573	47.0588
	45.7924	31.8242	30.9802	0.97348	0.694967	17.9139	47.1698
	32.9323	10.7201	10.4111	0.971174	0.325519	37.8185	47.2527
	36.9877	30.1318	29.5057	0.979222	0.814642	38.8962	47.2527
	38.4465	22.0464	21.1669	0.960106	0.57343	10.3198	47.3684
	39.53	27.0186	26.1574	0.968124	0.683497	21.8795	47.4576
	48.7583	18.0926	16.8587	0.931799	0.371068	23.8905	47.541
	25.2194	6.90454	6.48127	0.938697	0.273779	38.6404	47.7778
	27.0994	14.8101	14.2309	0.960891	0.546511	14.8806	47.8261
	51.937	37.5803	36.2605	0.96488	0.723575	15.4372	47.8261
	53.9288	39.5166	38.2391	0.967672	0.732756	16.822	48
	24.3852	6.44849	6.13278	0.951041	0.264442	16.7287	48
	32.7011	19.7174	18.7726	0.952085	0.602959	20.5367	48.2143
	37.3574	15.9773	12.9113	0.808104	0.427687	46.2882	48.3516
	46.6028	34.0624	33.1296	0.972615	0.730907	38.0443	48.3871
	55.3814	29.53	26.2098	0.887566	0.533211	36.854	48.3871
	49.7643	32.5513	28.2821	0.868846	0.65411	38.9402	48.3871
	58.0203	33.3922	31.8621	0.954178	0.575526	10.4805	48.6486
	31.6043	23.4309	22.4682	0.958913	0.741382	11.8141	48.718
	45.3518	33.0386	31.6675	0.958499	0.728497	12.8472	48.7805
	29.6363	11.429	10.8279	0.947403	0.385641	11.8493	48.7805
	33.6427	19.4064	18.3328	0.94468	0.576838	11.1876	48.7805
	35.2323	23.3675	22.7558	0.973822	0.663242	21.6233	49.1525
	51.3175	28.7936	28.3893	0.98596	0.561088	25.4531	49.2754
	36.5347	27.176	26.5475	0.976876	0.743839	31.7375	49.3671
	54.5961	31.0771	23.7093	0.76292	0.569218	35.5278	49.4505
	34.7633	22.801	22.4354	0.983964	0.655894	37.9205	49.4505
	41.452	26.2525	24.6627	0.939445	0.633321	34.0024	49.4505
	44.3593	33.2015	32.6567	0.983592	0.748466	39.1202	49.4505
	52.16	22.9093	8.58379	0.374686	0.439212	18.4244	49.4505
	55.6142	36.1505	17.7219	0.490226	0.650022	22.0852	49.4624
	37.2721	25.0983	24.3642	0.970752	0.67338	21.5445	50
	48.1938	30.7899	27.9523	0.907838	0.638878	40.8759	50
	95.8612	20.384	5.79023	0.284058	0.21264	13.4093	50
	51.9679	31.077	30.0646	0.967424	0.598004	12.5713	50
	38.5245	28.2756	27.7405	0.981076	0.733963	38.7731	50.5376
	42.7053	33.7288	33.2706	0.986414	0.789804	38.3018	50.5376
	36.4288	14.4989	6.67519	0.460392	0.398007	12.5346	50.5495
	37.9239	21.6731	21.144	0.975586	0.571489	37.3252	50.5495
	37.3627	26.1787	25.411	0.970674	0.700665	36.2947	50.5495
	34.6885	7.77441	5.51643	0.709563	0.22412	22.5805	50.6667
	56.2857	16.492	14.6091	0.88583	0.293005	29.9338	50.6849
	60.866	18.683	18.009	0.963925	0.306953	23.8014	50.7692
	67.063	50.9025	48.0498	0.943957	0.759025	42.1912	51.0417
	51.6295	29.5381	28.3458	0.959633	0.572117	15.2635	51.0638
	48.6699	34.218	33.4408	0.977288	0.703063	39.9787	51.0638
	33.0016	23.1556	22.6382	0.977656	0.701652	37.4503	51.087
	35.1422	27.2184	26.4474	0.971672	0.774522	14.2481	51.1111
	40.0979	30.7961	29.6194	0.961792	0.768023	14.5816	51.1111
	48.3579	34.6351	33.1513	0.957159	0.716223	34.6646	51.1905
	43.3267	28.0935	26.7301	0.95147	0.64841	28.4347	51.3514
	48.7872	32.1333	31.1546	0.969541	0.658643	37.4716	51.6129
	36.6762	26.1792	25.732	0.982916	0.713793	38.8432	51.6129
	30.1351	24.1936	23.7883	0.983246	0.802839	37.5271	51.6129
	39.216	26.1995	25.6781	0.9801	0.668082	38.9001	51.6129
	39.1792	22.844	21.4967	0.941022	0.583066	36.7478	51.6484
	54.8304	26.9338	26.0849	0.968483	0.49122	37.4494	51.6484
	34.1492	22.4375	22.1201	0.985854	0.657043	37.6226	51.6484
	23.8744	7.81741	7.57899	0.969501	0.327439	41.0845	51.6484
	26.1248	16.9721	16.5742	0.976552	0.649655	37.1184	51.6484
	38.5962	7.37409	2.41889	0.328026	0.191058	18.4984	51.6854
	41.8113	19.0804	14.3901	0.754181	0.456346	32.3909	51.7241
	38.1414	20.899	20.2556	0.969213	0.547936	32.2517	51.7647
	44.5446	10.6559	8.83405	0.829032	0.239218	9.57319	52.0833
	39.4265	9.13491	2.59138	0.283679	0.231695	9.00726	52.0833
	23.0114	9.34398	9.05782	0.969375	0.406058	24.8439	52.1739
	39.2958	19.4758	15.0644	0.773496	0.495619	37.7715	52.1739
	42.6585	21.0423	12.5073	0.594387	0.493273	22.0448	52.1739
	29.2329	9.09716	7.61576	0.837158	0.311196	32.8382	52.2727
	70.245	51.5351	50.3082	0.976194	0.733648	31.1617	52.5641
	49.1572	20.8998	14.2439	0.681534	0.425163	40.4405	52.6316
	43.9928	16.5906	15.6688	0.94444	0.377121	36.1565	52.6882
	39.3998	27.5273	27.1133	0.984961	0.698667	37.4597	52.7473
	43.4152	25.2816	24.5174	0.969771	0.582321	37.153	52.7473
	32.4353	10.1996	9.64944	0.946065	0.314459	16.4282	52.8302
	53.0414	25.1667	24.726	0.982487	0.474473	18.4012	52.8302
	40.2315	29.1623	28.4794	0.976582	0.724863	38.6126	53.2609
	44.5295	33.0207	32.2315	0.9761	0.741546	39.3564	53.7634
	45.1526	33.8584	33.2335	0.981545	0.749867	38.1993	53.7634
	45.53	14.1728	12.1613	0.858077	0.311284	51.4885	53.7634
	43.6948	8.92383	5.94714	0.666434	0.204231	24.2048	53.7634
	32.1847	16.7268	15.979	0.955295	0.519713	48.8969	53.8462
	65.6473	27.1468	25.6398	0.944487	0.413524	35.1026	53.8462
	43.3044	26.9822	26.0403	0.965091	0.623083	30.2101	53.9474
	51.9294	28.5279	27.6387	0.968831	0.54936	14.5462	54.1667
	39.1514	29.8954	28.8259	0.964225	0.763586	16.0982	54.1667
	44.6868	22.6691	21.4186	0.944834	0.50729	39.611	54.1667
	42.7951	31.0237	30.2651	0.975547	0.724937	40.2279	54.1667
	43.6531	27.9668	27.4788	0.982553	0.640659	39.5536	54.1667
	39.6885	26.841	26.123	0.973249	0.676292	20.5754	54.386
	38.5918	25.7451	25.293	0.98244	0.667113	38.5798	54.4444
	82.6201	6.35178	4.29818	0.676688	0.0768794	4.52444	54.7619
	44.8826	33.4356	32.6237	0.975716	0.744958	38.3184	54.8387
	42.8711	28.9315	28.2397	0.976092	0.674847	36.8871	54.9451
	41.8531	20.0386	14.7828	0.737715	0.478785	20.9939	54.9451
	85.9611	42.0253	36.794	0.875521	0.488888	30.0149	55.1282
	43.3044	25.5481	25.0202	0.979336	0.589964	41.7187	55.2083
	30.6272	11.4553	11.0823	0.967439	0.374023	35.273	55.2083
	40.0774	17.5658	12.6942	0.722662	0.438297	15.1495	55.3192
	32.1753	12.3306	11.3594	0.921237	0.383234	27.7622	55.4217
	38.5843	27.576	26.8085	0.972166	0.714696	26.7519	55.7143
	39.3847	28.5422	27.7452	0.972079	0.724702	18.3456	55.7692
	50.232	37.6429	36.708	0.975164	0.749381	36.853	55.914
	49.0819	24.8105	23.6424	0.952919	0.505491	37.8951	55.914
	41.6239	29.964	29.2128	0.974931	0.719876	38.1216	55.914
	48.5499	42.5116	41.605	0.978674	0.875627	39.2862	55.914
	40.1664	27.9892	27.5609	0.984698	0.69683	36.8015	56.044
	40.7399	14.7835	14.2223	0.962042	0.362874	36.7842	56.044
	32.3912	27.0073	26.445	0.979181	0.833785	23.5629	56.25
	36.7156	13.9536	13.3128	0.954073	0.380046	37.9379	56.5217
	47.6835	33.7061	33.0919	0.981779	0.706871	30.2402	56.5789
	59.2054	40.4319	39.2786	0.971475	0.682909	18.4258	56.6038
	35.8868	11.868	11.4621	0.965797	0.330707	18.804	56.8966
	42.4088	17.8543	17.0941	0.957423	0.421004	23.1352	56.9231
	33.4563	26.187	25.7459	0.983154	0.782722	38.8187	56.9892
	39.1136	13.1803	9.214	0.699074	0.336975	11.4129	56.9892
	30.4309	20.3232	19.7573	0.972154	0.667848	40.0197	56.9892
	41.7214	31.9752	31.5318	0.986134	0.766398	38.4647	56.9892
	48.8251	37.421	36.2425	0.968507	0.76643	37.4034	57.1429
	36.1088	17.6677	17.3189	0.980261	0.489289	37.2206	57.1429
	66.3121	54.9396	52.7892	0.960859	0.8285	38.9555	57.2917
	23.9069	15.9192	15.5552	0.977138	0.665882	38.4704	57.3034
	35.4346	23.1725	22.5243	0.972027	0.653952	22.3649	57.377
	35.5964	22.7161	22.0453	0.970468	0.638159	21.4986	57.4074
	34.11	23.3727	22.8173	0.976237	0.685215	31.6531	57.5
	29.0628	18.3294	17.9481	0.979199	0.630683	39.9077	57.6087
Test	57.0174	38.4461	36.906	0.959941	0.674287	15.7836	58
	36.7804	23.68	23.0571	0.973697	0.643821	33.3054	58.0645
	42.6752	31.2781	30.8331	0.985774	0.732932	38.622	58.0645
	55.9745	34.0953	33.0402	0.969055	0.609122	36.3549	58.0645
	46.2906	29.9213	28.0281	0.936726	0.64638	23.9149	58.209
	42.7244	22.3333	21.9736	0.983894	0.522729	37.364	58.2418
	37.978	25.4705	24.8894	0.977185	0.670665	37.3923	58.2418
	40.0534	14.7494	12.0497	0.816961	0.368244	37.6099	58.3333
	46.3419	25.6295	25.1992	0.983212	0.553053	34.9031	58.8235
	48.2135	12.6497	8.34219	0.659477	0.262368	15.9425	59.1398
	37.3948	27.0308	26.6729	0.986757	0.72285	38.0195	59.1398
	70.6149	29.2558	28.5449	0.975699	0.4143	37.6695	59.1398
	42.2133	21.2341	20.425	0.961892	0.50302	34.8042	59.2593
	35.8576	25.8955	25.3617	0.979386	0.722176	38.142	59.3407
	34.1923	15.9303	15.4886	0.972272	0.465903	37.2316	59.3407
	36.6707	20.3566	19.3971	0.952866	0.555118	32.9806	59.3407
	60.8807	40.8818	39.6224	0.969194	0.671508	24.0494	59.6774
	46.471	24.5681	23.8892	0.972366	0.528677	25.3997	59.7015
	33.1205	15.548	15.083	0.97009	0.469439	37.5906	59.7826
	32.8408	19.9176	19.5668	0.982389	0.606487	38.0638	60.2151
	48.3644	27.3639	26.7795	0.978642	0.565787	36.7851	60.4396
	46.8286	34.8681	34.2821	0.983194	0.744591	38.57	60.4396
	35.5911	24.6753	24.2238	0.981701	0.693301	34.0678	60.4651
	25.5768	11.0827	10.5237	0.949564	0.43331	25.9964	60.8108
	34.6751	6.73285	4.32582	0.642495	0.19417	11.2223	60.8696
	29.5933	8.46116	4.23525	0.500552	0.285915	24.5515	61.1111
	33.3616	21.5505	21.206	0.984014	0.645967	37.1464	61.5385
	45.5004	26.3066	24.9065	0.946776	0.578161	35.6274	61.5385
	31.2783	15.1137	14.7506	0.975973	0.483201	36.8888	61.5385
	36.8587	26.9065	26.4938	0.98466	0.729991	38.67	61.5385
	28.3801	14.6243	14.1389	0.966809	0.5153	50.1411	61.6279
	34.9836	12.2064	11.8664	0.972147	0.348918	35.7569	62.3656
	42.6395	11.5907	2.7396	0.236362	0.271831	11.4123	62.5
	29.2305	8.78814	5.10996	0.581461	0.30065	23.4937	62.5
	30.4432	16.9235	16.2415	0.959702	0.555905	35.6544	62.6374
	47.6547	31.4847	31.0767	0.987041	0.660685	38.9142	62.6374
	33.9734	18.5471	18.2537	0.984182	0.545931	39.3064	63.4409
	55.9679	26.9273	22.7053	0.843207	0.48112	35.9459	63.4409
	40.9287	32.809	32.3533	0.986112	0.801614	38.6955	63.4409
	48.8621	37.1769	36.5548	0.983269	0.760852	38.2078	63.7363
	44.2064	26.4642	25.905	0.978866	0.598652	37.4048	63.7363
	26.618	6.52891	6.081	0.931396	0.245282	34.6984	63.7363
	52.3101	35.9291	33.1799	0.923483	0.686849	36.1618	63.7363
	31.495	11.2694	10.9544	0.972045	0.357816	38.3479	64.1304
	22.9853	8.82182	8.43712	0.956392	0.383803	22.8792	64.1509
	29.4461	14.2668	13.9391	0.977031	0.484505	38.0139	64.2857
	44.713	23.3115	22.8185	0.978852	0.521358	30.6358	64.557
	37.2062	22.2517	21.818	0.980509	0.598064	17.2731	64.8148
	31.1297	9.0687	8.76408	0.96641	0.29132	32.5695	64.8352
	42.3473	25.5091	25.0914	0.983624	0.60238	37.7481	64.8352
	27.2453	11.3842	11.0979	0.974856	0.417839	38.3541	65.8537
	56.7843	35.2769	34.654	0.982343	0.621244	37.9436	65.9341
	33.5018	20.6045	20.2922	0.98484	0.615028	35.561	66.2921
	34.1742	25.4829	25.1032	0.985098	0.745678	38.3963	66.3043
	62.7222	45.4407	43.8465	0.964918	0.724475	37.9464	66.6667
	50.9997	31.089	29.7047	0.955475	0.609591	37.142	67.033
	24.4238	13.4573	13.0699	0.971217	0.55099	35.1577	67.033
	62.2745	36.7898	33.7234	0.916649	0.590769	34.9516	67.3913
	35.0342	27.6618	27.2265	0.984263	0.789568	37.5389	67.7419
	49.8741	32.2178	28.9715	0.899241	0.645982	36.974	67.7419
	29.8009	14.6275	14.2589	0.974799	0.49084	37.8496	67.7778
	37.4498	20.5287	20.0996	0.9791	0.548165	37.1331	68.1319
	39.2598	21.4942	21.109	0.982079	0.547487	36.7698	68.8889
	42.1787	30.313	29.9154	0.986882	0.71868	38.605	69.5652
	34.1767	14.651	14.4186	0.984135	0.428685	37.1912	72.5275

## Sheet: 309
Test	204.334	31.1175	23.964	0.770114	0.152288	1.8285	5
	75.5417	45.7622	30.684	0.670511	0.605787	0.995897	5.55556
	91.7031	28.9736	19.9233	0.687636	0.31595	1.01681	5.55556		309	33.9641	11.587	11.9403	0.157538	0.194343	11.6414	15.2816
	47.7127	28.5724	15.4981	0.542413	0.598844	0.542413	5.88235		0.301736	59.6985	32.0431	28.8485	0.875675	0.586399	21.4609	44.6361
	271.731	49.0669	29.8805	0.608974	0.180572	0.608974	5.88235		749	0.568927	0.361606	0.413897	0.179905	0.331417	0.542448	0.342359
	195.955	20.2596	5.05219	0.249372	0.103389	0.249372	5.88235			1.1535	0.990655	0.948766	0.926666	0.90964	0.884606	0.94767
	65.8024	51.7432	24.6241	0.475891	0.786342	0.475891	5.88235		0.301736	60.0483	32.2306	32.4988	1.00832	0.536745	674.245	43.846	749
	42.0074	33.3634	30.5743	0.9164	0.794227	6.01373	7.14286
	42.0472	14.7114	9.76319	0.66365	0.349877	1.56848	9.09091
	44.0679	28.6505	22.6564	0.790787	0.650144	1.99983	10
	109.802	7.46649	5.32732	0.713497	0.0679995	1.07485	10.5263	309	749	0.568927	0.361606	0.413897
	58.7887	30.7051	25.0015	0.814247	0.522295	1.97079	15
	252.239	33.6704	14.5682	0.43267	0.133486	1.88794	15.3846
	170.113	30.9388	23.1849	0.74938	0.181872	1.51771	15.7895			59.6985
	162.197	23.8413	20.1132	0.843627	0.146989	5.30469	16.6667			33.9641
	235.656	27.3658	16.429	0.600349	0.116126	5.58537	17.2414		LowTail	-8.22971
	58.8574	38.9642	32.3997	0.831525	0.662009	2.49181	19.0476		HighTail	127.627
	67.2644	43.041	38.4061	0.892314	0.639877	9.00663	20		Low	0
	39.8847	23.1531	21.4435	0.926161	0.580499	6.93291	20		High	9
	59.1979	31.4695	28.4614	0.904415	0.531598	8.13011	20.5882		n	222
	36.9505	21.8161	19.8146	0.908255	0.590414	6.5187	22.2222			0
	34.94	9.76197	3.42516	0.350867	0.279392	2.17982	22.2222			0.0405405
	128.867	24.6384	18.9271	0.768195	0.191194	6.43961	22.5806			0.0405405
	38.7689	24.3483	20.5367	0.843455	0.628037	2.93405	22.7273
	100.586	35.1929	31.6816	0.900227	0.34988	4.90113	23.0769
	42.4698	34.9082	33.3326	0.954863	0.821954	13.4068	23.8095
	46.593	35.2148	31.5305	0.895376	0.755797	4.70136	24
	53.9342	37.8692	34.7167	0.916755	0.702137	4.44961	24
	54.3885	30.4519	28.0848	0.922268	0.559896	6.19426	25
	38.8894	33.7616	32.8271	0.972322	0.868145	16.2358	25
	57.4103	36.9736	33.7482	0.912765	0.644025	10.5303	25
	41.2282	35.6609	31.5037	0.883425	0.864964	4.13007	25
	76.2419	52.4867	46.6243	0.888307	0.688423	4.05228	25
	51.8863	42.1238	38.5512	0.915187	0.811849	5.50819	25.9259
	46.041	34.1195	32.2423	0.944982	0.741067	8.25904	27.2727
	61.914	47.4059	44.0249	0.928679	0.765674	8.58577	27.2727
	47.0521	30.7437	26.5784	0.864515	0.653397	33.7283	29.6296
	66.0925	52.9067	49.64	0.938255	0.800495	6.88317	30
	39.9718	8.93823	5.97604	0.668594	0.223614	19.6289	30
	54.3892	41.3737	36.4096	0.880017	0.760697	3.51775	30.4348
	41.0407	33.8118	33.0012	0.976027	0.823862	21.3011	30.5085
	59.1314	31.569	29.9223	0.947838	0.53388	11.8501	31.7073
	53.4703	43.783	40.4723	0.924383	0.818829	5.83163	32.1429
	59.4823	42.5572	39.1285	0.919432	0.71546	5.9351	32.1429
	50.1618	31.0945	29.493	0.948495	0.619884	29.4071	33.3333
	37.1772	25.9185	24.5429	0.946926	0.697161	14.3606	33.3333
	36.4349	29.5255	27.4447	0.929526	0.810362	6.99962	33.3333
	113.002	50.9262	46.4326	0.911761	0.450666	9.05789	33.3333
	40.7105	32.1236	30.8446	0.960186	0.789074	12.5501	34.1463
	38.465	28.2746	26.655	0.94272	0.735073	7.92415	34.375
	36.4305	27.9663	26.625	0.952039	0.767663	12.9465	35.7143
	52.3695	41.0417	38.7937	0.945227	0.783694	10.089	36.1111
	47.8876	33.4394	31.3184	0.93657	0.69829	7.39683	36.6667
	63.5232	35.13	32.7634	0.932631	0.553027	14.8442	36.7347
	46.2913	33.4792	16.6901	0.498522	0.723229	22.7237	37.037
	62.6975	50.4739	46.1903	0.915134	0.805038	5.5425	37.037
	55.8476	35.9418	33.4333	0.930207	0.643569	9.80112	37.1429
	86.699	46.2675	43.495	0.940076	0.533657	7.93835	37.5
	44.25	34.3605	33.5149	0.975388	0.77651	20.4582	37.5
	43.0301	29.7555	28.425	0.955287	0.691504	14.6178	37.7778
	40.5408	19.6185	15.093	0.769327	0.48392	12.5598	38.2716
	45.7684	34.7311	33.1751	0.9552	0.758845	15.344	38.2979
	187.053	22.8488	8.97671	0.392874	0.122152	13.4187	38.3333
	44.9824	28.7406	27.2074	0.946652	0.63893	10.2596	38.8889
	56.9711	41.2326	39.5302	0.958713	0.723745	12.5313	39.0244
	57.9451	24.1941	18.7183	0.77367	0.417536	17.8827	39.5062
	43.4343	35.9683	34.8516	0.968951	0.828109	16.195	39.5833
	49.4611	36.2168	34.7479	0.959441	0.732229	14.8597	40
	40.33	27.0349	24.4028	0.902644	0.670342	30.7851	40
	60.6515	37.6793	35.8404	0.951196	0.621243	37.2256	40
	48.2768	35.6727	34.5673	0.969012	0.73892	27.7025	40.2778
	57.1961	34.4838	33.0493	0.958402	0.602904	10.1122	40.5405
	84.676	48.3294	44.8998	0.929038	0.570756	10.6652	40.5405
	95.8795	61.8686	57.4588	0.928724	0.645274	7.86626	40.625
	52.8563	27.4069	24.9046	0.908695	0.518518	25.8247	40.7407
	73.8897	50.1066	48.3705	0.965353	0.678127	34.631	40.7407
	51.4171	35.717	32.4239	0.9078	0.694652	31.908	40.7407
	43.9321	27.4133	26.222	0.956545	0.623991	33.5715	40.7407
	51.4024	37.7836	35.9806	0.952282	0.735055	14.9011	41.3043
	57.0513	40.2562	38.779	0.963305	0.705615	22.5855	41.6667
	67.5448	40.8605	29.1109	0.712446	0.60494	23.9741	41.6667
	65.0853	24.1131	22.185	0.920038	0.370485	36.4024	41.9753
	61.4261	32.4028	30.9786	0.956046	0.527509	30.6119	41.9753
	58.1605	19.4876	17.6489	0.905651	0.335066	12.0314	42
	34.372	6.96199	3.10863	0.446514	0.202548	16.1249	42.6829
	48.1389	33.065	32.1325	0.971799	0.686866	21.206	42.8571
	41.4185	32.0635	31.376	0.978558	0.774133	32.657	43.2099
	37.1865	10.6276	9.62948	0.906082	0.285792	41.9788	43.2099
	41.899	23.464	22.2718	0.949192	0.560014	18.3412	43.3962
	58.917	27.8414	25.3597	0.910864	0.472553	13.4476	43.9024
	103.531	35.8167	30.4533	0.850254	0.345952	36.5651	44.4444
	53.0925	37.0384	35.5457	0.959698	0.69762	14.3972	44.4444
	59.2441	32.1862	25.6069	0.795587	0.543282	28.8982	44.4444
	36.5424	27.446	25.7741	0.939083	0.751073	21.932	45
	63.7443	42.5838	40.7154	0.956124	0.668041	11.7796	45
	47.9122	33.242	31.866	0.958608	0.69381	12.0286	45
	58.6174	36.9107	35.5503	0.963146	0.629688	15.1129	45.6522
	63.9989	41.0282	38.0501	0.927414	0.641076	29.5198	45.679
	32.4039	15.6024	12.4642	0.798862	0.481498	11.6202	45.679
	47.3005	33.9723	32.112	0.945242	0.718222	32.5619	45.679
	44.787	33.0019	32.1337	0.973694	0.736863	33.4669	45.679
	41.3096	32.4404	30.7634	0.948306	0.785298	9.33706	45.7143
	59.3961	11.4547	8.64883	0.755045	0.192853	35.6197	45.8824
	48.6159	40.5795	38.6491	0.952431	0.834694	30.1136	46.0526
	42.4752	10.5215	2.61354	0.248399	0.24771	9.09438	46.4286
	45.393	32.2879	31.0376	0.961275	0.711298	13.193	46.5116
	90.53	60.1431	58.034	0.964932	0.664344	31.2597	46.9136
	55.157	35.7398	24.3401	0.681036	0.647964	30.4423	46.9136
	56.1158	45.8552	37.0685	0.808382	0.817153	27.6887	46.9136
	48.5627	39.5315	37.8949	0.958599	0.814031	31.8795	46.9136
	37.5983	6.32287	1.64443	0.260076	0.168169	10.6475	47.0588
	48.9008	38.4954	37.5898	0.976475	0.787215	27.0887	47.1429
	40.657	29.2132	27.6054	0.944966	0.718528	10.069	47.2222
	32.5084	8.34954	4.5927	0.550055	0.256843	30.1156	47.5
	47.4286	28.8108	25.1296	0.872226	0.607457	33.4715	48.1481
	54.1174	37.7481	28.6599	0.759243	0.697522	33.4401	48.1481
	24.5233	8.62279	8.07464	0.936429	0.351617	36.9778	48.1481
	41.6327	31.1933	30.5862	0.980538	0.749251	32.4543	48.1481
	51.8748	36.4476	35.6388	0.97781	0.702607	35.8277	48.2353
	32.059	6.08536	4.1697	0.685202	0.189817	7.56982	48.4848
	51.0353	24.0833	23.3911	0.971261	0.471894	31.7124	48.75
	56.9374	24.8449	21.2311	0.854544	0.436355	27.1418	48.75
	44.7114	28.8765	27.4612	0.950987	0.645843	11.8735	48.7805
	56.6153	35.9774	34.7425	0.965675	0.635471	18.0511	49.0196
	56.0109	37.6969	35.4322	0.939923	0.673028	21.675	49.1803
	42.7278	32.1678	31.3759	0.97538	0.752855	26.2478	49.2537
	70.6458	17.8376	16.3022	0.913926	0.252493	30.003	49.3827
	60.2445	31.868	14.3601	0.450611	0.528977	15.4191	49.3827
	56.6023	27.0536	23.1862	0.857045	0.47796	46.2779	50
	45.6328	34.7564	32.8294	0.944558	0.761654	25.0271	50
	44.0292	21.5946	20.7332	0.96011	0.490461	14.5034	50
	64.0273	27.4076	11.7748	0.429617	0.428062	18.8422	50.5882
	41.1085	12.4261	8.3276	0.670171	0.302275	39.4183	50.5882
	51.5204	31.1947	25.9378	0.831482	0.605481	27.6474	50.6173
	39.6331	31.4337	28.9937	0.922378	0.793116	31.3829	50.6173
	35.9227	27.7308	26.7574	0.9649	0.771957	32.868	50.6173
	39.3121	29.5437	29.0612	0.983669	0.751517	26.6779	50.7042
	52.9299	34.7783	33.8638	0.973706	0.657063	21.3612	50.8475
	73.1548	49.8185	47.6665	0.956803	0.681002	14.449	51.1111
	27.1543	15.0585	14.7538	0.979765	0.554553	19.6517	51.6667
	49.5553	7.06074	4.11964	0.583457	0.142482	12.0341	51.7647
	31.4435	20.7379	20.3484	0.981219	0.659529	33.293	51.8519
	39.1767	31.5708	30.9546	0.980483	0.805856	31.273	51.8519
	75.2055	59.7316	57.8698	0.968832	0.794244	31.8944	51.8987
	49.248	31.9916	30.3593	0.948977	0.649602	32.8008	52.9412
	50.0603	31.3308	30.6942	0.979682	0.625862	33.985	52.9412
	54.9314	37.4766	35.6538	0.951361	0.682244	16.2106	53.1915
	62.6801	39.2087	38.1356	0.97263	0.625537	21.7804	53.3333
	44.3799	17.3814	16.1262	0.92779	0.39165	27.7194	53.4247
	66.2437	31.7427	30.9174	0.974	0.479181	29.2507	53.4247
	88.2378	55.5747	53.0608	0.954765	0.629829	31.2889	54.321
	38.3768	27.0134	26.4632	0.979635	0.703899	32.7871	54.321
	39.7014	26.3554	25.8744	0.98175	0.66384	32.8006	54.321
	89.4321	43.5953	42.6095	0.977389	0.487468	32.4451	54.321
	51.9453	40.039	38.3451	0.957693	0.770792	31.8465	54.321
	42.8722	31.4484	28.8428	0.917146	0.733537	30.1466	54.4304
	45.8347	28.7957	27.9534	0.970748	0.628251	24.7069	54.6875
	64.1708	39.6071	37.8852	0.956526	0.617213	28.7853	54.9296
	66.4307	26.3036	25.3291	0.962952	0.395956	24.9479	55.1282
	61.3236	7.92855	5.01147	0.632079	0.12929	35.5503	55.2941
	53.8114	25.4455	20.9964	0.825151	0.472865	32.5811	55.2941
	45.2991	34.915	33.9074	0.971142	0.770765	32.2095	55.5556
	27.567	6.68168	5.03086	0.752934	0.24238	27.4748	56.25
	38.6172	16.6269	15.0442	0.904811	0.430558	22.6865	56.4516
	59.9682	25.911	25.1257	0.969692	0.43208	34.1238	56.4706
	39.1582	29.8022	29.2815	0.982528	0.761073	25.3173	56.7164
	69.6861	49.3909	47.327	0.958213	0.708764	32.3556	56.7901
	47.013	30.7237	29.9999	0.976442	0.653515	32.1101	56.7901
	36.5256	24.8234	24.4058	0.983178	0.679616	33.0039	56.7901
	46.5309	36.6677	36.1285	0.985296	0.788028	31.9301	56.7901
	66.9839	7.60784	3.88025	0.510033	0.113577	7.95631	57.4468
	37.2326	21.5919	21.0416	0.974513	0.579919	32.4241	57.5
	41.5614	8.66951	5.83584	0.673145	0.208595	33.9136	57.6471
	64.8627	6.65792	2.17679	0.326948	0.102646	5.57478	57.6471
	74.435	46.6638	44.9236	0.962706	0.626907	22.9139	57.8125
	78.3857	51.1443	48.8549	0.955237	0.65247	37.3265	58.0247
	50.6739	36.7392	33.1	0.900944	0.725012	30.7084	58.0247
	53.7161	38.1328	37.4621	0.982413	0.709894	32.8792	58.0247
	74.7149	52.499	43.674	0.831902	0.702658	29.529	58.0247
	46.9801	25.0915	24.5011	0.976472	0.534087	31.8912	58.0247
	63.6155	49.3958	48.113	0.974029	0.776475	22.3625	58.3333
	62.9143	42.7425	41.1467	0.962665	0.679377	16.2956	58.3333
	41.6444	30.6223	30.0573	0.98155	0.735326	30.624	58.4416
	48.791	39.9783	39.3864	0.985196	0.819378	31.2092	58.75
	56.9538	32.4421	30.3351	0.935051	0.569622	39.3738	58.8235
	57.1603	41.0532	39.8639	0.971029	0.718213	32.567	59.2593
	61.772	46.013	43.7332	0.950455	0.744884	20.1209	59.6491
	57.5809	40.1448	37.7128	0.939419	0.69719	20.5839	59.6491
	54.2078	33.6983	32.524	0.965151	0.621651	31.6909	60.4938
	61.1731	32.5956	30.5299	0.936626	0.532842	30.1843	60.4938
	40.3518	31.1823	30.5371	0.979309	0.772762	32.8454	60.4938
	50.251	32.9342	30.0723	0.913104	0.655392	30.3637	60.4938
	57.4002	39.8927	37.3425	0.936072	0.694993	33.1147	61.1765
	28.3209	8.37682	6.70097	0.799942	0.295783	24.5467	61.4286
	49.893	32.9019	31.9934	0.972386	0.65945	32.5279	61.7284
	42.0676	32.8489	32.3332	0.984302	0.78086	32.3864	61.7284
	67.4855	42.3145	40.292	0.952203	0.627016	33.1512	61.7284
	53.2033	29.2817	28.7793	0.982843	0.550373	32.857	61.7284
	46.0689	31.4403	30.7436	0.977841	0.682463	32.9712	61.7284
	65.8878	33.4512	16.8794	0.504599	0.5077	14.1323	62.3529
	66.5049	19.5787	16.6205	0.848906	0.294396	32.7938	62.3529
	83.0647	51.4006	50.4965	0.98241	0.618802	27.2397	62.5
	49.1815	30.1764	29.0809	0.963697	0.613572	30.2517	62.8205
	88.3253	44.6346	42.7295	0.957317	0.505343	32.3138	62.963
	62.8999	45.1221	42.4002	0.939676	0.717364	31.525	62.963
	43.5254	32.7982	32.1969	0.981667	0.753542	32.2167	62.963
	37.9108	26.9842	26.4678	0.980864	0.711782	30.3996	62.963
	28.7691	13.9884	10.6729	0.762984	0.486231	21.3676	63.0769
	41.9795	27.3051	26.5592	0.972682	0.650438	30.0264	63.1579
	64.2402	37.248	35.3402	0.948782	0.579823	28.3746	63.5135
	86.2791	59.759	58.1359	0.97284	0.692624	32.2825	64.1975
	39.0049	7.85466	4.69931	0.598283	0.201376	33.9437	64.1975
	80.8405	50.9766	49.7972	0.976862	0.630583	26.8345	64.2857
	53.8621	31.2119	30.3303	0.971757	0.579477	35.6776	64.7059
	64.2188	42.0201	41.2244	0.981062	0.654327	32.4226	65.4321
	49.1197	29.184	28.5846	0.979458	0.594142	33.4431	65.4321
	46.4034	34.3348	33.4876	0.975328	0.739919	32.2052	66.25
	83.2145	55.7766	53.1664	0.953202	0.670275	31.442	66.6667
	40.5823	25.7698	25.0985	0.973952	0.634999	35.5364	67.0588
	51.6334	23.9364	23.368	0.976258	0.463583	36.4643	68.2353
	49.8878	33.6715	32.8794	0.976475	0.674945	31.9571	69.1358
	50.4344	21.8692	21.1813	0.968544	0.433617	31.6633	69.1358

## Sheet: 310
Test	59.0268	44.7212	39.6215	0.885968	0.757642	4.59587	4
	71.9067	27.6121	21.5246	0.779536	0.383999	4.21749	4.34783
	51.9573	31.1469	23.4296	0.75223	0.59947	1.51275	5.26316		310	16.8738	11.1103	10.8968	0.154862	0.166581	13.6827	19.4207
	59.3179	34.3741	26.5584	0.772628	0.579489	1.55677	5.55556		0.272506	50.2662	24.4177	21.0456	0.840514	0.488898	18.1964	41.8443
	64.3817	37.6481	24.7481	0.657355	0.584763	0.976219	5.55556		822	0.33569	0.455008	0.517772	0.184247	0.340727	0.751947	0.464117
	46.7932	26.3442	19.161	0.727335	0.562991	1.51047	5.55556			1.06088	1.00405	1.04177	0.929413	0.978348	1.25939	0.941497
	43.8672	30.2908	14.8801	0.491242	0.690511	0.491242	5.88235		0.272506	51.0468	24.4355	41.9917	1.71847	0.478687	422.796	39.4159	822
	51.3365	36.3286	17.9598	0.494372	0.707655	0.494372	5.88235
	46.1182	25.7796	13.35	0.517851	0.55899	0.517851	5.88235
	49.224	34.3832	17.0751	0.496613	0.698505	0.496613	5.88235
	110.769	34.6246	20.3775	0.588527	0.312585	0.588527	5.88235	310	822	0.33569	0.455008	0.517772
	49.1611	29.0996	19.0506	0.654669	0.591924	0.964071	6.25
	51.3145	13.5849	11.1685	0.822128	0.264738	6.79867	7.14286
	38.6632	10.536	5.27705	0.500859	0.272507	0.500859	7.14286			50.2662
	35.2476	7.96599	5.7217	0.718266	0.226001	1.57998	7.69231			16.8738
	38.8851	9.48125	4.97952	0.525196	0.243827	0.525196	7.69231		LowTail	16.5185
	122.974	39.0371	32.8815	0.842314	0.317443	3.30797	9.52381		HighTail	84.0139
	47.29	15.5036	14.1332	0.911611	0.327841	3.44865	10.5263		Low	0
	77.7161	24.5757	19.9376	0.811275	0.316224	3.24869	10.5263		High	6
	46.8531	29.3478	23.003	0.783806	0.626379	1.55108	10.5263		n	211
	42.8773	26.6059	20.4499	0.768622	0.620513	1.58383	11.1111			0
	63.2248	35.1564	23.8409	0.67814	0.556054	1.02755	11.1111			0.028436
	34.9151	15.9342	10.7076	0.67199	0.456369	1.01444	11.7647			0.028436
	30.4479	8.57612	5.36863	0.625997	0.281666	0.930493	11.7647
	51.9996	36.184	23.6346	0.653177	0.695852	1.00134	11.7647
	63.0089	36.7622	25.6959	0.698977	0.583445	1.04961	12.5
	113.917	46.7036	41.536	0.889352	0.40998	3.86023	13.0435
	25.9788	12.42	10.0156	0.806409	0.478083	2.01724	13.3333
	84.5991	24.2763	20.9818	0.864291	0.286957	4.79114	13.6364
	61.9312	35.2973	29.7119	0.841761	0.569945	2.40972	14.2857
	36.2319	15.7578	13.31	0.844662	0.434914	2.44831	14.2857
	46.9463	13.73	10.0032	0.728562	0.292462	3.62464	15
	39.6635	30.658	22.2436	0.725539	0.772953	1.48688	15.7895
	41.9113	13.6744	10.1761	0.744173	0.326271	1.99124	15.7895
	53.4486	38.7856	28.9551	0.746541	0.725663	1.48447	15.7895
	65.3661	27.2925	25.1787	0.922548	0.417534	7.61463	16.6667
	35.5858	24.9767	21.9582	0.879148	0.701871	4.62961	16.6667
	41.135	24.1723	18.9283	0.783057	0.587633	1.996	16.6667
	63.3839	28.4665	22.0167	0.773424	0.449113	2.98012	18.1818
	64.8549	12.7573	11.4184	0.895047	0.196705	3.47966	19.0476
	73.2242	27.366	20.6029	0.752867	0.373728	1.96893	20
	51.9379	37.1877	34.0347	0.915214	0.716003	7.43052	20
	86.1974	33.959	28.6324	0.843145	0.393968	3.91279	21.7391
	37.169	9.60016	7.71564	0.8037	0.258284	3.52732	22.7273
	61.4843	33.1619	27.3929	0.826034	0.539355	2.59293	23.8095
	71.8512	35.8738	29.8188	0.831215	0.499279	2.48642	23.8095
	41.3134	28.1888	25.5284	0.905623	0.682316	4.99691	24
	71.7055	20.6164	18.7917	0.911495	0.287515	4.79762	24
	47.5536	18.7461	16.9562	0.904521	0.39421	1.5308	25
	26.2708	14.9363	13.4593	0.901115	0.568549	4.03795	26.087
	44.0278	23.167	19.7074	0.850667	0.526191	3.36044	26.087
	59.7747	31.9045	27.719	0.86881	0.533747	3.45679	26.087
	26.4388	6.62643	5.77242	0.87112	0.250632	2.75098	26.3158
	73.2767	25.7993	23.3223	0.903991	0.352081	13.8698	28.2051
	34.941	29.3093	27.2378	0.929325	0.838823	6.60798	28.5714
	45.8028	17.4194	14.6106	0.838757	0.380312	6.74067	29.6296
	34.2614	13.569	12.4925	0.920667	0.396043	12.5557	30
	34.3263	15.0873	13.3734	0.886403	0.439526	4.7609	30.4348
	79.7181	27.2108	25.9731	0.954514	0.341337	9.68402	30.5556
	42.0768	23.3745	22.5058	0.962837	0.555519	15.102	31.8182
	37.4263	24.5456	22.3829	0.911889	0.655837	4.90323	32
	62.0059	15.8399	13.8523	0.874521	0.255457	5.72943	32.1429
	74.5348	27.0002	21.1162	0.782075	0.36225	5.29014	33.3333
	105.227	11.6214	3.45524	0.297317	0.110441	4.29303	33.3333
	75.9028	47.5385	41.3425	0.869664	0.626307	11.8198	34.0909
	33.6934	20.7644	19.936	0.960106	0.616275	15.371	34.0909
	36.9326	14.692	12.422	0.845497	0.397806	13.7836	34.1463
	79.7286	13.4262	9.6698	0.720217	0.168399	16.6099	34.7222
	52.9667	16.5061	8.06284	0.488478	0.311631	14.4485	35
	49.8642	19.9623	16.2003	0.811548	0.400333	13.5362	35
	39.1544	21.2222	19.4889	0.91833	0.542012	6.46231	35.7143
	56.3337	12.893	11.709	0.908168	0.228869	11.0239	35.8974
	62.8091	18.2796	16.1116	0.881398	0.291034	13.3653	36.3636
	67.6722	48.3318	45.0402	0.931895	0.714206	9.67906	36.3636
	71.9853	26.6228	18.5557	0.696983	0.369837	25.8631	36.6197
	58.0599	27.9758	22.3209	0.797864	0.481844	33.1124	37.6344
	55.4299	39.9157	38.4268	0.962699	0.720111	14.8675	37.7778
	76.5293	57.7048	55.7755	0.966566	0.754022	12.9254	38.0952
	72.2643	21.0908	14.4243	0.683913	0.291856	31.335	38.1579
	48.9857	30.1662	28.0503	0.929858	0.615817	11.9194	38.4615
	29.2365	18.0606	17.4625	0.966885	0.617741	22.2996	38.4615
	68.7191	10.2752	5.73487	0.558126	0.149525	11.4243	38.4615
	52.2585	20.6075	11.146	0.540871	0.394339	10.7867	38.6364
	39.2619	24.0706	22.5428	0.936532	0.613076	8.85125	38.7097
	40.0464	26.2173	25.106	0.957611	0.654675	12.7954	39.0244
	41.5724	26.0948	25.1153	0.962464	0.627695	16.7116	39.5833
	66.7569	36.4378	33.9934	0.932914	0.545829	9.90286	40
	39.8883	30.404	28.9539	0.952305	0.762228	10.071	40
	36.3235	10.8045	10.28	0.95145	0.297452	16.5639	40.4255
	46.3152	23.1445	21.3155	0.920972	0.499718	5.81109	40.7407
	36.5779	10.8055	9.45198	0.874737	0.295411	13.0556	41.0256
	43.7803	20.2922	19.1598	0.944196	0.463501	13.4718	41.0256
	38.059	23.5562	22.75	0.965776	0.61894	19.1462	41.1765
	42.8003	20.9632	19.9526	0.951794	0.48979	12.5347	41.4634
	56.4115	24.896	23.1227	0.928772	0.441329	10.4554	41.6667
	50.7689	36.0651	34.5647	0.958397	0.710379	12.9408	42.5
	45.4981	17.9666	14.2195	0.791441	0.394886	15.7998	42.5532
	46.5043	21.0373	19.0978	0.907808	0.452373	7.84776	42.8571
	54.7961	33.0864	30.8126	0.931274	0.60381	16.5788	42.8571
	43.6138	12.982	4.32978	0.333522	0.297658	13.1746	43.0233
	37.9984	8.32161	4.47932	0.538275	0.218999	16.6172	43.0769
	43.6416	7.25097	5.79763	0.799565	0.166148	19.8333	43.1373
	29.8844	9.08368	8.38805	0.923419	0.303961	7.93717	43.3333
	48.3989	8.94374	5.31851	0.594663	0.184792	15.0552	43.3962
	45.5179	29.2543	24.989	0.8542	0.642699	15.2105	43.75
	78.4916	20.7393	19.5009	0.940288	0.264223	10.7712	44.4444
	35.6173	15.1979	14.2402	0.936984	0.426702	10.1117	44.4444
	62.3034	44.4374	42.9522	0.966579	0.713242	14.5578	45.6522
	33.9094	17.573	16.5948	0.944336	0.518233	10.4989	45.9459
	53.9234	32.6679	31.7243	0.971116	0.60582	38.7382	46.2366
	52.7094	36.3276	35.4577	0.976054	0.689205	42.3703	46.3158
	58.195	38.4391	36.9915	0.962341	0.660522	14.1593	46.3415
	36.2347	20.3505	19.2709	0.946952	0.561628	8.37107	46.6667
	58.8895	36.4786	34.9414	0.957862	0.619441	29.5911	47.1429
	33.1896	15.4089	4.49837	0.291933	0.464268	10.9401	47.2222
	38.6505	28.3436	27.9333	0.985523	0.733332	38.6121	48.3871
	36.9967	14.4515	7.09853	0.491198	0.390615	19.4747	48.4375
	38.0782	14.8903	13.4591	0.903883	0.391047	29.4921	48.5294
	63.605	26.7125	23.9873	0.897981	0.419975	13.7665	48.7805
	55.6512	29.7288	27.9135	0.938937	0.534199	13.0884	48.8372
	30.2842	18.0197	17.5423	0.973506	0.595018	15.1935	48.9362
	43.9011	9.06241	6.24802	0.689443	0.206428	26.7753	49.2537
	48.7569	34.4299	33.0196	0.959039	0.706155	25.0639	49.2754
	47.6827	12.3403	11.155	0.903951	0.2588	15.8134	50
	42.5839	27.6698	26.3862	0.953609	0.649772	11.5744	50
	26.874	16.7227	16.3717	0.979012	0.622265	41.1096	51.1905
	59.3798	38.556	36.8428	0.955566	0.649312	11.3578	51.282
	63.6472	6.79408	2.94891	0.43404	0.106746	11.9139	51.4286
	47.2529	18.0657	17.2144	0.952877	0.382319	31.0067	51.5152
	32.4227	24.9148	24.5241	0.98432	0.768437	37.8794	51.6854
	66.9548	44.7949	42.0947	0.939722	0.669032	30.3802	51.9481
	43.8685	17.8439	17.4888	0.980105	0.406758	24.0172	52.3809
	53.9998	31.1332	21.393	0.687143	0.576543	29.6763	52.5
	31.228	16.4457	16.0188	0.974039	0.526634	38.5376	52.7473
	62.2958	17.8799	13.6337	0.762514	0.287016	20.2481	53.4247
	62.9711	42.365	40.1804	0.948434	0.672769	13.3209	53.4884
	59.9206	23.601	17.4219	0.738188	0.393871	17.6632	54
	33.3768	12.288	11.7953	0.959903	0.368161	43.8482	54.023
	36.5787	9.88937	6.96232	0.704021	0.270359	11.5517	54.1667
	37.0499	12.6824	11.7522	0.926656	0.342305	12.7568	54.5455
	45.6506	20.8067	19.8871	0.955806	0.455781	25.6612	54.9296
	61.3475	44.7051	42.5777	0.952411	0.72872	30.7095	54.9451
	35.9081	14.9131	10.8451	0.72722	0.415314	38.1615	55.0562
	62.1585	28.1314	20.2019	0.718124	0.452576	35.7844	55.6818
	54.214	35.4541	34.4549	0.971817	0.653966	27.2177	55.8824
	61.2839	38.0493	37.3755	0.982293	0.620869	38.3475	55.914
	40.3586	22.2157	21.5567	0.97034	0.550457	19.8395	56.1403
	67.1439	11.3284	8.83131	0.779569	0.168719	12.4519	56.25
	27.119	13.5274	12.8408	0.949238	0.498817	40.9469	56.4706
	30.5176	9.34878	7.62636	0.815759	0.30634	21.6501	56.8966
	21.5023	12.1479	11.964	0.984864	0.564955	37.9829	56.9767
	67.5772	39.4014	35.6816	0.905593	0.583058	36.9383	56.9892
	35.0569	7.61135	2.35915	0.309952	0.217114	10.6181	57.3333
	71.9706	32.8311	29.6907	0.904349	0.456173	18.1197	57.6271
	61.7077	38.1463	35.4943	0.930476	0.618178	39.5637	57.8947
	62.4115	35.0285	28.5215	0.814238	0.561251	33.7173	57.9545
	54.1626	39.291	34.9656	0.889913	0.725427	36.5839	58.0645
	23.6349	16.3254	15.744	0.964389	0.690733	39.5405	58.1395
	38.9507	18.108	17.5968	0.971768	0.464896	13.8812	58.1395
	57.464	30.8669	29.601	0.958989	0.537151	15.9803	58.3333
	46.504	32.5059	29.5585	0.909329	0.698991	34.9286	58.427
	56.1348	30.4772	26.1743	0.858815	0.542929	20.7379	58.9041
	51.3521	30.9957	29.8253	0.962238	0.603592	27.2134	59.0909
	59.9235	36.7257	36.1029	0.983041	0.612876	38.4163	59.3407
	22.7043	11.3396	11.0698	0.976211	0.499447	37.6586	59.5506
	29.2753	10.3389	6.38139	0.617218	0.353162	11.6396	59.5745
	42.6842	21.4864	20.7989	0.968001	0.503382	25.1603	59.7015
	76.5957	53.2829	51.8927	0.973909	0.695639	27.4593	59.7222
	41.617	31.7279	31.1571	0.982009	0.762379	39.1618	59.7826
	77.819	37.6438	30.8349	0.819121	0.483736	32.4631	59.7826
	35.3361	6.60649	3.87891	0.587137	0.186961	37.9846	60
	47.3817	31.4511	30.9558	0.984252	0.663782	38.3792	60.2151
	52.0641	25.9933	24.5234	0.943448	0.499256	39.08	60.2151
	35.2445	22.5974	22.0053	0.973797	0.64116	38.0004	60.2273
	72.8011	49.7064	45.7103	0.919606	0.68277	17.7653	60.3774
	27.2047	6.86479	5.11082	0.744497	0.252339	42.6028	60.4938
	48.1346	32.0123	30.4747	0.951968	0.665058	26.6535	60.5634
	48.2863	24.3193	21.5681	0.886873	0.503648	36.2565	60.6742
	65.3667	45.8236	42.1945	0.920804	0.701023	36.6616	60.8696
	23.4773	6.67265	6.28113	0.941325	0.284218	41.0179	60.9195
	41.3731	17.104	15.3846	0.899472	0.41341	36.3277	61.3636
	54.6849	26.3186	25.7851	0.97973	0.481277	39.2337	61.9565
	50.045	33.2508	32.2533	0.970002	0.664418	40.0727	62.3656
	36.7328	11.794	5.5045	0.466719	0.321075	19.5885	62.7907
	28.2211	6.74992	4.18265	0.61966	0.23918	27.0304	62.8571
	27.8656	18.4346	18.0721	0.980334	0.661554	34.0902	63.8554
	58.2638	26.446	25.2101	0.953264	0.453902	29.1997	64.1026
	40.3318	17.7586	8.47228	0.477082	0.440311	26.6657	64.4444
	44.5014	17.1418	14.823	0.864726	0.385197	45.5171	64.5161
	65.3724	44.7179	41.436	0.926608	0.684049	37.2229	64.5161
	33.2144	19.306	17.6465	0.914042	0.581254	19.6668	64.8148
	38.4896	9.2637	5.09283	0.549762	0.240681	28.6103	64.8352
	39.3142	24.325	21.6243	0.888972	0.618733	37.7277	64.8352
	19.6299	7.64231	7.4322	0.972508	0.389319	39.357	65.1163
	42.1198	26.1189	24.9499	0.95524	0.62011	23.6673	65.6716
	53.9435	24.4699	21.9097	0.895372	0.453622	35.7324	66.6667
	30.7146	11.1779	9.73861	0.871241	0.363927	25.1053	66.6667
	63.1139	35.7262	34.7434	0.97249	0.566059	25.9864	66.6667
	38.4524	15.7904	15.3405	0.971508	0.410648	42.2282	67.0455
	43.2754	14.3264	13.2209	0.922832	0.331053	21.6423	67.2727
	51.739	32.2046	31.5296	0.97904	0.622443	37.6094	67.3913
	67.3006	41.2107	39.971	0.96992	0.612337	37.1039	68.8172
	39.0045	26.7076	25.5741	0.957561	0.684731	39.9715	68.8889
	35.8149	19.8104	16.441	0.829918	0.553135	36.0702	69.3182
	63.5988	36.7736	33.4431	0.909434	0.578212	37.2274	69.4737
	57.8267	39.2544	37.8931	0.965322	0.678828	37.505	69.5652
	33.357	18.3808	17.2884	0.940565	0.551033	38.5479	70
	69.6329	45.3271	42.7045	0.94214	0.650944	35.4773	72.3404
	36.0216	10.8552	9.84761	0.907177	0.301353	20.6395	72.7273
	29.8008	11.538	11.2032	0.970984	0.387171	38.0125	73.75
	55.1691	27.7668	26.9885	0.971969	0.503304	31.7378	75.6757

## Sheet: 311
Test	58.2731	35.083	25.842	0.736597	0.602044	1.44784	5.26316
	91.2055	40.5356	18.7592	0.462782	0.444443	0.462782	5.88235
	78.6191	47.6058	44.4116	0.932903	0.605525	8.63289	6.06061		311	18.1653	13.115	12.9245	0.14354	0.166781	15.6072	18.7254
	106.689	41.3634	16.7161	0.404127	0.3877	0.404127	6.25		0.299283	56.6949	30.4943	27.094	0.870013	0.535715	21.6821	45.0019
	72.6609	49.2717	39.2731	0.797073	0.678105	1.99122	10		558	0.320405	0.430081	0.477024	0.164987	0.311324	0.71982	0.416103
	79.5239	29.933	20.2149	0.675341	0.376402	0.94192	11.1111			1.05815	0.975599	0.97883	0.933674	0.940263	1.13614	0.900037
	51.3858	21.4155	13.9177	0.649888	0.416759	1.01469	11.1111		0.299283	56.8908	30.7732	39.8982	1.29653	0.540916	619.24	42.5766	558
	83.145	18.2931	10.473	0.572513	0.220014	0.885711	11.7647
	63.5378	47.6846	41.9437	0.879607	0.750491	3.53746	13.0435
	49.7463	11.2355	7.17695	0.638773	0.225857	3.88789	13.6364
	76.5864	20.8616	15.6351	0.749471	0.272393	2.54526	13.6364	311	558	0.320405	0.430081	0.477024
	26.4919	16.7265	12.6765	0.757868	0.631384	1.53682	14.2857
	67.3231	53.2256	45.5425	0.855649	0.7906	2.97946	14.2857
	38.7508	12.0867	9.06285	0.749819	0.311908	1.50081	14.2857			56.6949
	54.2431	35.164	28.0187	0.7968	0.648267	1.96747	15			18.1653
	72.7518	31.3837	24.9267	0.794256	0.43138	1.97289	15		LowTail	20.3643
	102.882	62.3695	48.9761	0.785257	0.606225	2.00144	15		HighTail	93.0255
	85.4612	45.0725	33.939	0.752987	0.527402	1.53019	15.7895		Low	1
	81.7264	37.4137	34.5356	0.923073	0.457793	6.74636	16.6667		High	5
	67.3111	31.8021	26.903	0.845951	0.472465	3.75057	17.3913		n	158
	47.4754	29.2098	23.1654	0.793067	0.615262	2.06607	17.6471			0.00632911
	61.8943	16.1152	12.3287	0.765034	0.260367	1.54166	17.6471			0.0316456
	32.4237	6.41482	5.16957	0.805879	0.197844	1.82303	19.0476			0.0379747
	94.1192	43.5987	34.0391	0.780735	0.463229	2.10255	20
	68.339	48.9172	44.6715	0.913206	0.715801	6.81411	20.6897
	89.9729	25.7262	20.4039	0.79312	0.285932	3.43478	21.7391
	59.5715	36.8057	30.6469	0.832667	0.617841	2.51862	23.8095
	18.0947	6.27703	4.92909	0.785259	0.346898	3.51769	23.8095
	70.398	45.4638	41.5019	0.912856	0.645811	5.11837	24
	53.5359	6.40744	3.89048	0.607182	0.119685	3.59787	24
	67.372	34.1259	31.412	0.920474	0.50653	6.56278	24.1379
	65.0751	34.7856	27.5784	0.792811	0.534545	7.91538	25
	55.7029	25.0552	20.5267	0.819258	0.449801	3.53718	25
	64.654	35.373	32.6279	0.922396	0.547112	7.18142	25.8065
	53.7036	27.532	25.5546	0.928178	0.512666	6.82536	27.5862
	87.4753	44.4351	40.3439	0.907928	0.507973	7.13215	27.5862
	39.3329	6.81271	6.43111	0.943986	0.173206	8.27492	28.125
	46.731	34.1653	30.2613	0.885733	0.731105	3.9774	29.1667
	44.9242	35.5926	33.331	0.936459	0.792281	12.322	29.2683
	67.7209	44.6049	40.7854	0.914371	0.658658	5.50679	29.6296
	49.7446	27.807	23.0951	0.83055	0.558995	3.50432	30.4348
	50.6413	29.1216	26.9909	0.926834	0.575057	10.2529	30.5556
	27.9018	14.3387	11.5251	0.803775	0.513899	5.70746	30.7692
	61.2869	35.859	33.1657	0.924893	0.5851	5.8487	30.7692
	83.2258	29.75	11.2851	0.379331	0.357461	7.24469	31.1111
	89.3928	40.4208	35.87	0.887412	0.452171	4.41268	32
	44.9519	31.3002	29.5246	0.943273	0.696304	10.0435	34.2857
	31.0382	11.9106	5.15326	0.43266	0.383742	12.0764	34.5238
	39.2585	21.6979	19.7308	0.909341	0.552694	14.0244	35.2941
	108.488	44.4499	42.4025	0.95394	0.409721	8.50554	35.2941
	52.4072	22.5965	20.6386	0.913356	0.431171	13.0217	35.8974
	55.2344	43.3831	41.1021	0.947422	0.785437	10.1733	36.1111
	44.5743	31.2774	29.9242	0.956737	0.701691	11.5678	37.8378
	41.8267	25.2975	24.2486	0.958536	0.604817	14.3199	39.5349
	30.5778	7.05168	6.6983	0.949888	0.230614	7.32402	40
	65.8005	36.5434	34.2838	0.938166	0.555367	11.9849	40.4762
	62.8999	47.7191	46.0665	0.965368	0.758653	14.6452	40.9091
	57.1792	38.9274	37.2262	0.956298	0.680796	11.7347	41.0256
	57.1878	22.1109	20.615	0.932344	0.386637	9.37262	41.1765
	79.1467	30.9838	29.1125	0.939606	0.391473	16.9252	41.6667
	56.3769	29.8531	28.3383	0.949256	0.529528	12.6009	42.1053
	52.1137	30.8724	28.6032	0.926497	0.592405	6.08013	42.3077
	57.831	31.9317	30.8608	0.966462	0.552155	43.5437	43.617
	43.6156	31.3137	30.2949	0.967464	0.717947	13.7621	43.9024
	44.2875	21.4824	19.8218	0.922701	0.485066	7.45198	44.8276
	75.5507	21.6378	18.5284	0.856297	0.286401	8.81498	45.1613
	30.4163	7.09685	3.54743	0.499859	0.233324	21.3742	45.8824
	77.1162	39.282	37.4307	0.952872	0.509387	36.312	45.977
	63.0499	48.1191	46.86	0.973832	0.763191	39.3107	46.3158
	47.5009	34.7743	34.1974	0.98341	0.732077	36.7033	46.5116
	32.9276	6.25951	4.32434	0.690843	0.190099	7.35087	46.5116
	52.435	36.047	34.9621	0.969905	0.68746	26.1402	46.9697
	78.6121	37.7067	17.8431	0.473207	0.479655	18.4992	47.7273
	66.5713	33.9184	31.5879	0.931289	0.509505	8.79129	48.4848
	65.0441	12.6113	10.9372	0.867251	0.193888	17.0058	48.4848
	42.5649	30.2768	28.5228	0.942068	0.711308	43.2814	48.8889
	73.9263	31.2779	24.0028	0.767403	0.423096	30.2152	49.4737
	37.0885	24.9651	24.4878	0.98088	0.673122	44.558	50
	52.9495	35.7109	34.4938	0.965917	0.674433	15.1224	50
	50.3817	24.8933	21.7507	0.873758	0.494094	42.1294	50
	34.1192	16.897	16.4331	0.97254	0.495236	38.8926	50
	56.696	31.2367	30.1987	0.966771	0.55095	20.3951	50
	70.7061	46.2916	44.6053	0.963573	0.654705	12.6182	50
	53.1042	35.1993	34.0798	0.968196	0.662834	17.5035	50.9804
	75.3752	51.776	50.9159	0.983387	0.686911	38.1363	51.0638
	68.3346	49.7757	48.3903	0.972167	0.72841	20.3615	51.7241
	72.743	56.0809	54.983	0.980423	0.770946	30.3989	51.9481
	65.6422	37.1294	32.1664	0.866333	0.565634	34.8969	52.1277
	43.2044	20.8666	17.8394	0.854929	0.482973	51.7528	52.2222
	80.4845	52.5749	50.4809	0.96017	0.65323	28.3665	53.3333
	59.4901	40.2001	38.6351	0.96107	0.675744	22.7447	53.3333
	55.7103	15.0825	11.5982	0.768984	0.27073	9.06263	53.5714
	45.8658	28.1338	27.3717	0.972913	0.613393	39.6121	53.7634
	60.6263	38.7492	37.7216	0.973482	0.639148	39.4188	54.2553
	75.994	55.954	51.7863	0.925515	0.736295	36.6308	54.7368
	22.5275	7.13724	5.51823	0.77316	0.316823	54.4143	55
	82.0218	47.6632	45.5476	0.955614	0.581104	16.1251	55.102
	44.9002	33.7692	30.9741	0.917229	0.752095	37.7942	55.3192
	53.6229	32.7	22.1536	0.677479	0.609815	26.7065	55.4348
	49.0979	31.0792	29.4589	0.947866	0.633004	15.5035	55.5556
	52.0509	28.1694	25.3382	0.899493	0.54119	32.2017	55.914
	50.0878	32.7483	30.052	0.917667	0.653818	32.4283	56.0976
	64.1113	39.4753	37.958	0.961562	0.615731	14.8894	56.8182
	65.838	51.2566	50.2878	0.981099	0.778526	38.7221	56.8421
	56.1822	43.7189	43.0077	0.983732	0.778164	40.5496	57.4468
	39.3794	26.9303	26.3237	0.977474	0.683867	38.5672	57.4468
	42.1908	11.6473	7.45188	0.639795	0.276062	33.4988	57.6087
	50.8617	29.8592	28.5527	0.956244	0.587067	39.4193	57.6087
	48.9372	35.2649	34.1901	0.969522	0.720616	39.0276	57.8947
	49.6673	26.2841	25.5244	0.971096	0.529204	39.8971	57.8947
	51.9768	32.8534	26.0126	0.791779	0.632078	29.9543	58.0645
	65.6509	49.2259	48.2752	0.980688	0.749813	40.1234	58.3333
	68.3705	47.2918	45.7648	0.967711	0.691699	16.2875	58.3333
	45.7362	30.128	23.8244	0.790773	0.658733	33.2861	58.9474
	54.0416	36.8107	35.134	0.954451	0.681155	36.1793	59.5745
	52.3368	24.084	23.4544	0.973859	0.460173	41.6355	59.5745
	64.974	42.9992	41.8137	0.972428	0.661791	40.5429	59.5745
	66.2828	44.1694	42.5977	0.964415	0.666379	23.3092	59.7015
	45.1523	28.7148	27.7815	0.967497	0.635954	42.8544	59.7826
	51.0759	33.7872	30.341	0.898002	0.661511	35.9755	60
	70.9406	46.4942	43.9776	0.945873	0.655396	39.7156	60.4167
	75.0231	49.389	46.6813	0.945175	0.658318	37.7714	60.6383
	42.8514	32.3127	31.1079	0.962714	0.754063	20.4681	60.7143
	84.926	40.4914	39.3461	0.971715	0.476785	25.0208	60.9375
	41.4876	26.6778	21.9164	0.821523	0.64303	34.6688	61.0526
	102.86	9.76716	1.9556	0.200222	0.0949554	3.20554	61.5385
	40.1116	17.9929	15.4828	0.860499	0.44857	27.9322	62.1053
	51.7106	28.7128	27.9672	0.974035	0.555258	37.5151	62.3656
	47.777	16.998	16.327	0.960529	0.355777	32.6788	62.5
	49.1804	9.08308	7.7895	0.857583	0.184689	22.5832	62.7451
	61.7176	35.7703	33.4344	0.934695	0.579581	26.3318	63.1579
	51.6258	27.3932	22.9255	0.836907	0.53061	37.2324	63.3333
	45.6543	34.6497	33.1186	0.955811	0.758959	38.4943	63.4409
	43.8241	6.75248	2.99816	0.444008	0.154081	18.8811	63.5135
	62.7229	38.2368	20.8417	0.545069	0.609614	24.8282	63.5417
	36.752	19.0403	18.2576	0.958889	0.518076	19.287	63.8298
	62.9831	38.9807	38.1764	0.979365	0.618908	41.7313	63.8298
	23.9062	15.4757	14.8132	0.95719	0.64735	39.606	63.9535
	23.6498	8.97134	8.44235	0.941036	0.37934	56.7609	64.1975
	34.7713	24.2207	23.8748	0.985719	0.696571	38.3629	64.5161
	55.9591	34.225	32.36	0.945508	0.611607	39.3883	64.5833
	38.1483	16.2119	15.4003	0.949938	0.424971	39.837	64.8936
	52.833	29.7715	29.1808	0.980162	0.563501	38.9313	64.8936
	44.27	26.6684	26.1807	0.981711	0.602403	39.3976	65.2632
	43.4663	27.0134	25.9444	0.960426	0.621479	32.5603	65.4321
	32.4719	19.9669	19.5515	0.979196	0.614898	40.6191	66.6667
	25.6292	11.1237	9.90142	0.890116	0.434026	42.0669	67.0588
	35.838	18.5923	18.0206	0.969255	0.518787	40.6117	67.3684
	49.5958	14.5424	13.5603	0.932469	0.293218	42.0324	68.8172
	82.8276	55.9068	52.5528	0.940006	0.674978	37.9002	69.1489
	40.6827	16.3184	15.0802	0.924119	0.401115	41.334	69.6629
	84.6367	55.7638	53.3149	0.956084	0.658862	39.0396	70.5263
	30.3692	13.2775	12.862	0.968703	0.437204	41.4828	71.9101
	25.7326	9.58772	9.08393	0.947454	0.37259	37.3619	72.7273
	50.3403	30.9128	30.418	0.983994	0.614077	29.6377	73.6111
	43.5543	6.37624	4.29598	0.673748	0.146398	32.8732	76.5957
	49.6379	28.4855	27.2612	0.957023	0.573865	34.2516	76.6234
	32.1971	13.7106	13.3024	0.970227	0.425834	39.4435	77.2727

## Sheet: 313
Test	46.3841	30.0091	23.9917	0.79948	0.64697	2.00782	5
	49.2121	35.3082	28.4387	0.805442	0.717469	1.99588	5
	52.2513	36.5632	24.4572	0.668902	0.699756	0.994409	5.55556		313	14.9887	12.0841	12.288	0.142483	0.168162	13.9988	15.3142
	40.2317	31.2807	15.804	0.505231	0.777515	0.505231	5.88235		0.482524	52.6391	33.1084	30.2029	0.88948	0.630161	24.1085	46.1614
	55.0758	19.4011	8.54951	0.440671	0.352262	0.440671	5.88235		394.5	0.284745	0.364987	0.406849	0.160186	0.266855	0.58066	0.331754
	30.7798	18.0903	9.12655	0.504499	0.587733	0.504499	5.88235			1.05015	0.976595	0.951066	0.940858	0.936166	0.931258	0.941693
	62.7469	26.6425	19.9933	0.750429	0.424602	1.51775	10.5263		0.534392	55.5206	34.0074	48.4141	1.42363	0.612519	743.037	41.301	378
	56.9936	34.7089	26.5381	0.764591	0.608997	1.39438	10.5263		0.430657	51.612	31.8478	37.1535	1.1666	0.617061	776.18	46.4924	411
	101.386	52.6504	38.4346	0.729996	0.519309	1.47124	10.5263
	59.3222	15.9025	9.6762	0.608471	0.268069	2.09992	10.5263
	79.7691	33.5441	22.657	0.67544	0.420515	1.04148	11.1111	313	394.5	0.284745	0.364987	0.406849
	36.2665	18.8227	12.2838	0.652608	0.51901	0.993263	11.7647
	74.9791	47.6739	44.1936	0.926999	0.635829	7.70895	12.9032
	28.2696	9.28935	6.23097	0.670765	0.328598	0.936716	13.3333			52.6391
	48.4562	36.4574	31.0646	0.852079	0.752378	2.99243	13.6364			14.9887
	73.3065	36.9668	30.7157	0.830901	0.504276	2.47863	14.2857		LowTail	22.6617
	78.0383	54.5109	43.5708	0.799304	0.698515	1.98711	15		HighTail	82.6165
	43.4685	20.5292	15.5985	0.759822	0.472277	2.07641	15		Low	4
	51.7266	45.9735	41.5266	0.903272	0.888779	5.06236	15.3846		High	9
	27.2028	6.60899	5.89671	0.892225	0.242953	7.01767	15.625		n	359
	81.2096	33.8968	24.555	0.724405	0.417398	1.46237	15.7895			0.0111421
	41.6761	32.6025	25.2787	0.77536	0.782283	1.51897	15.7895			0.0250696
	43.1756	34.9274	30.9435	0.885939	0.808961	3.97142	16.6667			0.0362117
	56.2844	25.3369	18.6955	0.737876	0.450159	1.39263	16.6667
	48.023	12.038	9.61252	0.798512	0.250672	2.47009	16.6667
	48.8076	48.3747	41.5769	0.859477	0.991131	3.56228	17.3913
	50.1251	37.4891	31.858	0.849795	0.74791	2.92998	18.1818
	50.6855	35.6897	31.8198	0.891569	0.70414	5.62997	18.5185
	47.5477	31.8485	29.3082	0.920238	0.669822	6.01441	18.5185
	37.227	14.239	12.127	0.85167	0.382492	2.47193	19.0476
	34.911	30.3495	27.8062	0.916199	0.869339	5.09366	19.0476
	58.0905	44.0521	36.4985	0.82853	0.758335	2.50598	19.0476
	73.5171	50.1121	44.4284	0.886579	0.68164	7.00713	19.3548
	69.1505	54.21	51.2498	0.945393	0.783943	9.64554	20
	44.2608	9.79639	8.32201	0.849498	0.221333	1.27142	20
	45.4009	35.0757	28.1046	0.801256	0.772576	1.99134	21.0526
	59.6746	45.6877	40.4936	0.886311	0.765615	3.49507	21.7391
	44.3492	35.5227	33.2794	0.936848	0.800977	8.07873	21.875
	41.594	36.4648	34.6607	0.950523	0.876684	9.69966	22.8571
	53.8084	45.6427	43.3351	0.949442	0.848245	10.6174	22.8571
	84.7991	8.07491	4.37327	0.541587	0.095224	2.59402	23.0769
	46.3588	28.2194	26.1975	0.928351	0.608718	7.13281	23.3333
	57.6669	40.7784	37.6007	0.922074	0.707138	6.48462	24.1379
	56.243	52.9503	50.6743	0.957016	0.941456	11.5802	25.641
	70.5636	52.2467	48.1173	0.920965	0.740419	7.64423	25.8065
	73.8666	58.1097	54.9573	0.94575	0.786685	15.0044	26.087
	38.5892	19.777	17.8709	0.903622	0.512502	14.1057	26.8293
	60.1445	35.3436	30.0746	0.85092	0.587646	4.63436	26.9231
	108.068	71.3006	66.8815	0.938021	0.659775	8.524	27.2727
	57.0966	39.4703	34.5893	0.876336	0.69129	3.46515	27.2727
	39.7325	8.70214	8.22351	0.944998	0.219018	4.5542	27.5862
	45.4281	35.0553	32.2823	0.920896	0.771664	6.05208	28.5714
	29.6353	26.6926	23.9464	0.897119	0.900704	38.3184	28.7234
	59.6516	35.1497	31.5086	0.896414	0.58925	5.02139	29.1667
	53.3702	33.2839	31.7105	0.952728	0.623641	10.6086	29.2683
	54.0782	29.5612	27.2098	0.920458	0.546638	5.25003	29.6296
	71.5657	50.5347	44.038	0.87144	0.70613	3.48813	30.4348
	73.921	27.7546	25.2799	0.910837	0.375463	8.31492	31.4286
	57.7391	48.113	46.4218	0.964849	0.833282	10.8789	31.5789
	54.8713	12.4428	10.2321	0.822332	0.226764	3.21404	31.8182
	66.6715	46.4118	41.483	0.893803	0.696127	4.51167	32
	51.9236	33.8573	31.771	0.938382	0.652059	9.05181	32.3529
	64.8788	44.109	42.0142	0.952508	0.679868	10.3877	32.4324
	75.3805	37.0552	32.76	0.884087	0.491575	3.96235	33.3333
	31.6641	24.0816	21.9902	0.913154	0.760535	4.98377	33.3333
	44.3	13.474	5.82074	0.432	0.304153	13.9312	33.8235
	67.4402	52.2795	48.9794	0.936876	0.775197	17.0412	34
	43.2578	36.4312	35.2009	0.96623	0.842187	15.598	34.0426
	57.106	46.6458	44.1142	0.945727	0.816828	9.50303	34.2857
	49.2103	44.4102	43.3463	0.976043	0.902458	41.0284	34.4086
	50.2001	40.3155	38.7877	0.962105	0.803096	15.2768	34.7826
	49.8227	37.6695	35.5609	0.944024	0.75607	12.0996	35
	45.3173	31.1778	27.3411	0.87694	0.68799	3.53203	35
	48.4226	20.9049	9.95228	0.476073	0.431719	6.6581	35.2941
	46.8061	35.9822	34.7709	0.966336	0.76875	16.2168	35.4167
	51.716	30.1502	23.9329	0.79379	0.582996	30.2306	35.4839
	61.2965	44.458	40.6439	0.914207	0.725296	6.0321	35.7143
	39.6901	26.7609	26.0957	0.975142	0.674248	27.8352	35.7143
	65.0679	46.3307	43.7086	0.943406	0.712036	8.59751	36.3636
	37.1019	24.9261	23.6431	0.948529	0.671828	8.59606	36.3636
	60.9343	39.9022	36.9781	0.926719	0.65484	7.80855	36.3636
	47.7783	35.7437	34.9873	0.978837	0.748116	39.6524	36.6667
	62.1342	50.1883	46.555	0.927606	0.807741	18.3511	37.037
	65.0183	55.0938	53.4513	0.970188	0.847358	23.4359	37.0968
	77.0444	43.1314	36.7348	0.851695	0.559825	31.8227	37.234
	47.7061	36.0714	33.7861	0.936644	0.756117	8.07464	37.5
	72.1105	32.2018	29.3563	0.911636	0.446562	10.1883	37.8378
	74.9744	52.9914	48.8495	0.921838	0.706794	6.55651	37.931
	58.089	42.7453	40.3461	0.943872	0.73586	16.9891	38
	57.2549	38.8896	36.5511	0.939869	0.679237	8.43466	38.2353
	51.3924	37.495	35.5181	0.947274	0.729582	8.98022	38.2353
	46.6788	36.1501	34.4225	0.952211	0.774443	11.3682	38.4615
	62.8402	43.4731	38.0229	0.874631	0.691804	46.6637	38.5417
	53.6569	37.8844	26.9752	0.712039	0.706048	27.5708	38.5542
	62.7128	41.6269	38.7351	0.930532	0.66377	7.50467	38.7097
	56.7841	10.5135	8.90596	0.847094	0.185149	6.32332	38.7097
	56.7849	40.6888	38.8787	0.955513	0.716542	16.0798	38.7755
	30.6527	26.4079	24.9271	0.943926	0.86152	38.8512	38.8889
	41.1896	34.6667	34.1143	0.984065	0.841638	38.705	39.1304
	78.4657	57.8557	56.5781	0.977917	0.737338	27.4936	39.1304
	152.109	11.6196	7.17148	0.617187	0.07639	3.73059	39.2857
	63.9049	52.8981	51.6999	0.977348	0.827764	39.4598	39.3617
	61.5417	49.5233	46.9514	0.948068	0.804711	38.9076	39.3617
	58.8371	49.4611	48.8551	0.987749	0.840645	37.6104	39.3617
	54.6045	38.7485	37.5116	0.968077	0.709621	39.4178	39.3617
	40.2593	25.901	21.1265	0.815663	0.643353	40.8168	39.5833
	45.9083	29.2141	28.0837	0.961306	0.636358	16.2217	39.5833
	65.7082	47.2465	45.7483	0.968288	0.719036	17.8811	40.3846
	53.758	51.6375	48.5828	0.940843	0.960554	8.0181	40.625
	38.9497	18.1238	16.7555	0.9245	0.465314	19.7997	40.8163
	45.7626	34.3115	28.9422	0.843512	0.749772	36.95	40.8602
	55.3644	43.6429	36.228	0.8301	0.788285	34.7664	40.8602
	69.068	31.0048	29.124	0.939339	0.448903	8.63248	41.1765
	50.3525	36.965	36.1601	0.978228	0.734123	33.3192	41.25
	53.0124	32.8763	18.9198	0.575485	0.620163	20.6273	41.4894
	43.2396	34.1131	33.1863	0.972829	0.788933	18.9579	41.5094
	52.569	39.7355	38.361	0.965408	0.755875	16.3216	41.6667
	48.9729	31.2854	28.2474	0.902893	0.638831	25.5375	41.6667
	26.5039	20.1213	19.6229	0.975231	0.759181	38.8079	41.7582
	45.1427	35.8931	35.0181	0.975621	0.795104	29.2107	41.8919
	46.8055	38.6407	37.5932	0.972891	0.82556	30.033	42.029
	57.019	36.0208	33.6543	0.934301	0.631734	10.9873	42.1053
	58.6559	39.958	38.5298	0.964256	0.681228	18.1231	42.3077
	33.8229	25.2202	23.2093	0.920268	0.745653	5.49503	42.3077
	65.9706	41.2529	39.511	0.957774	0.625323	11.8443	42.5
	44.7115	23.0944	22.4788	0.973344	0.51652	15.0655	42.5532
	30.4774	8.96702	3.19879	0.356728	0.294219	15.0615	42.7083
	53.7034	38.5327	35.8453	0.930256	0.717511	6.59434	42.8571
	44.7392	35.3739	34.4185	0.972992	0.790669	30.012	43.038
	32.0108	6.73653	4.59241	0.681717	0.210445	12.4221	43.1818
	66.5521	34.1314	32.2139	0.943821	0.512852	14.5375	43.1818
	57.6397	43.141	40.6095	0.94132	0.748459	8.66987	43.3333
	47.3786	41.1803	38.7101	0.940015	0.869176	37.0661	43.617
	47.9613	38.5896	35.7298	0.92589	0.804599	18.6362	43.6364
	75.9536	45.4288	42.4542	0.934522	0.598113	8.02193	43.75
	79.0829	48.4422	46.838	0.966885	0.612549	11.4951	43.9024
	62.635	43.2983	39.3687	0.909245	0.691279	16.6016	44
	50.1635	35.6063	33.5311	0.941719	0.709805	12.5762	44.186
	37.4226	23.2006	22.2391	0.958557	0.619961	44.2842	44.4444
	46.6178	35.244	33.6299	0.954202	0.75602	11.6368	44.7368
	53.1278	40.3961	39.085	0.967543	0.760357	26.3276	44.7761
	43.2084	30.79	28.9886	0.941495	0.712593	41.554	44.7917
	51.2363	30.0506	26.9538	0.89695	0.586509	18.5729	44.898
	43.525	28.1758	27.0596	0.960382	0.647348	22.083	45
	33.6264	8.71348	5.70681	0.65494	0.259126	7.46768	45.4545
	47.3216	31.2612	30.1503	0.964464	0.660612	14.8319	45.6522
	49.7437	40.4958	39.0615	0.964582	0.814089	33.9012	45.8824
	49.5345	37.5315	32.2229	0.858556	0.757685	36.7871	46.2366
	62.1099	37.8667	35.728	0.94352	0.609672	13.4318	46.5116
	44.1106	31.7268	30.8907	0.973646	0.719256	21.8765	46.5517
	46.1529	9.85841	7.05057	0.715183	0.213603	8.33474	46.6667
	51.7806	17.5298	13.431	0.76618	0.338541	29.3266	46.8085
	61.228	47.3709	31.4075	0.663014	0.77368	32.4355	46.8085
	73.1439	46.9264	45.0992	0.961062	0.641563	15.3867	46.8085
	30.2046	8.91261	3.26027	0.365804	0.295075	18.0611	46.875
	59.2596	33.6228	32.5245	0.967335	0.567381	16.5185	46.9388
	41.5181	30.2651	29.2943	0.967921	0.728961	17.3148	47.1698
	44.6715	34.9235	34.1649	0.978277	0.781786	38.2536	47.3118
	59.5248	47.6445	46.7109	0.980404	0.800415	33.6458	47.5
	61.8457	8.29196	2.16445	0.261031	0.134075	6.3233	47.6191
	48.0938	33.9019	32.8747	0.969703	0.704911	14.5285	47.8261
	82.3494	58.11	56.6641	0.975117	0.705652	39.4346	47.8723
	45.1192	36.3248	35.0891	0.96598	0.805087	38.6634	47.8723
	47.1867	30.964	30.1054	0.972274	0.656201	37.6674	47.8723
	40.1526	24.4989	23.3843	0.954505	0.610144	32.2918	47.8723
	48.3308	34.5249	32.8582	0.951722	0.714347	38.3022	47.8723
	48.3165	27.5495	26.547	0.963609	0.570189	40.1877	47.9167
	50.1202	36.6822	35.3736	0.964325	0.731884	16.8398	47.9167
	24.245	7.14538	4.16413	0.582773	0.294716	26.5682	48.1928
	44.2214	32.8235	30.8928	0.941179	0.742254	40.6403	48.4211
	51.5244	24.1966	8.60536	0.355643	0.469614	13.383	48.6111
	32.6068	21.881	21.5523	0.984979	0.671055	32.2524	48.6842
	47.2547	35.4226	34.864	0.98423	0.74961	31.5848	48.8372
	54.7031	27.1395	23.8331	0.878168	0.496125	36.5761	48.9362
	24.5013	12.0654	11.7448	0.973431	0.492439	43.1077	48.9362
	63.1204	50.4108	45.0578	0.893812	0.798645	37.1503	48.9362
	72.5163	27.9671	11.9364	0.426802	0.385666	19.4783	48.9583
	60.6836	38.2117	36.8984	0.965631	0.629688	16.7415	48.9796
	54.8693	35.9869	34.5516	0.960116	0.655866	17.7989	49.0196
	87.0419	48.5725	46.558	0.958525	0.558036	18.6516	49.0196
	45.8031	33.6694	32.6131	0.96863	0.735089	26.7097	49.2754
	43.727	30.4769	29.6897	0.974171	0.696982	23.5907	49.2958
	40.4799	28.7367	28.0926	0.977587	0.7099	33.2195	49.3671
	42.7177	10.0807	9.30355	0.922902	0.235985	35.5219	49.4253
	61.614	53.1895	52.3238	0.983725	0.86327	38.6284	50
	50.2686	32.6915	31.4672	0.962549	0.650336	39.7391	50
	30.8582	24.5166	23.4335	0.955819	0.794494	36.7064	50
	63.5938	27.7114	18.6895	0.674434	0.435757	9.19859	50
	38.7362	23.3216	21.3716	0.916383	0.602063	8.66573	50
	53.6733	42.7195	41.592	0.973605	0.795918	41.734	50
	68.3462	43.008	40.9758	0.952747	0.629267	18.7219	50
	39.3751	23.6057	17.0023	0.720263	0.599508	42.8813	50.5376
	49.7796	24.7371	22.5302	0.910783	0.496933	25.7175	50.6667
	66.917	45.6773	44.3038	0.969931	0.682596	18.671	50.9434
	55.1168	38.8134	37.5298	0.966931	0.704202	18.4227	50.9434
	41.2162	22.7291	21.0105	0.924389	0.551461	38.0973	51.0638
	47.6974	32.4421	31.5594	0.972793	0.680164	40.9893	51.0638
	60.4412	26.2384	21.7081	0.82734	0.434115	27.9084	51.0638
	54.434	38.7146	35.8805	0.926795	0.711222	37.5257	51.0638
	49.6289	35.351	32.1057	0.908198	0.712306	38.0363	51.0638
	23.7752	14.0551	11.2866	0.803028	0.591167	32.644	51.282
	51.3166	36.0804	35.4309	0.981996	0.703095	23.0913	51.5625
	49.1458	29.2254	28.5798	0.977907	0.594668	38.7786	51.6129
	51.0289	32.679	28.8855	0.883914	0.640403	42.92	51.6129
	76.2098	52.9951	49.3746	0.931682	0.695385	31.9629	51.6129
	54.0149	37.6737	36.1064	0.958399	0.697468	20.2295	51.7241
	31.2758	13.3616	10.6779	0.799151	0.427217	48.0304	51.7241
	39.3065	7.89618	1.9225	0.243473	0.200887	7.95919	51.7241
Test	71.4829	47.0484	45.5538	0.968232	0.658178	21.5561	51.7241
	75.1463	43.5009	42.4913	0.976791	0.578883	39.4021	52.0833
	65.8262	47.5608	46.3954	0.975497	0.72252	14.9323	52.0833
	38.6848	30.7464	30.5349	0.993124	0.794792	35.1806	52.1277
	40.2739	27.0153	26.5012	0.98097	0.67079	40.0091	52.1277
	43.9335	32.2304	30.6468	0.950868	0.733617	38.6465	52.1277
	61.2724	40.3863	36.41	0.901543	0.659128	39.2944	52.1277
	49.4843	33.3094	31.9077	0.95792	0.67313	15.1575	52.1739
	56.7149	9.54855	6.26283	0.655893	0.16836	33.7422	52.3256
	51.9965	33.2619	31.7568	0.954752	0.639694	46.9953	52.7473
	53.5144	33.8126	32.2782	0.954619	0.631841	34.976	52.7473
	52.7333	31.7954	23.6963	0.745274	0.602949	30.2637	53.012
	72.9341	46.6245	44.1694	0.947343	0.639269	15.6324	53.0612
	101.635	9.52888	3.44467	0.361498	0.0937557	5.81431	53.125
	54.4963	38.0169	36.4521	0.95884	0.697605	36.9728	53.1915
	57.7006	45.7271	44.0243	0.962762	0.792489	38.3577	53.1915
	63.9253	49.3371	45.7129	0.926542	0.771793	38.504	53.1915
	67.7911	52.4504	51.413	0.980221	0.773706	36.8486	53.1915
	51.8493	44.2887	42.37	0.956677	0.854181	38.9751	53.2609
	53.3083	38.4927	37.4539	0.973011	0.722078	32.2517	53.3333
	80.1448	50.2105	43.5804	0.867953	0.626498	19.1788	53.4483
	45.4783	23.4568	22.6712	0.966512	0.51578	24.6697	53.4483
	47.4268	32.3221	31.7162	0.981255	0.681515	35.2922	53.4884
	54.5975	41.0318	39.5225	0.963214	0.751533	23.9363	53.6232
	84.7013	47.7269	45.7343	0.95825	0.563474	11.4858	53.6585
	42.8166	36.9881	36.4816	0.986306	0.863873	38.7129	53.7634
	35.8344	20.115	19.2405	0.956522	0.561334	16.2348	54.1667
	49.1461	32.7012	31.6678	0.968399	0.665387	21.6139	54.2373
	56.1136	38.3041	36.7263	0.958807	0.682617	37.5436	54.2553
	70.1322	45.3386	34.6349	0.763918	0.646473	35.1068	54.2553
	47.6964	35.8823	35.2485	0.982337	0.752307	39.3703	54.2553
	43.3932	21.9243	19.81	0.903564	0.505247	45.5835	54.3478
	50.6147	32.9014	30.8832	0.93866	0.650037	34.578	54.4444
	48.5235	32.2254	30.9757	0.961219	0.664119	34.2148	54.878
	46.0411	37.5146	36.178	0.964372	0.814808	27.5037	54.9296
	42.2747	19.9878	8.14561	0.407528	0.472809	11.4871	55.102
	91.5756	62.8916	59.438	0.945087	0.686772	16.8268	55.102
	60.8706	36.8073	34.4218	0.935189	0.604682	42.2413	55.3192
	40.9561	17.2734	15.9643	0.924213	0.421755	39.5483	55.3192
	65.2752	36.7814	20.5174	0.557822	0.563481	22.3041	55.3192
	44.7068	31.1781	29.1399	0.934629	0.697391	32.9126	55.4217
	75.6799	52.2885	44.8454	0.857653	0.690917	34.3497	55.5556
	49.6115	33.838	32.5556	0.962102	0.682058	15.3571	55.5556
	72.8822	55.3774	52.7538	0.952623	0.759821	18.5183	55.5556
	38.6531	24.2151	18.5539	0.766213	0.626472	22.5853	55.814
	41.5571	29.7355	29.3474	0.98695	0.715533	38.2186	55.914
	41.47	28.8734	24.2937	0.841387	0.696249	35.0151	55.914
	63.2467	36.8718	35.5721	0.96475	0.582985	16.4803	56
	34.5584	25.4246	24.6752	0.970525	0.7357	15.7795	56.25
	39.5602	6.05546	2.53201	0.418136	0.15307	27.3783	56.25
	44.9464	32.4972	31.8814	0.981051	0.72302	35.4975	56.3218
	54.8976	39.2307	35.2133	0.897594	0.714616	26.2121	56.338
	65.8345	34.9615	33.8415	0.967966	0.531051	39.0718	56.383
	38.9058	22.3555	20.8924	0.934553	0.574606	38.1283	56.383
	52.4566	22.11	15.6282	0.706838	0.421491	40.0073	56.383
	40.0103	31.6045	31.0829	0.983495	0.789909	38.4134	56.383
	66.0153	44.9548	44.0069	0.978914	0.680976	39.0142	56.383
	43.0438	29.166	28.6333	0.981737	0.677589	32.7544	56.9767
	44.3623	32.9291	32.0359	0.972873	0.742278	35.5026	56.9892
	50.4278	34.6949	33.2092	0.957179	0.688012	32.042	57.1429
	46.2892	30.7972	30.0912	0.977076	0.665322	27.6834	57.1429
	79.7468	43.6797	41.9755	0.960984	0.54773	26.5633	57.3529
	75.3133	29.3357	25.7129	0.876504	0.389516	21.8194	57.4074
	62.2956	45.0267	44.0678	0.978702	0.722791	38.4704	57.4468
	44.8132	24.5945	24.1323	0.981206	0.548823	39.2128	57.4468
	36.383	21.8669	21.491	0.982813	0.601018	39.5779	57.4468
	66.6547	37.7429	36.3682	0.963578	0.566245	38.7364	57.4468
	73.0866	49.5588	44.9111	0.906219	0.678084	38.4164	57.4468
	40.4792	32.2317	31.3326	0.972105	0.796253	25.8881	58.209
	54.7669	38.2595	37.5641	0.981825	0.698587	39.6269	58.3333
	69.3085	43.9911	42.218	0.959694	0.634715	18.3961	58.4906
	46.3382	33.6079	32.9849	0.981463	0.725274	39.0105	58.5106
	55.993	42.8022	36.8728	0.861471	0.76442	36.6192	58.5106
	57.4141	42.2964	40.6159	0.960267	0.73669	38.2867	58.5106
	49.8061	36.5454	32.0571	0.877185	0.733755	35.4606	58.5106
	65.4352	14.6766	5.43713	0.370462	0.224293	11.3956	58.5714
	57.2323	39.1021	37.342	0.954988	0.683217	34.214	58.8235
	45.0002	32.7325	32.1432	0.981995	0.727386	39.9284	58.8889
	59.7356	38.0896	36.6523	0.962265	0.637637	39.2298	59.1398
	46.9146	28.7964	20.8384	0.723648	0.613804	37.6325	59.3407
	56.1102	47.4776	46.389	0.977072	0.846149	11.8455	59.5238
	45.0942	29.1063	28.4993	0.979145	0.645457	39.2685	59.5745
	62.2072	36.367	35.6829	0.981188	0.584611	38.8162	59.5745
	60.2634	42.179	40.2521	0.954316	0.699911	38.7394	59.5745
	47.9041	33.7238	32.0867	0.951456	0.703985	18.1454	59.6154
	50.4472	38.439	36.7614	0.956356	0.761964	38.424	60
	35.2258	25.1602	24.5051	0.973964	0.714255	24.6356	60
	39.9208	30.8667	30.3485	0.983212	0.773198	38.6221	60.2151
	61.7002	49.2282	45.8226	0.930822	0.79786	40.6999	60.2151
	45.375	28.4802	26.8551	0.942941	0.627662	33.5403	60.241
	44.5608	25.801	24.5964	0.953312	0.579008	27.6843	60.2941
	32.6411	10.0492	7.20862	0.717336	0.307869	10.6771	60.5634
	92.4652	60.0076	50.2683	0.8377	0.648975	35.8158	60.6383
	41.6056	29.2237	28.6524	0.98045	0.702399	38.3258	60.6383
	47.2384	34.1781	32.9731	0.964743	0.723524	37.9329	60.6383
	56.7201	41.1028	40.4551	0.984242	0.72466	37.6125	60.6383
	68.8138	49.1071	44.298	0.90207	0.713623	37.5518	60.6383
	22.2106	6.71964	2.49144	0.370771	0.302541	13.4956	60.7595
	20.4603	9.71668	9.10901	0.937461	0.474903	38.3384	60.7843
	66.719	32.8255	31.95	0.973329	0.491996	30.0375	60.8696
	45.3568	22.0659	20.486	0.928402	0.486496	38.6337	60.9195
	37.7703	27.4008	26.7409	0.975919	0.725458	21.8493	61.017
	46.9169	27.4258	26.8203	0.977923	0.584561	40.7166	61.0526
	37.4082	23.9369	21.9742	0.918006	0.639883	40.5035	61.1111
	51.2007	40.9828	40.1513	0.979711	0.800435	38.6399	61.5385
	62.7857	40.0066	36.0814	0.901884	0.637194	40.6505	61.7021
	40.6033	27.8025	27.2224	0.979136	0.684735	38.6372	61.7021
	52.1613	37.5752	34.3054	0.912979	0.720365	36.4995	61.7021
	42.423	12.8793	11.9951	0.931347	0.303593	37.3718	61.7021
	46.6567	34.0045	32.1885	0.946595	0.728824	37.1171	62.766
	69.1059	41.4389	40.6164	0.980152	0.599643	38.178	62.766
	61.3805	38.7583	37.7816	0.974799	0.631443	42.8855	62.766
	46.0032	27.8299	26.9428	0.968125	0.604956	36.6993	62.9213
	44.3455	32.8051	29.6635	0.904234	0.739761	26.941	63.3803
	43.6013	28.922	25.9168	0.896094	0.663329	39.1797	63.4409
	49.8331	9.63501	5.68512	0.590048	0.193346	41.5212	63.5294
	60.9125	42.0881	41.2714	0.980597	0.690959	38.7789	63.8298
	38.8362	22.4	21.3541	0.953309	0.576781	37.0105	63.8554
	51.8973	41.5509	39.7353	0.956304	0.800636	18.2895	64.1509
	33.6147	9.48111	6.51319	0.686965	0.282052	10.041	64.1975
	33.0105	22.918	21.1074	0.920995	0.694263	36.9335	64.2857
	54.3587	29.6362	27.3516	0.922914	0.545196	38.4993	64.5833
	43.1208	26.6472	25.9274	0.972988	0.617967	39.7714	64.8936
	31.8352	16.3545	16.0446	0.981051	0.513724	40.6378	65.1685
	28.749	15.513	15.0804	0.972113	0.5396	39.8309	65.4762
	34.1404	20.7029	20.2228	0.976807	0.606406	39.2446	65.5556
	44.545	20.2392	19.5212	0.964525	0.454354	25.8009	65.5738
	49.3666	24.3347	22.5354	0.926059	0.492939	45.421	65.9574
	52.3327	35.6365	33.9172	0.951756	0.68096	38.2153	65.9574
	47.218	20.7589	20.3854	0.982009	0.439639	38.5877	65.9574
	79.222	51.4563	50.3799	0.97908	0.64952	38.8032	65.9574
	45.4131	27.9917	26.6359	0.951566	0.61638	22.6746	66.0714
	50.4253	25.8368	24.8577	0.962103	0.512378	36.4185	66.2791
	80.9832	41.3859	40.2753	0.973165	0.511043	22.2359	66.6667
	49.7048	35.6628	35.1424	0.985408	0.717493	33.7513	66.6667
	40.8025	30.9721	30.2572	0.976918	0.759073	38.8329	67.0213
	65.9792	54.2298	49.8034	0.918378	0.821923	36.2214	67.0213
	38.8921	21.8089	21.4829	0.98505	0.560755	39.7026	67.7419
	44.6993	31.1194	30.678	0.985815	0.696194	37.913	67.7419
	32.2482	12.7634	12.3711	0.969264	0.395787	38.7883	67.7778
	16.8462	7.55193	7.37225	0.976208	0.448288	33.7065	67.8161
	39.0617	11.9008	11.0437	0.927977	0.304666	18.7729	67.8571
	42.9653	28.5938	28.025	0.980107	0.665509	35.1842	68.1818
	68.6824	41.2233	40.2483	0.976348	0.600202	38.9366	69.5652
	39.7446	22.0176	21.2743	0.966242	0.553976	34.5678	70.2128
	48.2341	22.9388	22.0765	0.962409	0.475573	37.7099	71.2766
	46.9001	27.967	27.5748	0.985978	0.59631	31.3203	71.4286
	40.6985	24.2982	23.902	0.983696	0.59703	39.2409	72.3404
	22.4282	9.8213	9.52205	0.969531	0.437899	46.4918	72.4138
	42.4717	11.4625	3.6908	0.321988	0.269886	17.26	72.9167
	48.2463	37.7462	36.8395	0.97598	0.782365	39.1637	74.4681

[truncated: 41 more sheets: 316, 317, 320, 323, 324, 325, 326, 327, 328, 330, 332, 333, 335, 336, 337, 341, 343, 344, 345, 346 …]
